# Supplementary material for: Influence of budesonide and fluticasone propionate in the anti-osteoporotic potential in human bone marrow-derived mesenchymal stem cells via stimulation of osteogenic differentiation
Source: Heliyon. 2024 Oct 18;10(20):e39475. doi: 10.1016/j.heliyon.2024.e39475 (PMC11532851; doi:10.1016/j.heliyon.2024.e39475)
Supplement: Multimedia component 1 [file mmc1.xlsx]

## Sheet: DEX
ProbeName	SystematicName	GeneName	MWT	coefficients	pvalue	FDR	df	s2.wm	d0.prior	s2.prior	lev.stat	lev.FDR	adjusted_p_value
A_23_P1691	NM_002421	MMP1	-16.2397	-5.83216	6.33521e-30	1.3286e-25	101.037	0.128974	100	0.129682	Inf	0	1.60721e-25
A_23_P86470	NM_003956	CH25H	-13.0346	-4.67597	2.28515e-23	2.39617e-19	101	0.128692	100	0.129682	1.48581e+29	0	2.89865e-19
A_23_P81103	NM_003013	SFRP2	-12.7351	-4.66901	9.88242e-23	8.29003e-19	101.021	0.134414	100	0.129682	4.82197e+29	0	1.00285e-18
A_23_P407840	NM_032532	FNDC1	-12.0751	-4.33021	2.59506e-21	1.55494e-17	101	0.128598	100	0.129682	Inf	0	1.88101e-17
A_23_P134237	NM_002889	RARRES2	-11.6452	-4.23303	2.21826e-20	1.03379e-16	101.001	0.132133	100	0.129682	1.45969e+30	0	1.25058e-16
A_23_P5903	NM_016354	SLCO4A1	-11.5542	-4.13818	3.44785e-20	1.44614e-16	101.106	0.128275	100	0.129682	5.97229e+26	0	1.74941e-16
A_23_P302672	BC013592	DDIT4L	-11.3659	-4.06515	8.37708e-20	2.92802e-16	101.54	0.127923	100	0.129682	2.2556e+27	0	3.54204e-16
A_33_P3372099	NM_145244	DDIT4L	-11.3247	-4.06032	1.09508e-19	3.53317e-16	101.085	0.128549	100	0.129682	7.39181e+28	0	4.27409e-16
A_23_P41804	NM_033120	NKD2	-11.2174	-4.03931	1.88637e-19	5.65147e-16	101.056	0.129668	100	0.129682	3.51557e+29	0	6.83661e-16
A_23_P39465	NM_004335	BST2	-10.3792	-3.79111	1.30743e-17	2.88621e-14	101.031	0.133415	100	0.129682	Inf	0	3.49146e-14
A_23_P384044	NM_152495	CNIH3	-10.1124	-3.62497	4.97528e-17	1.0434e-13	101.196	0.128499	100	0.129682	1.28325e+28	0	1.2622e-13
A_23_P216361	NM_021110	COL14A1	-10.0458	-3.60747	7.11082e-17	1.42025e-13	101.002	0.128954	100	0.129682	5.36607e+28	0	1.71808e-13
A_23_P148737	NM_004997	MYBPH	-9.94321	-3.56814	1.1795e-16	2.24874e-13	101.153	0.128775	100	0.129682	Inf	0	2.7203e-13
A_23_P137665	NM_001276	CHI3L1	-9.84061	-3.52776	1.8891e-16	3.44501e-13	101.688	0.128515	100	0.129682	2.92043e+28	0	4.16744e-13
A_23_P215913	NM_001831	CLU	-9.70967	-3.66792	3.91369e-16	6.83972e-13	101.003	0.142703	100	0.129682	Inf	0	8.27403e-13
A_23_P138706	NM_000681	ADRA2A	-9.66906	-3.45883	4.55768e-16	7.35247e-13	101.604	0.127964	100	0.129682	Inf	0	8.89431e-13
A_33_P3298159	NM_000954	PTGDS	-9.21554	-3.30029	4.43054e-15	6.19439e-12	102	0.128251	100	0.129682	6.49524e+24	0	7.49337e-12
A_23_P1029	NM_017459	MFAP2	-9.04476	-3.33988	1.13697e-14	1.36252e-11	101	0.136354	100	0.129682	4.00757e+30	0	1.64824e-11
A_33_P3423551	NM_003897	IER3	-8.78757	-3.18883	4.14581e-14	4.57603e-11	101.07	0.131682	100	0.129682	Inf	0	5.53564e-11
A_23_P433016	NM_001996	FBLN1	-8.78707	-3.25567	4.09584e-14	4.57603e-11	101.282	0.137275	100	0.129682	1.5583e+29	0	5.53564e-11
A_33_P3323722	NM_001282431	ARL4C	-8.72462	-3.12097	5.37445e-14	5.66323e-11	101.925	0.127964	100	0.129682	7.73758e+26	0	6.85083e-11
A_33_P3243887	NM_000641	IL11	-8.59433	-3.08095	1.10146e-13	1.09997e-10	101.011	0.128513	100	0.129682	2.77326e+28	0	1.33064e-10
A_21_P0003962	ENST00000512746	ENST00000512746	-8.55874	-7.74254	1.31815e-13	1.28576e-10	101.001	0.818366	100	0.129682	1.33749e+33	0	1.55539e-10
A_23_P154605	NM_018837	SULF2	-8.48871	-3.04301	1.85437e-13	1.69084e-10	101.166	0.128506	100	0.129682	6.52456e+28	0	2.04541e-10
A_33_P3220911	NM_004335	BST2	-8.35465	-2.99208	3.63146e-13	3.10848e-10	101.176	0.12826	100	0.129682	Inf	0	3.76034e-10
A_23_P371039	NM_002531	NTSR1	-8.31127	-3.00128	4.5598e-13	3.75006e-10	101.002	0.1304	100	0.129682	Inf	0	4.53646e-10
A_23_P201459	NM_022873	IFI6	-8.26022	-2.95983	5.87012e-13	4.66269e-10	101.048	0.128396	100	0.129682	5.01262e+27	0	5.64047e-10
A_33_P3284129	NM_144586	LYPD1	-8.24168	-2.95803	6.45395e-13	5.01296e-10	101.012	0.128817	100	0.129682	Inf	0	6.0642e-10
A_23_P503233	NM_080738	EDARADD	-8.21762	-3.08217	7.27367e-13	5.50663e-10	101.023	0.140676	100	0.129682	Inf	0	6.66139e-10
A_23_P131676	NM_020311	ACKR3	-8.2119	-2.93938	7.35209e-13	5.50663e-10	101.334	0.128122	100	0.129682	Inf	0	6.66139e-10
A_32_P164246	NM_033260	FOXQ1	-8.19366	-2.93582	8.12094e-13	5.87275e-10	101.189	0.128382	100	0.129682	1.0516e+28	0	7.10428e-10
A_23_P16469	NM_001005377	PLAUR	-8.08603	-3.09034	1.38302e-12	9.66811e-10	101.273	0.146063	100	0.129682	2.50776e+30	0	1.16955e-09
A_24_P350008	ENST00000442083	ENST00000442083	-7.96728	-3.11482	2.42525e-12	1.61465e-09	101.837	0.152843	100	0.129682	6.50077e+28	0	1.95325e-09
A_23_P50504	NM_000146	FTL	-7.94248	-3.08169	2.86562e-12	1.87803e-09	101.003	0.150545	100	0.129682	2.61147e+30	0	2.27186e-09
A_33_P3290888	NM_003915	CPNE1	-7.87259	-3.0189	3.97611e-12	2.45252e-09	101.378	0.14705	100	0.129682	3.70676e+29	0	2.96682e-09
A_33_P3245120	NR_033841	LOC200772	-7.86909	-2.86065	4.1e-12	2.48433e-09	101.115	0.132154	100	0.129682	9.80308e+29	0	3.0053e-09
A_24_P160401	NM_178181	CDCP1	-7.86031	-3.02947	4.14614e-12	2.48433e-09	101.756	0.148544	100	0.129682	4.46823e+29	0	3.0053e-09
A_24_P270460	NM_005532	IFI27	-7.84001	-2.80903	4.75742e-12	2.81045e-09	101.022	0.128375	100	0.129682	Inf	0	3.39981e-09
A_33_P3372466	NM_138501	TECR	-7.81333	-3.0224	5.26052e-12	3.02252e-09	101.656	0.149634	100	0.129682	7.54496e+29	0	3.65635e-09
A_24_P79755	NM_006066	AKR1A1	-7.79789	-3.02907	5.8375e-12	3.26459e-09	101.098	0.150891	100	0.129682	1.52746e+30	0	3.94919e-09
A_24_P236522	NM_001243646	CD2BP2	-7.79235	-2.96512	6.00145e-12	3.2691e-09	101.092	0.144793	100	0.129682	4.57529e+30	0	3.95464e-09
A_23_P12680	NM_001042465	PSAP	-7.79102	-2.96701	5.99674e-12	3.2691e-09	101.241	0.145027	100	0.129682	6.59567e+29	0	3.95464e-09
A_23_P130689	NM_032377	ELOF1	-7.78312	-3.00384	6.10724e-12	3.28407e-09	101.666	0.148952	100	0.129682	1.40143e+29	0	3.97276e-09
A_24_P7085	NR_002778	RPL29P2	-7.77638	-2.97487	6.38361e-12	3.38924e-09	101.443	0.146346	100	0.129682	3.57157e+29	0	4.09997e-09
A_23_P257609	NM_000992	RPL29	-7.74974	-2.91763	7.36172e-12	3.85969e-09	101.221	0.141738	100	0.129682	5.69742e+29	0	4.66908e-09
A_21_P0001634	XR_425104	LOC102723817	-7.71512	-2.76916	8.61074e-12	4.4588e-09	101.519	0.128828	100	0.129682	5.10246e+28	0	5.39383e-09
A_24_P317762	NM_002346	LY6E	-7.708	-2.81648	9.11972e-12	4.60857e-09	101.053	0.133515	100	0.129682	3.45213e+29	0	5.57501e-09
A_23_P91221	NM_181805	PKIG	-7.69588	-2.89281	9.6112e-12	4.79912e-09	101.206	0.141294	100	0.129682	Inf	0	5.80551e-09
A_23_P8640	NM_001039966	GPER1	-7.68216	-2.74592	9.96023e-12	4.91489e-09	101.885	0.127764	100	0.129682	8.16064e+26	0	5.94556e-09
A_32_P22078	NM_001013	RPS9	-7.65395	-2.9112	1.16347e-11	5.60918e-09	101.54	0.144668	100	0.129682	Inf	0	6.78545e-09
A_23_P399078	NM_000362	TIMP3	-7.61578	-2.74067	1.43794e-11	6.77665e-09	101.028	0.129505	100	0.129682	5.46446e+28	0	8.19774e-09
A_33_P3345816	NM_001039966	GPER1	-7.60669	-2.7269	1.49511e-11	6.96776e-09	101.151	0.128513	100	0.129682	Inf	0	8.42893e-09
A_24_P350307	ENST00000494933	ENST00000494933	-7.5694	-2.87951	1.74381e-11	7.86463e-09	101.803	0.144715	100	0.129682	2.78935e+29	0	9.51387e-09
A_23_P137391	NM_001428	ENO1	-7.56611	-2.95023	1.79966e-11	8.0302e-09	101.461	0.152042	100	0.129682	2.18897e+29	0	9.71416e-09
A_21_P0012174	ENST00000450472	ENST00000450472	-7.56491	-2.89185	1.83789e-11	8.11446e-09	101.127	0.146131	100	0.129682	5.34553e+29	0	9.8161e-09
A_32_P182941	NM_001005	RPS3	-7.53375	-3.11497	2.15368e-11	9.40963e-09	101.002	0.170957	100	0.129682	Inf	0	1.13829e-08
A_33_P3379967	NM_001098478	HLA-F	-7.52891	-2.78745	2.20562e-11	9.53722e-09	101.001	0.137072	100	0.129682	4.28765e+30	0	1.15372e-08
A_23_P201596	NM_004037	AMPD2	-7.51614	-2.87641	2.25212e-11	9.57225e-09	101.944	0.146458	100	0.129682	Inf	0	1.15796e-08
A_23_P153853	NM_001398	ECH1	-7.515	-2.94039	2.25936e-11	9.57225e-09	101.998	0.153091	100	0.129682	6.85331e+26	0	1.15796e-08
A_24_P372048	NM_006555	YKT6	-7.51319	-2.89495	2.36167e-11	9.90563e-09	101.196	0.148468	100	0.129682	Inf	0	1.19829e-08
A_24_P244442	NM_032667	BSCL2	-7.49486	-2.84468	2.58637e-11	1.07169e-08	101.173	0.144059	100	0.129682	3.17651e+30	0	1.29642e-08
A_24_P338145	NM_013442	STOML2	-7.4917	-2.88799	2.60618e-11	1.07169e-08	101.351	0.148604	100	0.129682	2.19058e+30	0	1.29642e-08
A_23_P4798	NM_016535	ZNF581	-7.48657	-2.71799	2.68695e-11	1.09417e-08	101.229	0.131804	100	0.129682	Inf	0	1.32362e-08
A_23_P77328	NM_005258	GCHFR	-7.43842	-2.71123	3.34912e-11	1.32522e-08	101.589	0.132853	100	0.129682	2.34376e+29	0	1.60312e-08
A_33_P3262205	NM_003915	CPNE1	-7.42487	-2.81781	3.62954e-11	1.42276e-08	101.26	0.144028	100	0.129682	4.64719e+29	0	1.72112e-08
A_24_P11315	NM_020190	OLFML3	-7.40609	-2.90247	4.02018e-11	1.56129e-08	101.015	0.153588	100	0.129682	Inf	0	1.8887e-08
A_24_P289188	ENST00000496414	ENST00000496414	-7.39963	-2.78736	4.12463e-11	1.57273e-08	101.154	0.141894	100	0.129682	Inf	0	1.90254e-08
A_23_P15357	NM_005567	LGALS3BP	-7.37253	-2.73079	4.72595e-11	1.78578e-08	101.064	0.137196	100	0.129682	6.98921e+29	0	2.16027e-08
A_23_P167599	NM_001034850	FAM134B	-7.36302	-2.64113	4.92511e-11	1.8281e-08	101.186	0.128667	100	0.129682	1.92061e+28	0	2.21146e-08
A_33_P3296333	NM_001144058	NTM	-7.35959	-2.64252	5.04611e-11	1.85658e-08	101.005	0.128922	100	0.129682	Inf	0	2.24592e-08
A_21_P0001616	lnc-C1orf133-1:1	lnc-C1orf133-1	-7.35855	-2.63195	4.89367e-11	1.8281e-08	101.865	0.127929	100	0.129682	1.26946e+27	0	2.21146e-08
A_33_P3283611	NM_001289758	IFIT3	-7.35273	-3.00313	5.21827e-11	1.89341e-08	101.002	0.166821	100	0.129682	9.1997e+30	0	2.29046e-08
A_23_P158596	NM_001040196	AGTRAP	-7.34198	-2.73276	5.28162e-11	1.89341e-08	101.98	0.138541	100	0.129682	1.50746e+28	0	2.29046e-08
A_24_P84048	ENST00000487417	ENST00000487417	-7.33924	-3.01635	5.56987e-11	1.96318e-08	101.015	0.168913	100	0.129682	4.2234e+30	0	2.37487e-08
A_33_P3239184	ENST00000512278	ENST00000512278	-7.33177	-2.84552	5.73973e-11	1.98961e-08	101.168	0.150628	100	0.129682	4.57001e+30	0	2.40684e-08
A_33_P3268334	NM_002629	PGAM1	-7.32314	-2.80696	5.88308e-11	2.02259e-08	101.592	0.146919	100	0.129682	Inf	0	2.44673e-08
A_33_P3340014	NM_016157	TRO	-7.32208	-2.72513	5.96219e-11	2.03312e-08	101.392	0.138517	100	0.129682	3.91331e+30	0	2.45948e-08
A_23_P33894	NM_201222	MAGED2	-7.31155	-2.87572	6.1401e-11	2.07691e-08	101.931	0.154695	100	0.129682	2.65554e+28	0	2.51244e-08
A_32_P80850	NM_021110	COL14A1	-7.29817	-2.63916	6.64812e-11	2.23075e-08	101.58	0.130769	100	0.129682	7.24337e+28	0	2.69855e-08
A_32_P37867	NM_001099294	KIAA1644	-7.28845	-2.87756	7.12556e-11	2.37198e-08	101.036	0.155875	100	0.129682	1.00394e+31	0	2.86939e-08
A_33_P3325933	NM_144495	PQBP1	-7.27929	-2.75602	7.38206e-11	2.42898e-08	101.263	0.143347	100	0.129682	2.20144e+30	0	2.93835e-08
A_23_P251499	NM_002593	PCOLCE	-7.27854	-2.70644	7.41261e-11	2.42898e-08	101.251	0.138264	100	0.129682	3.83402e+29	0	2.93835e-08
A_23_P111000	NM_002800	PSMB9	-7.27666	-2.77578	7.5491e-11	2.45453e-08	101.026	0.145514	100	0.129682	1.6621e+30	0	2.96926e-08
A_23_P137532	NM_000302	PLOD1	-7.27401	-2.7444	7.62241e-11	2.4593e-08	101.104	0.142347	100	0.129682	3.69378e+30	0	2.97503e-08
A_23_P152782	NM_005533	IFI35	-7.25757	-2.74943	8.20152e-11	2.60605e-08	101.271	0.143517	100	0.129682	5.42284e+29	0	3.15255e-08
A_33_P3305758	NM_001256140	CAPG	-7.24691	-2.77619	8.65566e-11	2.72968e-08	101.218	0.146755	100	0.129682	Inf	0	3.3021e-08
A_33_P3319760	NM_001277224	TAGLN2	-7.2301	-2.79552	9.44811e-11	2.93545e-08	101.068	0.149498	100	0.129682	1.63486e+30	0	3.55102e-08
A_33_P3366039	NM_000992	RPL29	-7.22512	-2.86939	9.55747e-11	2.93568e-08	101.388	0.157721	100	0.129682	5.5744e+29	0	3.5513e-08
A_24_P332482	ENST00000482584	ENST00000482584	-7.22272	-2.76337	9.58884e-11	2.93568e-08	101.601	0.146378	100	0.129682	1.60836e+29	0	3.5513e-08
A_33_P3335629	NM_014187	TMEM208	-7.22035	-2.73543	9.90889e-11	2.99207e-08	101.06	0.143527	100	0.129682	Inf	0	3.61951e-08
A_23_P126623	NM_002631	PGD	-7.21585	-2.82077	1.01511e-10	3.04122e-08	101	0.152813	100	0.129682	2.44497e+30	0	3.67898e-08
A_33_P3880302	NM_004442	EPHB2	-7.19996	-2.7068	1.06569e-10	3.17011e-08	101.728	0.141336	100	0.129682	Inf	0	3.83489e-08
A_23_P212469	NM_001248	ENTPD3	-7.15792	-2.5786	1.34245e-10	3.93755e-08	101.027	0.129776	100	0.129682	4.35122e+29	0	4.76327e-08
A_23_P34126	NM_001711	BGN	-7.14892	-2.61972	1.40254e-10	4.05704e-08	101.02	0.134286	100	0.129682	2.37835e+30	0	4.90782e-08
A_24_P277955	NM_016068	FIS1	-7.13779	-2.71559	1.47827e-10	4.18943e-08	101.052	0.144744	100	0.129682	Inf	0	5.06797e-08
A_24_P164731	NM_006858	TMED1	-7.11952	-2.69491	1.5757e-10	4.40601e-08	101.701	0.14328	100	0.129682	1.09973e+29	0	5.32996e-08
A_23_P48585	NM_005407	SALL2	-7.11412	-2.5413	1.61034e-10	4.47304e-08	101.818	0.127605	100	0.129682	8.69613e+26	0	5.41106e-08
A_24_P343233	NM_002124	HLA-DRB1	-7.07954	-2.58203	1.96208e-10	5.37883e-08	101	0.133019	100	0.129682	4.61407e+29	0	6.50679e-08
A_23_P84929	NM_033518	SLC38A5	-7.06432	-2.70956	2.06006e-10	5.61076e-08	101.669	0.147115	100	0.129682	6.31592e+29	0	6.78735e-08
A_33_P3280213	NM_001127695	CTSA	-7.05558	-2.66138	2.17271e-10	5.87941e-08	101.367	0.142282	100	0.129682	1.80017e+29	0	7.11235e-08
A_33_P3341601	NM_001284260	WDR86	-7.0478	-2.5281	2.27492e-10	6.11651e-08	101.136	0.128672	100	0.129682	5.14029e+28	0	7.39917e-08
A_24_P309317	NM_001042465	PSAP	-7.03579	-2.69525	2.37815e-10	6.35334e-08	101.506	0.146748	100	0.129682	2.92845e+29	0	7.68566e-08
A_33_P3278659	ENST00000412872	ENST00000412872	-7.03015	-2.62286	2.47891e-10	6.57783e-08	101.111	0.139195	100	0.129682	2.23037e+30	0	7.95723e-08
A_33_P3340060	NM_012423	RPL13A	-7.0271	-2.62816	2.50467e-10	6.57783e-08	101.231	0.139879	100	0.129682	2.38028e+29	0	7.95723e-08
A_23_P119266	NM_001375	DNASE2	-7.0265	-2.67123	2.50923e-10	6.57783e-08	101.26	0.144525	100	0.129682	Inf	0	7.95723e-08
A_24_P288890	NM_181709	FAM101A	-7.01628	-2.65952	2.57457e-10	6.7072e-08	101.913	0.143679	100	0.129682	4.08415e+29	0	8.11373e-08
A_23_P201483	NM_004759	MAPKAPK2	-7.00945	-2.60393	2.73131e-10	7.07161e-08	101.184	0.138003	100	0.129682	1.88778e+30	0	8.55456e-08
A_32_P101031	NM_144586	LYPD1	-7.00623	-2.51361	2.78901e-10	7.17672e-08	101.033	0.128715	100	0.129682	Inf	0	8.6817e-08
A_33_P3250840	NM_144599	NIPA1	-6.9841	-3.47787	3.10547e-10	7.89418e-08	101	0.247973	100	0.129682	7.56578e+30	0	9.54962e-08
A_33_P3511265	NM_006475	POSTN	-6.96374	-2.49567	3.42418e-10	8.65189e-08	101.001	0.128437	100	0.129682	4.88466e+27	0	1.04662e-07
A_24_P168416	NM_005809	PRDX2	-6.95615	-2.66561	3.5488e-10	8.86002e-08	101.02	0.146844	100	0.129682	1.86351e+30	0	1.0718e-07
A_33_P3210909	NM_001278946	SEC13	-6.95498	-2.68589	3.53716e-10	8.86002e-08	101.272	0.149137	100	0.129682	5.89084e+29	0	1.0718e-07
A_33_P3589217	NM_001636	SLC25A6	-6.94825	-2.62086	3.57038e-10	8.86117e-08	101.928	0.142278	100	0.129682	9.46702e+27	0	1.07194e-07
A_23_P104607	NM_002804	PSMC3	-6.94438	-2.75827	3.6801e-10	9.07974e-08	101.593	0.157764	100	0.129682	2.67021e+29	0	1.09838e-07
A_24_P304723	NM_000942	PPIB	-6.93935	-2.7093	3.84481e-10	9.43066e-08	101.031	0.152432	100	0.129682	1.80896e+30	0	1.14083e-07
A_23_P379649	NM_001003940	BMF	-6.92792	-2.56148	4.0655e-10	9.91399e-08	101	0.136703	100	0.129682	4.1264e+30	0	1.1993e-07
A_32_P452655	NM_001040078	LGALS9C	-6.91547	-2.47993	4.30821e-10	1.03851e-07	101.048	0.128598	100	0.129682	Inf	0	1.25629e-07
A_33_P3408918	NM_030754	SAA2	-6.91426	-2.47976	4.28735e-10	1.03851e-07	101.355	0.128626	100	0.129682	1.77431e+28	0	1.25629e-07
A_23_P21207	NM_003335	UBA7	-6.88029	-2.59632	4.96697e-10	1.19046e-07	101.811	0.142398	100	0.129682	4.57747e+28	0	1.44011e-07
A_23_P16078	NM_002573	PAFAH1B3	-6.86679	-2.52815	5.41929e-10	1.2842e-07	101.144	0.13555	100	0.129682	8.18478e+29	0	1.5535e-07
A_23_P218412	NM_004890	SPAG7	-6.84536	-2.60876	5.90728e-10	1.39197e-07	101.625	0.145237	100	0.129682	6.85932e+29	0	1.68387e-07
A_33_P3815560	NM_018031	WDR6	-6.84413	-2.59509	6.02919e-10	1.41276e-07	101.191	0.14377	100	0.129682	Inf	0	1.70902e-07
A_21_P0013477	ENST00000425197	ENST00000425197	-6.84194	-2.58513	6.09732e-10	1.42079e-07	101.167	0.14276	100	0.129682	Inf	0	1.71873e-07
A_23_P52761	NM_002423	MMP7	-6.83655	-2.44998	6.28823e-10	1.45718e-07	101.014	0.128426	100	0.129682	1.91284e+28	0	1.76275e-07
A_23_P85783	NM_006623	PHGDH	-6.8306	-2.54815	6.37201e-10	1.46848e-07	101.468	0.139166	100	0.129682	2.00323e+29	0	1.77643e-07
A_23_P432573	NM_145015	MRGPRF	-6.80745	-2.44146	7.17013e-10	1.64338e-07	101.239	0.128626	100	0.129682	1.04169e+28	0	1.98801e-07
A_23_P17663	NM_002462	MX1	-6.80199	-2.43922	7.41707e-10	1.69074e-07	101.001	0.128597	100	0.129682	2.44398e+28	0	2.0453e-07
A_23_P147665	NM_198474	OLFML1	-6.78077	-2.43201	8.18983e-10	1.83812e-07	101.057	0.128639	100	0.129682	Inf	0	2.22359e-07
A_23_P138524	NM_198148	CPXM2	-6.77896	-2.41934	8.05455e-10	1.82613e-07	101.836	0.127369	100	0.129682	7.97602e+25	0	2.20908e-07
A_23_P92687	NM_004394	DAP	-6.77726	-2.53254	8.19509e-10	1.83812e-07	101.552	0.139638	100	0.129682	1.55297e+29	0	2.22359e-07
A_23_P159907	NM_030801	MAGED4B	-6.77155	-2.51755	8.49896e-10	1.88611e-07	101.266	0.138222	100	0.129682	2.8968e+29	0	2.28163e-07
A_23_P53541	NM_001273	CHD4	-6.77125	-2.55712	8.55734e-10	1.88907e-07	101.099	0.142615	100	0.129682	3.84264e+30	0	2.28521e-07
A_23_P52266	NM_001548	IFIT1	-6.76979	-2.42816	8.64469e-10	1.89836e-07	101.001	0.128648	100	0.129682	1.53686e+28	0	2.29645e-07
A_33_P3379939	NM_018950	HLA-F	-6.76398	-2.48913	8.88446e-10	1.92529e-07	101.008	0.135422	100	0.129682	7.82545e+29	0	2.32903e-07
A_24_P178444	ENST00000526512	ENST00000526512	-6.76355	-2.57556	8.905e-10	1.92529e-07	101	0.145009	100	0.129682	4.22462e+30	0	2.32903e-07
A_24_P928604	ENST00000401937	ENST00000401937	-6.7634	-2.49688	8.7801e-10	1.91806e-07	101.459	0.136291	100	0.129682	1.54309e+29	0	2.32028e-07
A_32_P155247	NM_000146	FTL	-6.74123	-2.56845	9.90063e-10	2.12957e-07	101.001	0.145166	100	0.129682	1.03083e+30	0	2.57614e-07
A_32_P751535	ENST00000440227	ENST00000440227	-6.72237	-2.50411	1.0787e-09	2.29905e-07	101.117	0.138759	100	0.129682	6.54007e+29	0	2.78117e-07
A_24_P307065	ENST00000433309	ENST00000433309	-6.71556	-2.69459	1.11027e-09	2.34012e-07	101.226	0.160998	100	0.129682	5.41293e+30	0	2.83085e-07
A_23_P77066	NM_022807	SNRPN	-6.71544	-2.5711	1.09772e-09	2.32535e-07	101.604	0.146585	100	0.129682	2.01147e+29	0	2.81298e-07
A_24_P28722	NM_080657	RSAD2	-6.71025	-2.40506	1.14538e-09	2.40204e-07	101.038	0.128462	100	0.129682	2.01283e+28	0	2.90576e-07
A_24_P216681	NM_032881	LSM10	-6.70717	-2.50894	1.16191e-09	2.41215e-07	101.046	0.139927	100	0.129682	1.00007e+30	0	2.91799e-07
A_23_P90014	NM_001080452	GPR108	-6.70688	-2.58102	1.16275e-09	2.41215e-07	101.067	0.148096	100	0.129682	6.14794e+30	0	2.91799e-07
A_23_P149470	NM_004550	NDUFS2	-6.6991	-2.65429	1.20836e-09	2.46035e-07	101.016	0.156987	100	0.129682	5.92647e+30	0	2.9763e-07
A_33_P3395605	NM_181724	TMEM119	-6.69268	-2.38783	1.20838e-09	2.46035e-07	101.99	0.127294	100	0.129682	1.1118e+25	0	2.9763e-07
A_23_P819	NM_005101	ISG15	-6.68643	-2.40246	1.26151e-09	2.54385e-07	101.559	0.129099	100	0.129682	Inf	0	3.07731e-07
A_23_P41716	NM_006098	GNB2L1	-6.68241	-2.65761	1.30779e-09	2.62455e-07	101.013	0.158166	100	0.129682	3.17222e+30	0	3.17493e-07
A_32_P47701	NM_001402	EEF1A1	-6.65162	-3.3255	1.47361e-09	2.92929e-07	101.869	0.249954	100	0.129682	Inf	0	3.54357e-07
A_33_P3321923	ENST00000507324	ENST00000507324	-6.65139	-2.51819	1.51302e-09	2.97939e-07	101.042	0.143335	100	0.129682	1.318e+30	0	3.60418e-07
A_32_P351968	NM_002118	HLA-DMB	-6.65104	-2.38327	1.50903e-09	2.97939e-07	101.182	0.128401	100	0.129682	2.26151e+28	0	3.60418e-07
A_24_P379820	NM_030926	ITM2C	-6.64875	-2.39126	1.53313e-09	3.00489e-07	101.019	0.129352	100	0.129682	1.58622e+30	0	3.63503e-07
A_24_P850428	ENST00000401872	ENST00000401872	-6.64774	-2.61437	1.54113e-09	3.00653e-07	101.004	0.154662	100	0.129682	3.03509e+30	0	3.63701e-07
A_23_P149064	NM_005704	PTPRU	-6.63954	-2.47147	1.57676e-09	3.06179e-07	101.523	0.138558	100	0.129682	3.12887e+29	0	3.70386e-07
A_23_P41143	NM_001640	APEH	-6.63862	-2.50931	1.60858e-09	3.10917e-07	101.012	0.142874	100	0.129682	6.19781e+30	0	3.76118e-07
A_24_P178654	ENST00000430258	ENST00000430258	-6.63036	-2.44093	1.66341e-09	3.19599e-07	101.191	0.135531	100	0.129682	3.43873e+29	0	3.8662e-07
A_33_P3264662	NM_001001665	CYP27C1	-6.62581	-2.37473	1.66873e-09	3.19599e-07	101.796	0.128455	100	0.129682	Inf	0	3.8662e-07
A_23_P256948	NM_005098	MSC	-6.62283	-2.40308	1.72751e-09	3.24922e-07	101.116	0.131659	100	0.129682	Inf	0	3.9306e-07
A_24_P11965	NM_033296	MRFAP1	-6.61905	-2.54227	1.71325e-09	3.2393e-07	101.983	0.14752	100	0.129682	5.54541e+27	0	3.9186e-07
A_23_P253421	NM_181575	AUP1	-6.60446	-2.49938	1.88669e-09	3.5156e-07	101.066	0.143215	100	0.129682	9.29669e+29	0	4.25284e-07
A_23_P31921	NM_000050	ASS1	-6.60401	-2.51167	1.89429e-09	3.5156e-07	101.003	0.144647	100	0.129682	7.61628e+30	0	4.25284e-07
A_24_P297078	NM_020531	APMAP	-6.60134	-2.52651	1.88123e-09	3.5156e-07	101.654	0.14648	100	0.129682	3.26397e+29	0	4.25284e-07
A_23_P250629	NM_004159	PSMB8	-6.59987	-2.61165	1.93177e-09	3.56938e-07	101	0.156588	100	0.129682	3.59607e+30	0	4.31789e-07
A_23_P128728	NM_001172	ARG2	-6.59682	-2.36349	1.94725e-09	3.5822e-07	101.213	0.128363	100	0.129682	Inf	0	4.3334e-07
A_21_P0010200	lnc-C21orf62-1:1	lnc-C21orf62-1	-6.58592	-2.73293	2.00895e-09	3.66357e-07	101.894	0.172197	100	0.129682	1.39464e+30	0	4.43183e-07
A_33_P3399208	ENST00000466304	HLA-B	-6.57093	-2.39171	2.2081e-09	3.99203e-07	101.086	0.132484	100	0.129682	1.19096e+30	0	4.82918e-07
A_33_P3251984	NM_001098515	MRGPRF	-6.56748	-2.37285	2.24298e-09	4.03769e-07	101.105	0.13054	100	0.129682	5.95212e+29	0	4.88441e-07
A_33_P3368750	NM_001104554	PAQR5	-6.55971	-2.35997	2.32904e-09	4.17469e-07	101.066	0.129433	100	0.129682	3.48123e+29	0	5.05014e-07
A_24_P388662	NM_033122	CABS1	-6.5471	-2.38498	2.47086e-09	4.41004e-07	101.073	0.1327	100	0.129682	5.30928e+30	0	5.33484e-07
A_24_P216313	NM_015966	ERGIC3	-6.52302	-2.66791	2.76856e-09	4.83843e-07	101.048	0.167281	100	0.129682	6.62275e+30	0	5.85307e-07
A_32_P204019	NM_000992	RPL29	-6.52049	-2.41399	2.79619e-09	4.86646e-07	101.115	0.13706	100	0.129682	Inf	0	5.88697e-07
A_23_P83818	NM_000093	COL5A1	-6.49999	-2.34841	3.08302e-09	5.34348e-07	101.061	0.130533	100	0.129682	1.41274e+29	0	6.46403e-07
A_23_P5983	NM_006227	PLTP	-6.49693	-2.41683	3.12612e-09	5.39588e-07	101.078	0.13838	100	0.129682	1.48774e+30	0	6.52741e-07
A_23_P315892	NM_013443	ST6GALNAC6	-6.49404	-2.4481	3.16312e-09	5.43737e-07	101.139	0.142111	100	0.129682	3.16148e+30	0	6.5776e-07
A_23_P2998	NM_005015	OXA1L	-6.49375	-2.56413	3.17951e-09	5.44323e-07	101.006	0.155915	100	0.129682	1.24379e+31	0	6.58469e-07
A_23_P117778	NM_032907	UBL7	-6.4829	-2.46789	3.27528e-09	5.56178e-07	101.753	0.144915	100	0.129682	3.76754e+29	0	6.72811e-07
A_23_P259442	NM_001873	CPE	-6.48242	-2.32431	3.3241e-09	5.59935e-07	101.308	0.128562	100	0.129682	1.70878e+28	0	6.77355e-07
A_21_P0010203	NR_110545	LINC01423	-6.48227	-2.42283	3.27076e-09	5.56178e-07	101.908	0.139698	100	0.129682	8.25424e+28	0	6.72811e-07
A_24_P406986	NM_199329	SLC43A3	-6.47918	-2.44907	3.40457e-09	5.71196e-07	101	0.142877	100	0.129682	3.6189e+30	0	6.90978e-07
A_24_P24142	ENST00000433054	ENST00000433054	-6.47043	-2.37121	3.52513e-09	5.86729e-07	101.217	0.134299	100	0.129682	Inf	0	7.09769e-07
A_32_P193288	NM_000980	RPL18A	-6.4686	-2.39965	3.50646e-09	5.85947e-07	101.711	0.137618	100	0.129682	Inf	0	7.08822e-07
A_24_P292964	NM_001278198	CDK5RAP3	-6.46304	-2.50702	3.66706e-09	6.0687e-07	101.043	0.150467	100	0.129682	3.87238e+30	0	7.34133e-07
A_23_P157793	NM_001216	CA9	-6.44962	-2.34777	3.88543e-09	6.36594e-07	101.218	0.132509	100	0.129682	Inf	0	7.7009e-07
A_23_P137381	NM_002167	ID3	-6.4285	-2.42686	4.21333e-09	6.8232e-07	101.859	0.142518	100	0.129682	2.03855e+28	0	8.25405e-07
A_23_P259012	NM_004656	BAP1	-6.42353	-2.40644	4.38348e-09	7.01747e-07	101.264	0.140347	100	0.129682	1.7666e+30	0	8.48906e-07
A_33_P3358069	NM_174855	IDH3B	-6.41359	-2.46969	4.62348e-09	7.37354e-07	101.012	0.14828	100	0.129682	8.55522e+30	0	8.9198e-07
A_24_P931443	NM_003485	GPR68	-6.40354	-2.29414	4.83864e-09	7.68746e-07	101.06	0.128351	100	0.129682	2.3607e+27	0	9.29954e-07
A_23_P157865	NM_002160	TNC	-6.38852	-2.30553	5.19717e-09	8.14609e-07	101.004	0.130238	100	0.129682	2.14732e+29	0	9.85436e-07
A_24_P135921	ENST00000416467	ENST00000416467	-6.38767	-2.43635	5.12531e-09	8.08168e-07	101.665	0.145477	100	0.129682	2.94254e+29	0	9.77644e-07
A_32_P162004	NM_000992	RPL29	-6.38761	-2.37627	5.205e-09	8.14609e-07	101.104	0.138393	100	0.129682	3.32141e+29	0	9.85436e-07
A_21_P0003297	lnc-SLC12A8-1:1	lnc-SLC12A8-1	-6.38674	-2.29362	5.24096e-09	8.17187e-07	101	0.128969	100	0.129682	2.8646e+29	0	9.88553e-07
A_23_P45099	NM_002125	HLA-DRB5	-6.38127	-2.28608	5.28568e-09	8.21108e-07	101.63	0.128342	100	0.129682	5.65283e+27	0	9.93297e-07
A_24_P242688	NM_000182	HADHA	-6.3811	-2.59194	5.38039e-09	8.29675e-07	101	0.164991	100	0.129682	1.81639e+31	0	1.00366e-06
A_24_P115971	NM_021932	RIC8A	-6.38093	-2.4194	5.3585e-09	8.29349e-07	101.181	0.143763	100	0.129682	Inf	0	1.00327e-06
A_33_P3399107	NM_058004	PI4KA	-6.37088	-2.36319	5.60491e-09	8.6113e-07	101.247	0.137594	100	0.129682	7.26132e+29	0	1.04171e-06
A_23_P27627	NM_004317	ASNA1	-6.36439	-2.42202	5.80048e-09	8.84696e-07	101.095	0.144824	100	0.129682	1.12937e+30	0	1.07022e-06
A_23_P331895	NM_025250	TTYH3	-6.35979	-2.31662	5.91663e-09	8.99141e-07	101.152	0.132685	100	0.129682	2.42817e+29	0	1.08769e-06
A_23_P56529	NM_001087	AAMP	-6.33162	-2.40666	6.70261e-09	1.01126e-06	101.385	0.144477	100	0.129682	3.90995e+29	0	1.22332e-06
A_23_P218317	NM_001038618	NARF	-6.32791	-2.35258	6.85981e-09	1.03123e-06	101.158	0.138219	100	0.129682	Inf	0	1.24749e-06
A_23_P79251	NM_014600	EHD3	-6.32772	-2.35938	6.88419e-09	1.03123e-06	101.056	0.139027	100	0.129682	Inf	0	1.24749e-06
A_24_P398432	NM_001040118	ARAP1	-6.3166	-2.35707	7.15875e-09	1.06476e-06	101.533	0.139244	100	0.129682	3.2099e+29	0	1.28804e-06
A_33_P3335999	NM_001199873	B4GALT3	-6.31597	-2.37224	7.28036e-09	1.07532e-06	101.001	0.141071	100	0.129682	6.21881e+30	0	1.30082e-06
A_23_P329152	NM_012218	ILF3	-6.3157	-2.38494	7.28105e-09	1.07532e-06	101.044	0.142598	100	0.129682	4.96302e+30	0	1.30082e-06
A_23_P501887	NM_013406	DHPS	-6.30497	-2.38826	7.66034e-09	1.11951e-06	101.004	0.143482	100	0.129682	7.03649e+30	0	1.35428e-06
A_23_P131417	NM_005336	HDLBP	-6.29854	-2.37226	7.78734e-09	1.13412e-06	101.518	0.141855	100	0.129682	Inf	0	1.37195e-06
A_24_P64362	NM_017787	WBP1L	-6.29846	-2.33653	7.86838e-09	1.14196e-06	101.132	0.137618	100	0.129682	4.40211e+29	0	1.38143e-06
A_24_P393461	NM_138740	C1orf43	-6.29162	-2.43509	8.13831e-09	1.17706e-06	101.053	0.149798	100	0.129682	7.11612e+30	0	1.4239e-06
A_23_P70127	NM_017510	TMED9	-6.28936	-2.3758	8.22713e-09	1.18582e-06	101.038	0.142695	100	0.129682	5.1584e+30	0	1.43449e-06
A_24_P174503	NM_000481	AMT	-6.28314	-2.33125	8.30233e-09	1.19256e-06	101.804	0.137665	100	0.129682	8.21343e+28	0	1.44264e-06
A_23_P116840	NM_021934	ATG101	-6.28311	-2.3561	8.46642e-09	1.21198e-06	101.046	0.140617	100	0.129682	4.22927e+30	0	1.46614e-06
A_33_P3211520	NM_053052	SNAP47	-6.25568	-2.30684	9.55682e-09	1.34965e-06	101.268	0.135983	100	0.129682	5.62155e+29	0	1.63267e-06
A_23_P130753	NM_001352	DBP	-6.25436	-2.26556	9.67057e-09	1.36081e-06	101.042	0.131216	100	0.129682	1.01115e+30	0	1.64618e-06
A_23_P75741	NM_198183	UBE2L6	-6.25368	-2.4857	9.70272e-09	1.36081e-06	101.036	0.157989	100	0.129682	1.08166e+31	0	1.64618e-06
A_23_P13899	NM_002046	GAPDH	-6.25309	-2.37463	9.73324e-09	1.36081e-06	101.018	0.144213	100	0.129682	1.61347e+30	0	1.64618e-06
A_24_P902052	NR_024031	DANCR	-6.23912	-2.43377	1.03756e-08	1.43626e-06	101.04	0.152163	100	0.129682	4.24305e+30	0	1.73745e-06
A_21_P0011928	NM_002567	PEBP1	-6.21976	-2.32909	1.129e-08	1.55258e-06	101.231	0.140224	100	0.129682	3.90988e+29	0	1.87817e-06
A_23_P161125	NM_020963	MOV10	-6.21883	-2.33902	1.13745e-08	1.55526e-06	101.106	0.141465	100	0.129682	3.4441e+30	0	1.8814e-06
A_33_P3408913	NM_001127380	SAA2	-6.20981	-2.21621	1.16058e-08	1.58048e-06	101.973	0.12737	100	0.129682	Inf	0	1.91191e-06
A_33_P3357669	ENST00000413663	ENST00000413663	-6.20371	-2.28913	1.20937e-08	1.64159e-06	101.442	0.136157	100	0.129682	Inf	0	1.98584e-06
A_33_P3264657	NM_001001665	CYP27C1	-6.20137	-2.22791	1.23509e-08	1.66572e-06	101.026	0.129069	100	0.129682	Inf	0	2.01503e-06
A_24_P4661	NM_004879	EI24	-6.1928	-2.33018	1.2846e-08	1.72693e-06	101.031	0.141582	100	0.129682	2.48237e+30	0	2.08907e-06
A_23_P74526	NM_203456	PPIE	-6.1914	-2.33646	1.29123e-08	1.7303e-06	101.083	0.14241	100	0.129682	4.0609e+30	0	2.09315e-06
A_24_P82106	NM_004995	MMP14	-6.18923	-2.2648	1.30159e-08	1.73311e-06	101.163	0.133902	100	0.129682	1.47997e+29	0	2.09655e-06
A_23_P124837	NM_002332	LRP1	-6.18614	-2.32482	1.3143e-08	1.7445e-06	101.348	0.141234	100	0.129682	Inf	0	2.11033e-06
A_24_P381136	NM_016223	PACSIN3	-6.18549	-2.22966	1.29747e-08	1.73311e-06	102	0.129936	100	0.129682	Inf	0	2.09655e-06
A_23_P139123	NM_000062	SERPING1	-6.18442	-2.32115	1.32792e-08	1.75701e-06	101.25	0.140867	100	0.129682	1.93319e+30	0	2.12546e-06
A_33_P3424339	ENST00000444823	ENST00000444823	-6.17837	-2.31377	1.37125e-08	1.80864e-06	101.073	0.140246	100	0.129682	Inf	0	2.18792e-06
A_32_P74409	NM_001145033	C11orf96	-6.17263	-2.20801	1.39808e-08	1.83825e-06	101.36	0.127956	100	0.129682	3.46612e+26	0	2.22374e-06
A_23_P210726	NM_021873	CDC25B	-6.17115	-2.27715	1.4176e-08	1.85809e-06	101.07	0.136161	100	0.129682	2.40211e+30	0	2.24773e-06
A_23_P24375	NM_017670	OTUB1	-6.16693	-2.32743	1.43476e-08	1.8689e-06	101.374	0.142435	100	0.129682	2.84838e+29	0	2.26082e-06
A_23_P84448	NM_006000	TUBA4A	-6.15551	-2.25838	1.52567e-08	1.98117e-06	101.002	0.134606	100	0.129682	1.49779e+30	0	2.39662e-06
A_23_P13359	NM_006362	NXF1	-6.1454	-2.40296	1.59751e-08	2.06169e-06	101.016	0.152895	100	0.129682	5.09175e+30	0	2.49403e-06
A_23_P24716	NM_017870	TMEM132A	-6.13549	-2.19878	1.66057e-08	2.1365e-06	101.295	0.12843	100	0.129682	1.30689e+28	0	2.58453e-06
A_24_P262355	NM_002634	PHB	-6.12454	-2.37776	1.71847e-08	2.19083e-06	101.97	0.150727	100	0.129682	9.58042e+27	0	2.65025e-06
A_24_P248185	NM_153685	PIANP	-6.1242	-2.20178	1.75634e-08	2.23083e-06	101.112	0.129255	100	0.129682	2.03046e+29	0	2.69864e-06
A_19_P00322184	NR_120685	LINC01503	-6.12393	-2.29328	1.76048e-08	2.23083e-06	101.066	0.140234	100	0.129682	3.70769e+30	0	2.69864e-06
A_23_P139998	NM_177967	UBAC2	-6.11893	-2.27159	1.77336e-08	2.24039e-06	101.727	0.137819	100	0.129682	6.37772e+28	0	2.7102e-06
A_24_P168510	NM_024069	KXD1	-6.11804	-2.33812	1.7894e-08	2.25386e-06	101.518	0.146053	100	0.129682	2.15893e+29	0	2.7265e-06
A_24_P145629	NM_178865	SERINC2	-6.1088	-2.23421	1.88848e-08	2.37153e-06	101.026	0.133763	100	0.129682	1.04265e+30	0	2.86885e-06
A_24_P337334	NM_001012732	DCTD	-6.09884	-2.32869	1.97645e-08	2.47459e-06	101.025	0.14579	100	0.129682	1.35964e+30	0	2.99352e-06
A_33_P3401701	NM_001957	EDNRA	-6.08805	-2.21047	2.07596e-08	2.59145e-06	101.033	0.13183	100	0.129682	5.14475e+30	0	3.13488e-06
A_23_P145289	NM_005275	GNL1	-6.08455	-2.27655	2.08515e-08	2.59519e-06	101.531	0.13999	100	0.129682	1.38049e+29	0	3.13941e-06
A_23_P117599	NM_012111	AHSA1	-6.08388	-2.31694	2.11501e-08	2.62457e-06	101.049	0.145033	100	0.129682	Inf	0	3.17495e-06
A_23_P39110	NM_006666	RUVBL2	-6.08088	-2.3036	2.12325e-08	2.62702e-06	101.473	0.14351	100	0.129682	Inf	0	3.17792e-06
A_23_P165624	NM_007115	TNFAIP6	-6.07811	-2.17869	2.17347e-08	2.68125e-06	101.01	0.128485	100	0.129682	Inf	0	3.24352e-06
A_23_P250035	NM_004168	SDHA	-6.07328	-2.30722	2.20559e-08	2.7129e-06	101.328	0.144321	100	0.129682	9.40527e+29	0	3.28181e-06
A_23_P408353	NM_002116	HLA-A	-6.06874	-2.25096	2.26862e-08	2.77416e-06	101.005	0.137575	100	0.129682	5.27054e+29	0	3.35591e-06
A_33_P3271800	NM_012237	SIRT2	-6.06779	-2.26024	2.26289e-08	2.77416e-06	101.304	0.138755	100	0.129682	1.34377e+30	0	3.35591e-06
A_33_P3297305	NM_032213	ELMOD3	-6.06559	-2.27705	2.29633e-08	2.79176e-06	101.102	0.140928	100	0.129682	1.34441e+31	0	3.3772e-06
A_23_P343411	NM_198576	AGRN	-6.05758	-2.19464	2.38339e-08	2.87262e-06	101.072	0.131259	100	0.129682	1.78558e+29	0	3.47502e-06
A_24_P272548	ENST00000469026	ENST00000469026	-6.0515	-2.33852	2.45398e-08	2.94923e-06	101.007	0.149333	100	0.129682	4.71495e+30	0	3.56769e-06
A_23_P30913	NM_033554	HLA-DPA1	-6.04952	-2.16548	2.46452e-08	2.95343e-06	101.213	0.128134	100	0.129682	Inf	0	3.57278e-06
A_23_P154208	NM_017567	NAGK	-6.04349	-2.36092	2.53461e-08	3.02878e-06	101.189	0.152611	100	0.129682	4.60667e+30	0	3.66393e-06
A_23_P38468	NM_014604	TAX1BP3	-6.03319	-2.28778	2.63452e-08	3.11727e-06	101.554	0.143793	100	0.129682	2.07449e+29	0	3.77097e-06
A_23_P134663	NM_024812	BAALC	-6.0326	-2.16428	2.67312e-08	3.14942e-06	101.029	0.128712	100	0.129682	1.33183e+29	0	3.80987e-06
A_23_P34115	NM_004135	IDH3G	-6.03087	-2.27392	2.68997e-08	3.16041e-06	101.098	0.142164	100	0.129682	9.36384e+29	0	3.82315e-06
A_23_P59179	NM_021976	RXRB	-6.0285	-2.26438	2.72112e-08	3.18807e-06	101.066	0.141084	100	0.129682	3.9795e+30	0	3.85662e-06
A_33_P3403418	NM_001903	CTNNA1	-6.0249	-2.32417	2.73009e-08	3.18966e-06	101.648	0.148811	100	0.129682	7.50135e+29	0	3.85855e-06
A_33_P3312509	NM_014694	ADAMTSL2	-6.00774	-2.16982	2.93528e-08	3.41987e-06	101.902	0.130444	100	0.129682	1.80243e+28	0	4.13703e-06
A_24_P282578	NM_003145	SSR2	-6.00744	-2.45974	2.99876e-08	3.47533e-06	101.003	0.167648	100	0.129682	1.86298e+31	0	4.20412e-06
A_24_P200023	NM_000877	IL1R1	-6.00593	-2.17357	3.00774e-08	3.47533e-06	101.175	0.130974	100	0.129682	5.54816e+29	0	4.20412e-06
A_33_P3385387	ENST00000478088	ENST00000478088	-5.99608	-2.21736	3.13761e-08	3.60553e-06	101.286	0.136754	100	0.129682	1.16083e+30	0	4.36162e-06
A_33_P3884230	NM_002501	NFIX	-5.99039	-2.24334	3.23944e-08	3.71237e-06	101.01	0.140243	100	0.129682	1.03603e+30	0	4.49087e-06
A_24_P399630	NM_002730	PRKACA	-5.98534	-2.22482	3.31025e-08	3.78318e-06	101.068	0.13817	100	0.129682	Inf	0	4.57653e-06
A_23_P318904	NM_019605	SERTAD4	-5.9828	-2.14433	3.35242e-08	3.82097e-06	101.015	0.128462	100	0.129682	3.4411e+28	0	4.62224e-06
A_23_P39840	NM_006634	VAMP5	-5.98194	-2.25049	3.36289e-08	3.82252e-06	101.05	0.141538	100	0.129682	Inf	0	4.62412e-06
A_23_P128744	NM_000710	BDKRB1	-5.97733	-2.14265	3.43773e-08	3.88652e-06	101	0.128495	100	0.129682	4.90749e+28	0	4.70154e-06
A_24_P15502	ENST00000522529	ENST00000522529	-5.97564	-2.23612	3.46399e-08	3.90568e-06	101.003	0.14003	100	0.129682	1.37918e+30	0	4.72471e-06
A_23_P71904	NM_014064	NTMT1	-5.97525	-2.29423	3.41366e-08	3.86974e-06	101.751	0.147422	100	0.129682	2.17396e+29	0	4.68123e-06
A_21_P0007329	lnc-CCDC34-1:2	lnc-CCDC34-1	-5.9745	-2.21537	3.48203e-08	3.91549e-06	101	0.137496	100	0.129682	Inf	0	4.73659e-06
A_23_P94857	NM_016219	MAN1B1	-5.96808	-2.25325	3.52106e-08	3.93827e-06	101.823	0.142544	100	0.129682	5.33529e+28	0	4.76413e-06
A_33_P3390823	A_33_P3390823	A_33_P3390823	-5.96415	-2.14363	3.64704e-08	4.06832e-06	101.026	0.129182	100	0.129682	7.89181e+28	0	4.92146e-06
A_21_P0014948	ENST00000575568	ENST00000575568	-5.96076	-2.3257	3.7052e-08	4.10049e-06	101.005	0.152232	100	0.129682	5.45003e+30	0	4.96038e-06
A_24_P295806	NM_023947	CHID1	-5.96043	-2.2018	3.65826e-08	4.06993e-06	101.659	0.136459	100	0.129682	7.49485e+28	0	4.92341e-06
A_21_P0011675	ENST00000431702	ENST00000431702	-5.95818	-2.44967	3.7489e-08	4.11626e-06	101.002	0.169039	100	0.129682	1.95426e+31	0	4.97946e-06
A_33_P3264331	NM_012183	FOXD3	-5.95643	-2.13411	3.74309e-08	4.11626e-06	101.437	0.128369	100	0.129682	1.64966e+29	0	4.97946e-06
A_33_P3567512	ENST00000566025	ENST00000566025	-5.95496	-2.24003	3.74881e-08	4.11626e-06	101.675	0.141498	100	0.129682	4.38259e+29	0	4.97946e-06
A_23_P132248	NM_019103	ZMAT5	-5.95266	-2.22671	3.8063e-08	4.16838e-06	101.452	0.139928	100	0.129682	9.0316e+29	0	5.04251e-06
A_23_P19348	NM_014780	CUL7	-5.95049	-2.24731	3.85474e-08	4.21043e-06	101.323	0.142633	100	0.129682	1.71571e+30	0	5.09337e-06
A_23_P154801	NM_015638	TRPC4AP	-5.949	-2.2394	3.88356e-08	4.2309e-06	101.29	0.141702	100	0.129682	4.48421e+29	0	5.11813e-06
A_33_P3267865	ENST00000490720	HLA-J	-5.94592	-2.18306	3.96062e-08	4.30367e-06	101.026	0.134801	100	0.129682	2.49186e+30	0	5.20617e-06
A_23_P168080	NM_006929	SKIV2L	-5.94196	-2.21127	4.00072e-08	4.33601e-06	101.388	0.138492	100	0.129682	1.97988e+29	0	5.24528e-06
A_24_P322741	NM_000628	IL10RB	-5.94076	-2.32267	4.04597e-08	4.37375e-06	101.118	0.152859	100	0.129682	6.09489e+30	0	5.29094e-06
A_24_P19175	NM_018083	ZNF358	-5.93901	-2.14943	4.08812e-08	4.3773e-06	101.005	0.130983	100	0.129682	1.19363e+30	0	5.29523e-06
A_33_P3257027	NM_002009	FGF7	-5.93883	-2.15185	4.091e-08	4.3773e-06	101.01	0.131287	100	0.129682	1.26295e+30	0	5.29523e-06
A_23_P316960	NM_000837	GRINA	-5.93855	-2.21859	4.06945e-08	4.37657e-06	101.313	0.13957	100	0.129682	Inf	0	5.29436e-06
A_23_P304237	NM_198679	RAPGEF1	-5.9382	-2.21791	4.06751e-08	4.37657e-06	101.409	0.139501	100	0.129682	1.0108e+30	0	5.29436e-06
A_24_P76546	ENST00000618852	WASF2	-5.93205	-2.31393	4.19608e-08	4.45564e-06	101.255	0.152156	100	0.129682	3.5702e+30	0	5.39e-06
A_23_P8561	NM_001040457	RHBDD2	-5.93039	-2.17952	4.22887e-08	4.47912e-06	101.242	0.135068	100	0.129682	1.08429e+30	0	5.4184e-06
A_23_P152838	NM_002985	CCL5	-5.92786	-2.14782	4.2938e-08	4.53643e-06	101.063	0.13128	100	0.129682	9.34476e+29	0	5.48773e-06
A_24_P219808	NM_017432	PTOV1	-5.9229	-2.18244	4.39058e-08	4.61543e-06	101.069	0.135774	100	0.129682	5.72311e+29	0	5.5833e-06
A_23_P388780	NM_019100	DMAP1	-5.91919	-2.22132	4.38283e-08	4.61543e-06	101.943	0.140831	100	0.129682	5.37417e+28	0	5.5833e-06
A_23_P36345	NM_006645	STARD10	-5.91912	-2.13465	4.41995e-08	4.63469e-06	101.557	0.130059	100	0.129682	6.02099e+28	0	5.6066e-06
A_23_P64499	NM_053005	MOB2	-5.91776	-2.19077	4.46831e-08	4.67371e-06	101.334	0.13705	100	0.129682	1.02086e+30	0	5.6538e-06
A_23_P94338	NM_006209	ENPP2	-5.9171	-2.19739	4.51329e-08	4.69999e-06	101.003	0.13791	100	0.129682	Inf	0	5.68559e-06
A_23_P56127	NM_019108	SMG9	-5.91504	-2.21019	4.51584e-08	4.69999e-06	101.414	0.139619	100	0.129682	5.02189e+29	0	5.68559e-06
A_23_P113748	NM_024697	ZNF385D	-5.91144	-2.15272	4.63033e-08	4.80721e-06	101	0.132613	100	0.129682	Inf	0	5.8153e-06
A_33_P3323453	NM_030789	HM13	-5.90013	-2.20164	4.83639e-08	4.98413e-06	101.353	0.139242	100	0.129682	Inf	0	6.02932e-06
A_24_P110082	ENST00000496042	ENST00000496042	-5.89656	-2.18422	4.9292e-08	5.05402e-06	101.214	0.137212	100	0.129682	Inf	0	6.11386e-06
A_33_P3261293	NM_015881	DKK3	-5.89603	-2.15785	4.94035e-08	5.05402e-06	101.22	0.133944	100	0.129682	2.44404e+29	0	6.11386e-06
A_23_P36157	NM_018093	WDR74	-5.89527	-2.21021	4.97159e-08	5.0736e-06	101.083	0.14056	100	0.129682	Inf	0	6.13756e-06
A_23_P169097	NM_080838	WISP1	-5.89222	-2.133	5.04842e-08	5.09643e-06	101.008	0.131046	100	0.129682	5.8799e+29	0	6.16517e-06
A_23_P159937	NM_005629	SLC6A8	-5.8918	-2.17508	5.0578e-08	5.09643e-06	101.01	0.136287	100	0.129682	1.7212e+30	0	6.16517e-06
A_23_P142022	NM_015629	PRPF31	-5.89075	-2.17626	5.02444e-08	5.09643e-06	101.55	0.136483	100	0.129682	2.29708e+29	0	6.16517e-06
A_23_P100764	NM_016016	SLC25A39	-5.88966	-2.21404	5.06171e-08	5.09643e-06	101.431	0.141315	100	0.129682	2.70345e+29	0	6.16517e-06
A_23_P27306	NM_130386	COLEC12	-5.88627	-2.10575	5.08142e-08	5.09884e-06	101.981	0.127978	100	0.129682	1.01361e+27	0	6.16809e-06
A_24_P225961	NM_004393	DAG1	-5.88167	-2.2261	5.29174e-08	5.29722e-06	101.027	0.143248	100	0.129682	5.71091e+30	0	6.40806e-06
A_23_P310	NM_023009	MARCKSL1	-5.8762	-2.12175	5.42053e-08	5.41321e-06	101.055	0.130375	100	0.129682	Inf	0	6.54838e-06
A_33_P3405424	NM_152899	IL4I1	-5.87119	-2.10672	5.54962e-08	5.52897e-06	101.007	0.128755	100	0.129682	2.04885e+28	0	6.68842e-06
A_23_P109470	NM_001002878	THOC5	-5.87044	-2.2536	5.5676e-08	5.53374e-06	101.013	0.147372	100	0.129682	8.04436e+30	0	6.69418e-06
A_33_P3253799	NM_001040451	RUFY1	-5.86753	-2.16271	5.59694e-08	5.54369e-06	101.391	0.135858	100	0.129682	7.36124e+29	0	6.70622e-06
A_24_P320545	NM_002821	PTK7	-5.86712	-2.13591	5.65075e-08	5.57673e-06	101.017	0.13253	100	0.129682	8.57163e+29	0	6.7462e-06
A_24_P87763	NM_001961	EEF2	-5.8652	-2.15924	5.60404e-08	5.54369e-06	101.839	0.13553	100	0.129682	2.56503e+28	0	6.70622e-06
A_23_P217507	NM_004729	ZBED1	-5.86352	-2.15836	5.74315e-08	5.64138e-06	101.015	0.135497	100	0.129682	1.49125e+30	0	6.8244e-06
A_21_P0000813	NM_001297550	APELA	-5.86316	-2.09765	5.71215e-08	5.6241e-06	101.354	0.127997	100	0.129682	2.50737e+27	0	6.8035e-06
A_21_P0013756	ENST00000421897	ENST00000421897	-5.85542	-2.17693	5.90798e-08	5.77623e-06	101.408	0.138221	100	0.129682	1.12484e+29	0	6.98753e-06
A_23_P109034	NM_002999	SDC4	-5.8548	-2.18864	5.9301e-08	5.78438e-06	101.362	0.139741	100	0.129682	1.50631e+29	0	6.99738e-06
A_23_P203488	NM_000543	SMPD1	-5.85211	-2.21337	5.96866e-08	5.80848e-06	101.637	0.143049	100	0.129682	1.43164e+29	0	7.02653e-06
A_24_P50245	NM_006120	HLA-DMA	-5.85158	-2.27905	6.06125e-08	5.87015e-06	101.001	0.151692	100	0.129682	1.15169e+31	0	7.10114e-06
A_23_P8416	NM_022087	GALNT11	-5.85131	-2.23484	6.064e-08	5.87015e-06	101.039	0.145877	100	0.129682	6.2628e+30	0	7.10114e-06
A_24_P51588	NM_030937	CCNL2	-5.84779	-2.20317	6.07402e-08	5.87015e-06	101.731	0.141943	100	0.129682	8.70861e+28	0	7.10114e-06
A_24_P407717	NM_002086	GRB2	-5.84511	-2.21523	6.21551e-08	5.98951e-06	101.193	0.143633	100	0.129682	1.43678e+30	0	7.24554e-06
A_24_P67408	ENST00000420550	ENST00000420550	-5.84297	-2.18029	6.24037e-08	5.98951e-06	101.467	0.139239	100	0.129682	8.10166e+29	0	7.24554e-06
A_23_P142688	NM_024293	FAM134A	-5.83733	-2.16929	6.44481e-08	6.17162e-06	101.128	0.138104	100	0.129682	2.35195e+30	0	7.46583e-06
A_24_P352952	NM_017565	FAM20A	-5.8369	-2.15417	6.47407e-08	6.17689e-06	101	0.136206	100	0.129682	3.97158e+30	0	7.4722e-06
A_23_P253389	NM_003040	SLC4A2	-5.82264	-2.17782	6.89832e-08	6.54612e-06	101.022	0.139895	100	0.129682	2.28743e+30	0	7.91887e-06
A_24_P269779	NM_004273	CHST3	-5.80997	-2.21178	7.30362e-08	6.89951e-06	101.004	0.144923	100	0.129682	3.8601e+30	0	8.34636e-06
A_33_P3309662	NM_001039848	GPX4	-5.80424	-2.12666	7.40328e-08	6.97794e-06	101.609	0.134247	100	0.129682	3.43644e+28	0	8.44123e-06
A_33_P3238815	NM_001286491	FRMD5	-5.80193	-2.07905	7.49368e-08	7.04731e-06	101.518	0.128406	100	0.129682	3.9039e+28	0	8.52516e-06
A_23_P206280	NM_201525	GPR56	-5.79828	-2.08419	7.67514e-08	7.20133e-06	101.137	0.129204	100	0.129682	5.63284e+28	0	8.71147e-06
A_23_P212458	NM_013336	SEC61A1	-5.79434	-2.18833	7.69179e-08	7.20133e-06	101.917	0.142632	100	0.129682	Inf	0	8.71147e-06
A_23_P397055	NM_019015	CHPF2	-5.78944	-2.1349	7.95531e-08	7.43145e-06	101.322	0.135982	100	0.129682	9.38458e+29	0	8.98985e-06
A_23_P141779	NM_014593	CXXC1	-5.78034	-2.17545	8.23787e-08	7.6783e-06	101.617	0.141642	100	0.129682	2.82776e+29	0	9.28847e-06
A_23_P156687	NM_001710	CFB	-5.77945	-2.16362	8.36542e-08	7.77991e-06	101.037	0.140148	100	0.129682	1.06632e+30	0	9.41138e-06
A_23_P38497	NM_003562	SLC25A11	-5.77508	-2.19127	8.42522e-08	7.81818e-06	101.669	0.143971	100	0.129682	5.30253e+29	0	9.45769e-06
A_21_P0004077	ENST00000510150	ENST00000510150	-5.77235	-2.09981	8.57608e-08	7.9406e-06	101.384	0.132328	100	0.129682	Inf	0	9.60578e-06
A_23_P129513	NM_006428	MRPL28	-5.76634	-2.11502	8.77304e-08	8.08726e-06	101.596	0.134533	100	0.129682	3.77845e+28	0	9.78319e-06
A_23_P131299	NM_138802	ZFAND2B	-5.76032	-2.17777	9.03997e-08	8.31505e-06	101.437	0.142933	100	0.129682	1.1897e+30	0	1.00587e-05
A_33_P3319502	A_33_P3319502	A_33_P3319502	-5.75532	-2.09929	9.32241e-08	8.50028e-06	101.002	0.133047	100	0.129682	2.77559e+29	0	1.02828e-05
A_24_P122921	NM_138621	BCL2L11	-5.755	-2.0664	9.23678e-08	8.44625e-06	101.55	0.128925	100	0.129682	6.39152e+28	0	1.02175e-05
A_23_P154058	NM_001034116	EIF2B4	-5.75453	-2.28254	9.35537e-08	8.51183e-06	101.002	0.157332	100	0.129682	Inf	0	1.02968e-05
A_23_P67529	NM_002250	KCNN4	-5.75391	-2.09106	9.22349e-08	8.44625e-06	101.878	0.132071	100	0.129682	4.35504e+28	0	1.02175e-05
A_24_P278367	NM_005736	ACTR1A	-5.75311	-2.17855	9.41382e-08	8.54647e-06	101.008	0.143393	100	0.129682	3.32647e+30	0	1.03387e-05
A_33_P3347413	NM_020524	PBXIP1	-5.74245	-2.11408	9.86852e-08	8.91421e-06	101.023	0.135534	100	0.129682	2.26712e+30	0	1.07835e-05
A_24_P372134	NM_018295	TMEM140	-5.73673	-2.13568	1.01172e-07	9.10586e-06	101.053	0.138593	100	0.129682	3.41157e+30	0	1.10154e-05
A_23_P254888	NM_003461	ZYX	-5.73574	-2.14623	1.01385e-07	9.10586e-06	101.171	0.140014	100	0.129682	2.37879e+30	0	1.10154e-05
A_23_P31896	NM_003033	ST3GAL1	-5.73318	-2.15512	1.02858e-07	9.21251e-06	101.013	0.141303	100	0.129682	2.7365e+30	0	1.11444e-05
A_23_P78762	NM_016246	HSD17B14	-5.73142	-2.11609	1.03253e-07	9.21444e-06	101.221	0.136315	100	0.129682	6.87469e+29	0	1.11467e-05
A_33_P3229722	NM_006814	PSMF1	-5.73083	-2.17724	1.03012e-07	9.21251e-06	101.481	0.144337	100	0.129682	1.11692e+30	0	1.11444e-05
A_24_P5550	NM_024297	PHF23	-5.7305	-2.12822	1.04117e-07	9.25215e-06	101.002	0.137927	100	0.129682	2.29628e+30	0	1.11924e-05
A_33_P3412262	NR_038902	JAKMIP2-AS1	-5.72257	-2.04552	1.06757e-07	9.44669e-06	101.537	0.127769	100	0.129682	Inf	0	1.14277e-05
A_33_P3401826	NM_207315	CMPK2	-5.72187	-2.04193	1.06229e-07	9.41984e-06	101.962	0.127352	100	0.129682	Inf	0	1.13952e-05
A_23_P107313	NM_006923	SDF2	-5.72084	-2.3556	1.08632e-07	9.57225e-06	101.027	0.169545	100	0.129682	Inf	0	1.15796e-05
A_19_P00803151	NR_120685	LINC01503	-5.71641	-2.1152	1.108e-07	9.7428e-06	101.023	0.136917	100	0.129682	Inf	0	1.17859e-05
A_21_P0001768	NR_033841	LOC200772	-5.71559	-2.06342	1.11197e-07	9.75731e-06	101.027	0.130333	100	0.129682	Inf	0	1.18034e-05
A_33_P3213204	NM_022149	MAGEF1	-5.714	-2.08891	1.116e-07	9.7722e-06	101.206	0.133647	100	0.129682	4.87355e+29	0	1.18215e-05
A_23_P209477	NM_177983	PPM1G	-5.70836	-2.12239	1.14878e-07	1.00187e-05	101.002	0.138237	100	0.129682	2.35222e+30	0	1.21197e-05
A_24_P172990	NM_001605	AARS	-5.70677	-2.17903	1.14893e-07	1.00187e-05	101.368	0.145797	100	0.129682	3.58059e+29	0	1.21197e-05
A_24_P382765	NM_005008	NHP2L1	-5.70485	-2.21532	1.16684e-07	1.01537e-05	101	0.150793	100	0.129682	Inf	0	1.2283e-05
A_19_P00322220	NR_027241	SNHG17	-5.70122	-2.10397	1.1847e-07	1.02455e-05	101.05	0.13619	100	0.129682	5.30982e+29	0	1.2394e-05
A_23_P88904	NM_002528	NTHL1	-5.70098	-2.10758	1.17028e-07	1.01627e-05	101.755	0.136669	100	0.129682	3.92396e+28	0	1.22938e-05
A_33_P3224371	NM_001167989	PQBP1	-5.69999	-2.12015	1.18373e-07	1.02455e-05	101.382	0.138352	100	0.129682	4.9732e+29	0	1.2394e-05
A_23_P258190	NM_001628	AKR1B1	-5.69989	-2.08273	1.19278e-07	1.0252e-05	101.001	0.133516	100	0.129682	6.20687e+29	0	1.24019e-05
A_23_P3956	NM_198594	C1QTNF1	-5.69911	-2.13901	1.19193e-07	1.0252e-05	101.223	0.140868	100	0.129682	2.11917e+30	0	1.24019e-05
A_23_P202708	NM_003682	MADD	-5.69746	-2.10603	1.1928e-07	1.0252e-05	101.574	0.136637	100	0.129682	Inf	0	1.24019e-05
A_33_P3239185	NM_001252065	SYT7	-5.69414	-2.11401	1.22057e-07	1.04693e-05	101.133	0.137834	100	0.129682	2.23713e+30	0	1.26648e-05
A_23_P162120	NM_006185	NUMA1	-5.68995	-2.09533	1.23822e-07	1.0599e-05	101.359	0.135608	100	0.129682	7.92669e+29	0	1.28217e-05
A_33_P3771039	ENST00000416734	ENST00000416734	-5.68839	-2.08902	1.25192e-07	1.06849e-05	101.14	0.134867	100	0.129682	3.76397e+29	0	1.29255e-05
A_23_P501339	NM_006319	CDIPT	-5.68818	-2.07352	1.25335e-07	1.06849e-05	101.13	0.132883	100	0.129682	2.19279e+29	0	1.29255e-05
A_19_P00322967	NR_027241	SNHG17	-5.67691	-2.12864	1.31848e-07	1.11946e-05	101.092	0.140599	100	0.129682	3.41156e+30	0	1.35421e-05
A_23_P20107	NM_015917	GSTK1	-5.67544	-2.14495	1.32909e-07	1.12619e-05	101.009	0.142835	100	0.129682	3.16932e+30	0	1.36236e-05
A_23_P67339	NM_020650	RCN3	-5.67094	-2.09565	1.35084e-07	1.14231e-05	101.208	0.136561	100	0.129682	1.84961e+29	0	1.38186e-05
A_23_P211598	NM_002676	PMM1	-5.66886	-2.18142	1.35486e-07	1.14341e-05	101.545	0.148077	100	0.129682	Inf	0	1.38319e-05
A_23_P152284	NM_024571	SNRNP25	-5.6685	-2.11704	1.36777e-07	1.14968e-05	101.12	0.139483	100	0.129682	2.76582e+30	0	1.39077e-05
A_24_P29723	NM_000941	POR	-5.66625	-2.05643	1.38362e-07	1.16068e-05	101.036	0.131715	100	0.129682	1.22658e+30	0	1.40407e-05
A_19_P00317793	NR_027241	SNHG17	-5.66456	-2.11959	1.39062e-07	1.16421e-05	101.166	0.140013	100	0.129682	6.06392e+29	0	1.40835e-05
A_33_P3353051	NM_001287483	C6orf48	-5.66374	-2.06795	1.39504e-07	1.16559e-05	101.191	0.133313	100	0.129682	2.40953e+29	0	1.41002e-05
A_33_P3210702	ENST00000506742	ENST00000506742	-5.6634	-2.21232	1.40132e-07	1.16851e-05	101.03	0.152595	100	0.129682	2.28274e+30	0	1.41355e-05
A_23_P114839	NM_004468	FHL3	-5.66145	-2.07148	1.41378e-07	1.17656e-05	101.018	0.133878	100	0.129682	5.62279e+29	0	1.42329e-05
A_23_P68899	NM_012473	TXN2	-5.65688	-2.15928	1.432e-07	1.18701e-05	101.419	0.145702	100	0.129682	Inf	0	1.43593e-05
A_23_P142146	NM_000979	RPL18	-5.65573	-2.09822	1.42868e-07	1.1866e-05	101.824	0.137634	100	0.129682	3.60641e+28	0	1.43544e-05
A_21_P0012341	TCONS_l2_00018327	XLOC_l2_009464	-5.65425	-2.08499	1.45016e-07	1.1997e-05	101.366	0.135974	100	0.129682	8.09571e+29	0	1.45128e-05
A_24_P35478	NM_019619	PARD3	-5.64655	-2.04195	1.50812e-07	1.24519e-05	101.086	0.130774	100	0.129682	Inf	0	1.50631e-05
A_23_P171255	NM_001551	IGBP1	-5.64493	-2.19856	1.5213e-07	1.2536e-05	101.001	0.151691	100	0.129682	1.13408e+31	0	1.51649e-05
A_32_P67259	NM_004168	SDHA	-5.64001	-2.13813	1.55063e-07	1.27277e-05	101.146	0.143717	100	0.129682	3.43549e+30	0	1.53968e-05
A_24_P187651	NM_001042432	CLN3	-5.63409	-2.09479	1.58344e-07	1.29716e-05	101.432	0.13824	100	0.129682	4.1701e+29	0	1.56918e-05
A_23_P146922	NM_000820	GAS6	-5.63034	-2.02428	1.61754e-07	1.32252e-05	101.17	0.129263	100	0.129682	5.45822e+28	0	1.59985e-05
A_23_P119627	NM_015965	NDUFA13	-5.62875	-2.10059	1.63084e-07	1.33079e-05	101.104	0.13927	100	0.129682	7.22341e+29	0	1.60987e-05
A_19_P00318304	NR_027241	SNHG17	-5.62725	-2.09973	1.64416e-07	1.33906e-05	101.022	0.139231	100	0.129682	4.30824e+30	0	1.61986e-05
A_24_P230721	NM_032856	WDR73	-5.62239	-2.10117	1.67319e-07	1.35743e-05	101.239	0.139663	100	0.129682	1.81382e+30	0	1.64209e-05
A_23_P407142	NM_033631	LUZP1	-5.62235	-2.22018	1.67797e-07	1.35868e-05	101.091	0.155934	100	0.129682	6.15541e+30	0	1.6436e-05
A_24_P44514	NM_006384	CIB1	-5.62174	-2.07468	1.66393e-07	1.35254e-05	101.706	0.136194	100	0.129682	Inf	0	1.63617e-05
A_23_P7212	NM_000204	CFI	-5.61769	-2.00951	1.69702e-07	1.37146e-05	101.606	0.127957	100	0.129682	2.73367e+27	0	1.65906e-05
A_23_P200056	NM_023018	NADK	-5.61243	-2.12767	1.72818e-07	1.39395e-05	101.886	0.143716	100	0.129682	Inf	0	1.68627e-05
A_24_P636318	NM_001009993	FAM168B	-5.60985	-2.09106	1.768e-07	1.42334e-05	101.246	0.13894	100	0.129682	1.66191e+30	0	1.72181e-05
A_24_P298420	NM_001039619	PRMT5	-5.60885	-2.10881	1.78338e-07	1.43297e-05	101.011	0.141361	100	0.129682	Inf	0	1.73347e-05
A_23_P55174	NM_138387	G6PC3	-5.60727	-2.08121	1.79613e-07	1.44045e-05	101.001	0.137761	100	0.129682	4.53165e+30	0	1.74252e-05
A_23_P342131	NM_153611	CYB561A3	-5.60084	-2.10892	1.82305e-07	1.45647e-05	101.756	0.14178	100	0.129682	3.03822e+29	0	1.7619e-05
A_23_P154675	NM_198216	SNRPB	-5.59982	-2.08402	1.84583e-07	1.46908e-05	101.307	0.138502	100	0.129682	2.59079e+29	0	1.77715e-05
A_23_P88626	NM_001150	ANPEP	-5.59835	-2.09993	1.84966e-07	1.46933e-05	101.556	0.140699	100	0.129682	Inf	0	1.77746e-05
A_23_P10121	NM_003012	SFRP1	-5.59827	-2.00388	1.85794e-07	1.47312e-05	101.325	0.128125	100	0.129682	4.02652e+27	0	1.78204e-05
A_23_P60225	NM_012203	GRHPR	-5.59665	-2.09641	1.88001e-07	1.48626e-05	101.061	0.140312	100	0.129682	Inf	0	1.79793e-05
A_24_P71244	NM_005026	PIK3CD	-5.59663	-2.08707	1.88159e-07	1.48626e-05	101.019	0.139065	100	0.129682	4.32948e+30	0	1.79793e-05
A_24_P88921	NM_004628	XPC	-5.58589	-2.06766	1.95172e-07	1.53875e-05	101.622	0.137016	100	0.129682	3.71438e+29	0	1.86144e-05
A_33_P3389060	NM_018249	CDK5RAP2	-5.58293	-2.06943	1.99882e-07	1.56998e-05	101.007	0.137397	100	0.129682	4.04104e+30	0	1.89922e-05
A_23_P62081	NM_003020	SCG5	-5.5821	-2.00505	1.98433e-07	1.56153e-05	101.628	0.12902	100	0.129682	5.45075e+28	0	1.88899e-05
A_23_P39088	NM_001536	PRMT1	-5.57652	-2.0362	2.04188e-07	1.60081e-05	101.396	0.133325	100	0.129682	1.23313e+29	0	1.93651e-05
A_23_P258769	NM_002121	HLA-DPB1	-5.5757	-2.00149	2.06173e-07	1.61335e-05	101.051	0.128857	100	0.129682	8.79762e+28	0	1.95168e-05
A_33_P3269539	NM_058174	COL6A2	-5.57515	-2.02698	2.06749e-07	1.61485e-05	101.03	0.132186	100	0.129682	1.80095e+29	0	1.95349e-05
A_23_P107412	NM_000918	P4HB	-5.56986	-2.04865	2.10442e-07	1.64064e-05	101.344	0.135284	100	0.129682	Inf	0	1.98469e-05
A_24_P122050	NM_006814	PSMF1	-5.56531	-2.1272	2.14623e-07	1.67013e-05	101.362	0.146095	100	0.129682	9.27942e+29	0	2.02036e-05
A_24_P27412	NM_005701	SNUPN	-5.55852	-2.13228	2.22377e-07	1.71925e-05	101.034	0.147153	100	0.129682	3.45629e+30	0	2.07978e-05
A_23_P163455	NM_002373	MAP1A	-5.558	-2.22186	2.22984e-07	1.71925e-05	101.009	0.159807	100	0.129682	Inf	0	2.07978e-05
A_24_P394246	NM_016479	SHISA5	-5.5578	-2.07799	2.21527e-07	1.71925e-05	101.437	0.139792	100	0.129682	9.40851e+29	0	2.07978e-05
A_23_P214638	NM_006709	EHMT2	-5.55679	-2.04799	2.2294e-07	1.71925e-05	101.325	0.135833	100	0.129682	4.55372e+29	0	2.07978e-05
A_23_P301877	NM_004269	MED27	-5.55549	-2.05987	2.24817e-07	1.72748e-05	101.172	0.137479	100	0.129682	1.86759e+30	0	2.08973e-05
A_24_P295601	NM_014741	ATG13	-5.54778	-2.09035	2.3323e-07	1.78512e-05	101.002	0.141971	100	0.129682	3.23419e+30	0	2.15946e-05
A_33_P3245539	NM_006029	PNMA1	-5.54486	-2.08069	2.34416e-07	1.78767e-05	101.449	0.140811	100	0.129682	4.90807e+29	0	2.16255e-05
A_33_P3369581	NM_003755	EIF3G	-5.54425	-2.04751	2.34036e-07	1.78767e-05	101.699	0.136385	100	0.129682	5.00267e+28	0	2.16255e-05
A_33_P3622472	NM_001256119	NAA10	-5.54411	-2.06082	2.36853e-07	1.79646e-05	101.04	0.138171	100	0.129682	Inf	0	2.17318e-05
A_24_P185158	NM_178126	FAM134C	-5.54257	-2.1923	2.38578e-07	1.80627e-05	101.01	0.156451	100	0.129682	6.10267e+30	0	2.18505e-05
A_23_P41009	NM_015926	TEX264	-5.53851	-2.07683	2.41115e-07	1.82219e-05	101.43	0.14061	100	0.129682	1.03163e+30	0	2.20431e-05
A_24_P781757	NR_015434	LOC148413	-5.53305	-2.05802	2.48175e-07	1.86213e-05	101.14	0.138348	100	0.129682	2.29664e+30	0	2.25262e-05
A_33_P3317376	NM_001665	RHOG	-5.52933	-2.07159	2.52081e-07	1.88469e-05	101.177	0.140366	100	0.129682	4.79863e+29	0	2.27992e-05
A_33_P3368636	ENST00000513369	ENST00000513369	-5.52056	-2.07961	2.62722e-07	1.95727e-05	101.002	0.141905	100	0.129682	1.62914e+30	0	2.36772e-05
A_24_P191656	NM_014049	ACAD9	-5.51512	-2.07034	2.68743e-07	1.99858e-05	101.069	0.140921	100	0.129682	1.93827e+30	0	2.41768e-05
A_23_P150281	NM_001258320	TP53I11	-5.51446	-2.05575	2.69432e-07	2.00015e-05	101.086	0.138974	100	0.129682	Inf	0	2.41959e-05
A_23_P23380	NM_022821	ELOVL1	-5.51226	-2.10105	2.71996e-07	2.01562e-05	101.094	0.145282	100	0.129682	2.32968e+30	0	2.43831e-05
A_23_P71146	NM_006230	POLD2	-5.50884	-2.02823	2.73724e-07	2.02485e-05	101.605	0.135555	100	0.129682	6.68933e+28	0	2.44947e-05
A_24_P15621	NR_003083	SLC6A10P	-5.50676	-2.00638	2.78519e-07	2.04948e-05	101.115	0.13275	100	0.129682	5.65023e+29	0	2.47926e-05
A_23_P74653	NM_006600	NUDC	-5.50639	-2.08116	2.77721e-07	2.04719e-05	101.379	0.142849	100	0.129682	3.59638e+29	0	2.4765e-05
A_23_P26173	NM_007364	TMED3	-5.49983	-2.02942	2.86743e-07	2.10261e-05	101.182	0.136158	100	0.129682	Inf	0	2.54354e-05
A_23_P137209	NM_003334	UBA1	-5.49965	-2.07774	2.87298e-07	2.10301e-05	101.113	0.142729	100	0.129682	Inf	0	2.54402e-05
A_23_P4144	NM_025233	COASY	-5.4962	-2.02858	2.90765e-07	2.12099e-05	101.296	0.136226	100	0.129682	Inf	0	2.56576e-05
A_23_P6869	NM_007024	TMEM115	-5.4932	-2.03643	2.95033e-07	2.14838e-05	101.206	0.137431	100	0.129682	8.21925e+29	0	2.5989e-05
A_23_P57401	NM_006767	LZTR1	-5.48585	-2.05256	3.04631e-07	2.20814e-05	101.208	0.139992	100	0.129682	1.03953e+30	0	2.67119e-05
A_23_P149281	NM_004431	EPHA2	-5.48478	-2.01392	3.03343e-07	2.20506e-05	101.744	0.134823	100	0.129682	1.6588e+29	0	2.66747e-05
A_24_P210829	NM_005009	NME4	-5.48438	-2.02131	3.06804e-07	2.21868e-05	101.166	0.135834	100	0.129682	3.91799e+29	0	2.68395e-05
A_24_P330518	NM_001218	CA12	-5.48048	-2.22098	3.1287e-07	2.24434e-05	101.012	0.16423	100	0.129682	7.67796e+30	0	2.71499e-05
A_24_P9285	NM_006816	LMAN2	-5.47798	-2.05392	3.11462e-07	2.24186e-05	101.943	0.140581	100	0.129682	1.3189e+28	0	2.71198e-05
A_24_P236091	NM_001975	ENO2	-5.47672	-2.06551	3.17975e-07	2.27205e-05	101.023	0.142238	100	0.129682	2.73909e+30	0	2.7485e-05
A_21_P0012339	NM_058004	PI4KA	-5.4715	-2.03486	3.24245e-07	2.30898e-05	101.217	0.138312	100	0.129682	3.46349e+29	0	2.79318e-05
A_33_P3242231	ENST00000488538	ENST00000488538	-5.46724	-2.08857	3.31182e-07	2.35016e-05	101.055	0.145935	100	0.129682	Inf	0	2.84299e-05
A_23_P39656	NM_022453	RNF25	-5.46611	-2.04441	3.31708e-07	2.35016e-05	101.259	0.139887	100	0.129682	Inf	0	2.84299e-05
A_23_P143569	NM_033257	DGCR6L	-5.4644	-2.00989	3.34199e-07	2.35984e-05	101.256	0.135288	100	0.129682	2.13576e+29	0	2.8547e-05
A_24_P156388	NM_017931	TTC38	-5.45175	-2.01081	3.53608e-07	2.48851e-05	101.167	0.136042	100	0.129682	Inf	0	3.01036e-05
A_23_P40347	NM_178580	HM13	-5.44603	-2.03246	3.62036e-07	2.53506e-05	101.245	0.139279	100	0.129682	4.29281e+29	0	3.06667e-05
A_24_P603890	ENST00000406156	ENST00000406156	-5.44187	-2.03974	3.70054e-07	2.58555e-05	101.011	0.140493	100	0.129682	Inf	0	3.12775e-05
A_24_P341187	NM_020944	GBA2	-5.44043	-2.05719	3.70795e-07	2.58555e-05	101.273	0.142983	100	0.129682	Inf	0	3.12775e-05
A_23_P121265	NM_007284	TWF2	-5.43815	-2.00584	3.74197e-07	2.60283e-05	101.32	0.136048	100	0.129682	Inf	0	3.14865e-05
A_24_P357709	NM_001009921	VPS8	-5.43628	-2.03496	3.78995e-07	2.61884e-05	101.033	0.140123	100	0.129682	4.35101e+30	0	3.16801e-05
A_33_P3369158	NM_002254	KIF3C	-5.43623	-2.02782	3.78441e-07	2.61884e-05	101.137	0.139144	100	0.129682	1.00213e+31	0	3.16801e-05
A_33_P3259722	NM_032125	TMEM222	-5.42755	-2.04102	3.91769e-07	2.70264e-05	101.325	0.141412	100	0.129682	1.55941e+30	0	3.2694e-05
A_23_P399501	NM_182470	PKM	-5.42638	-2.03545	3.95811e-07	2.72605e-05	101.003	0.140701	100	0.129682	7.28271e+29	0	3.29771e-05
A_23_P75889	NM_175932	PSMD13	-5.42074	-2.17982	4.05615e-07	2.78899e-05	101.001	0.161705	100	0.129682	1.62944e+31	0	3.37385e-05
A_23_P93383	NM_004761	RGL2	-5.41118	-2.00467	4.21814e-07	2.87212e-05	101.142	0.137246	100	0.129682	Inf	0	3.47442e-05
A_23_P12477	NM_012236	SCMH1	-5.39778	-2.00186	4.47971e-07	3.01596e-05	101.003	0.137543	100	0.129682	2.14371e+30	0	3.64841e-05
A_23_P327370	NM_017712	PGPEP1	-5.39627	-2.04972	4.50355e-07	3.02643e-05	101.08	0.144278	100	0.129682	2.33643e+30	0	3.66109e-05
A_33_P3219105	ENST00000430724	ENST00000430724	-5.39453	-2.00872	4.51359e-07	3.02643e-05	101.416	0.138654	100	0.129682	2.28761e+29	0	3.66109e-05
A_23_P320717	NM_015386	COG4	-5.39211	-2.02759	4.54809e-07	3.03279e-05	101.597	0.141397	100	0.129682	6.00799e+29	0	3.66877e-05
A_33_P3230478	NM_201442	C1S	-5.392	-2.05921	4.59283e-07	3.05776e-05	101.006	0.145848	100	0.129682	Inf	0	3.69898e-05
A_33_P3222429	NM_001282136	MEI4	-5.37395	-2.01717	4.95743e-07	3.25911e-05	101.102	0.140896	100	0.129682	2.67873e+30	0	3.94255e-05
A_23_P210425	NM_181526	MYL9	-5.37238	-2.0477	4.97288e-07	3.26415e-05	101.336	0.145277	100	0.129682	3.86426e+29	0	3.94865e-05
A_23_P60458	NM_178001	PPP2R4	-5.36681	-2.01849	5.07248e-07	3.31397e-05	101.609	0.141456	100	0.129682	5.74407e+29	0	4.00892e-05
A_23_P357104	NM_001155	ANXA6	-5.35665	-2.04426	5.32488e-07	3.44665e-05	101.301	0.145641	100	0.129682	5.55517e+29	0	4.16943e-05
A_32_P112279	NM_001039690	CHTF8	-5.35355	-2.05153	5.42046e-07	3.487e-05	101.012	0.14685	100	0.129682	7.89756e+30	0	4.21824e-05
A_24_P244410	NM_014042	ANAPC15	-5.33799	-2.00638	5.79261e-07	3.69684e-05	101.047	0.141277	100	0.129682	4.43291e+30	0	4.47208e-05
A_33_P3368039	NM_001286520	SLC35B2	-5.32441	-2.03276	6.1428e-07	3.88026e-05	101.025	0.145757	100	0.129682	1.68798e+30	0	4.69397e-05
A_24_P612446	NM_152734	C6orf89	-5.32053	-2.03781	6.18771e-07	3.8969e-05	101.645	0.146695	100	0.129682	6.84129e+29	0	4.71409e-05
A_32_P15320	NM_001402	EEF1A1	-5.31605	-2.16988	6.36831e-07	3.98075e-05	101.012	0.166607	100	0.129682	Inf	0	4.81552e-05
A_23_P28638	NM_017958	PLEKHB2	-5.30338	-2.01997	6.72468e-07	4.14178e-05	101.004	0.145073	100	0.129682	Inf	0	5.01033e-05
A_32_P95223	NR_003262	FDPSP2	-5.27792	-2.13023	7.49644e-07	4.48547e-05	101.025	0.162902	100	0.129682	1.3418e+31	0	5.42609e-05
A_33_P3286046	NM_015448	DPCD	-5.21536	-2.01764	9.78744e-07	5.54754e-05	101.019	0.149665	100	0.129682	8.66186e+30	0	6.71088e-05
A_32_P204381	NM_020313	CIAPIN1	-5.20286	-2.01509	1.03226e-06	5.81939e-05	101.007	0.150004	100	0.129682	9.72366e+30	0	7.03974e-05
A_23_P379550	NM_003680	YARS	-5.12078	-2.04192	1.46031e-06	7.58989e-05	101	0.159003	100	0.129682	Inf	0	9.18152e-05
A_23_P36513	NM_001206710	PRKAG1	-5.1009	-2.05548	1.58732e-06	8.1192e-05	101.013	0.16238	100	0.129682	1.44111e+31	0	9.82182e-05
A_24_P157342	NM_018462	BRK1	-5.09806	-2.02097	1.60659e-06	8.18783e-05	101.002	0.157147	100	0.129682	6.89078e+30	0	9.90484e-05
A_33_P3391826	NM_021081	GHRH	-5.07075	-2.07012	1.78913e-06	8.94103e-05	101.537	0.166665	100	0.129682	2.13795e+30	0	0.00010816
A_32_P44568	NM_005566	LDHA	-5.0594	-2.03407	1.88915e-06	9.32203e-05	101	0.161634	100	0.129682	4.21843e+30	0	0.000112769
A_23_P145089	NM_007355	HSP90AB1	-4.9813	-2.05678	2.61433e-06	0.00012293	101.026	0.170486	100	0.129682	8.14348e+30	0	0.000148709

## Sheet: BDS
ProbeName	SystematicName	GeneName	MWT	coefficients	pvalue	FDR	df	s2.wm	d0.prior	s2.prior	lev.stat	lev.FDR	adjusted_p_value
A_23_P1691	NM_002421	MMP1	-13.622	-4.79113	1.23561e-24	2.73399e-20	101.32	0.123707	100	0.124424	2.6714e+28	0	3.13468e-20
A_33_P3291459	NR_037169	LOC100507547	-13.1656	-4.93386	1.13114e-23	1.66855e-19	101.34	0.140439	100	0.124424	4.86643e+29	0	1.91309e-19
A_23_P302672	BC013592	DDIT4L	-11.4184	-4.0003	6.18233e-20	2.34425e-16	101.83	0.122736	100	0.124424	1.47288e+27	0	2.68782e-16
A_23_P86470	NM_003956	CH25H	-10.7444	-3.76822	1.87065e-18	5.72087e-15	101.853	0.123001	100	0.124424	Inf	0	6.55931e-15
A_23_P134237	NM_002889	RARRES2	-10.7398	-3.85892	2.01388e-18	5.72087e-15	101.418	0.129104	100	0.124424	4.32815e+29	0	6.55931e-15
A_33_P3372099	NM_145244	DDIT4L	-10.7205	-3.77794	2.19768e-18	5.72087e-15	101.506	0.124187	100	0.124424	Inf	0	6.55931e-15
A_21_P0000299	NR_002917	SNORA19	-10.4292	-3.68898	9.97149e-18	2.32248e-14	101.192	0.125115	100	0.124424	8.02703e+28	0	2.66286e-14
A_23_P148737	NM_004997	MYBPH	-9.33364	-3.28085	2.59319e-15	4.25027e-12	101.195	0.123558	100	0.124424	Inf	0	4.87318e-12
A_21_P0000313	NR_002957	SNORA15	-9.07959	-3.20886	9.39413e-15	1.43124e-11	101.195	0.124902	100	0.124424	1.79437e+29	0	1.641e-11
A_21_P0002876	lnc-RP11-723O4.6.1-1:1	lnc-RP11-723O4.6.1-1	-9.06918	-3.26713	1.0026e-14	1.43124e-11	101.031	0.129777	100	0.124424	Inf	0	1.641e-11
A_23_P384044	NM_152495	CNIH3	-8.90702	-3.15124	2.27573e-14	3.14715e-11	101.027	0.125169	100	0.124424	1.92822e+29	0	3.60839e-11
A_21_P0010200	lnc-C21orf62-1:1	lnc-C21orf62-1	-8.57929	-3.18698	1.18889e-13	1.46146e-10	101	0.137993	100	0.124424	Inf	0	1.67564e-10
A_24_P270460	NM_005532	IFI27	-8.2768	-2.90012	5.30162e-13	5.86536e-10	101.372	0.122774	100	0.124424	Inf	0	6.72497e-10
A_33_P3220911	NM_004335	BST2	-8.27186	-2.90328	5.53356e-13	5.97264e-10	101.063	0.123189	100	0.124424	Inf	0	6.84798e-10
A_33_P3364498	A_33_P3364498	A_33_P3364498	-8.21196	-2.89674	7.40919e-13	7.62515e-10	101.194	0.12443	100	0.124424	2.72633e+29	0	8.74268e-10
A_21_P0006463	NR_126350	LINC01201	-8.17639	-2.99825	8.77502e-13	8.62942e-10	101.344	0.134466	100	0.124424	2.54228e+29	0	9.89413e-10
A_23_P201459	NM_022873	IFI6	-8.01508	-2.80852	1.9545e-12	1.76516e-09	101.414	0.122783	100	0.124424	2.00666e+27	0	2.02386e-09
A_21_P0000262	NR_002575	SNORA27	-7.97646	-2.83167	2.3251e-12	1.94139e-09	101.769	0.126027	100	0.124424	9.25718e+27	0	2.22591e-09
A_23_P5903	NM_016354	SLCO4A1	-7.97471	-2.7858	2.31832e-12	1.94139e-09	101.992	0.122031	100	0.124424	3.87725e+24	0	2.22591e-09
A_23_P137665	NM_001276	CHI3L1	-7.85309	-2.7593	4.39748e-12	3.60376e-09	101.297	0.123457	100	0.124424	Inf	0	4.13192e-09
A_21_P0003962	ENST00000512746	ENST00000512746	-7.80195	-7.04412	5.74847e-12	4.46297e-09	101.003	0.815168	100	0.124424	Inf	0	5.11705e-09
A_33_P3243887	NM_000641	IL11	-7.75394	-2.71617	6.97456e-12	5.32151e-09	101.909	0.122707	100	0.124424	4.02498e+27	0	6.10142e-09
A_33_P3323722	NM_001282431	ARL4C	-7.69059	-2.70174	9.95876e-12	7.46963e-09	101.007	0.123415	100	0.124424	2.07192e+28	0	8.56437e-09
A_33_P3227217	NR_002989	SNORA81	-7.61879	-2.79018	1.41842e-11	1.02901e-08	101.002	0.13412	100	0.124424	Inf	0	1.17982e-08
A_33_P3261743	NM_001145290	SLC37A2	-7.59029	-2.76266	1.63173e-11	1.14619e-08	101.002	0.132476	100	0.124424	2.21219e+30	0	1.31417e-08
A_24_P23445	NR_029422	RNU12	-7.49165	-2.67461	2.62211e-11	1.78518e-08	101.218	0.127458	100	0.124424	7.66445e+29	0	2.04682e-08
A_21_P0006166	lnc-NAA35-1:2	lnc-NAA35-1	-7.435	-2.6082	3.41467e-11	2.25538e-08	101.528	0.123061	100	0.124424	5.78959e+27	0	2.58593e-08
A_33_P3403082	NR_027686	LINC00176	-7.37572	-2.72545	4.66486e-11	2.99182e-08	101.003	0.136543	100	0.124424	1.58009e+30	0	3.43029e-08
A_23_P52266	NM_001548	IFIT1	-7.35312	-2.58347	5.20878e-11	3.29294e-08	101.001	0.123442	100	0.124424	3.08358e+28	0	3.77554e-08
A_33_P3250840	NM_144599	NIPA1	-7.3103	-3.60186	6.41653e-11	3.94379e-08	101	0.242764	100	0.124424	1.51598e+31	0	4.52178e-08
A_23_P81103	NM_003013	SFRP2	-7.30568	-2.62526	6.55955e-11	3.97647e-08	101.011	0.129128	100	0.124424	5.1512e+29	0	4.55925e-08
A_32_P452655	NM_001040078	LGALS9C	-7.19309	-2.52131	1.09735e-10	6.3067e-08	101.834	0.122863	100	0.124424	8.84823e+27	0	7.23099e-08
A_23_P407840	NM_032532	FNDC1	-7.16199	-2.51396	1.31759e-10	7.38073e-08	101.001	0.123211	100	0.124424	9.76998e+27	0	8.46244e-08
A_23_P426021	NM_015187	SEL1L3	-7.08592	-2.49021	1.88764e-10	1.01871e-07	101.212	0.123503	100	0.124424	1.96791e+28	0	1.16801e-07
A_21_P0010660	TCONS_l2_00001619	XLOC_l2_001192	-7.03172	-2.57025	2.47003e-10	1.28596e-07	101.003	0.133607	100	0.124424	9.86445e+29	0	1.47443e-07
A_32_P69368	NM_002166	ID2	-6.99223	-2.45863	2.98655e-10	1.50187e-07	101	0.123639	100	0.124424	4.44572e+28	0	1.72198e-07
A_23_P371039	NM_002531	NTSR1	-6.98694	-2.47238	3.06195e-10	1.50557e-07	101.014	0.125215	100	0.124424	8.61115e+29	0	1.72623e-07
A_24_P388662	NM_033122	CABS1	-6.89469	-2.46451	4.74566e-10	2.28273e-07	101.126	0.127771	100	0.124424	Inf	0	2.61728e-07
A_23_P128744	NM_000710	BDKRB1	-6.87327	-2.40574	5.14377e-10	2.44763e-07	101.772	0.12251	100	0.124424	Inf	0	2.80634e-07
A_33_P3312509	NM_014694	ADAMTSL2	-6.69037	-2.35574	1.22857e-09	5.43683e-07	101.809	0.123981	100	0.124424	2.18639e+28	0	6.23363e-07
A_23_P17663	NM_002462	MX1	-6.67216	-2.34339	1.37159e-09	5.95075e-07	101.04	0.123354	100	0.124424	Inf	0	6.82288e-07
A_23_P138706	NM_000681	ADRA2A	-6.66367	-2.33831	1.41995e-09	6.10073e-07	101.219	0.123134	100	0.124424	3.5217e+28	0	6.99484e-07
A_21_P0001616	lnc-C1orf133-1:1	lnc-C1orf133-1	-6.65085	-2.33478	1.50986e-09	6.42465e-07	101.193	0.123236	100	0.124424	1.03343e+28	0	7.36623e-07
A_23_P154605	NM_018837	SULF2	-6.6109	-2.31997	1.81366e-09	7.64384e-07	101.369	0.123153	100	0.124424	1.02141e+28	0	8.7641e-07
A_33_P3345816	NM_001039966	GPER1	-6.53861	-2.29365	2.53924e-09	1.06009e-06	101.505	0.123051	100	0.124424	Inf	0	1.21546e-06
A_33_P3709317	NR_002964	SNORA28	-6.51844	-2.32458	2.81323e-09	1.15273e-06	101.238	0.127175	100	0.124424	1.34639e+29	0	1.32167e-06
A_23_P167599	NM_001034850	FAM134B	-6.46799	-2.2622	3.50832e-09	1.41141e-06	101.795	0.122327	100	0.124424	4.11932e+26	0	1.61826e-06
A_23_P134663	NM_024812	BAALC	-6.46298	-2.26887	3.62535e-09	1.44535e-06	101.46	0.12324	100	0.124424	Inf	0	1.65718e-06
A_21_P0013962	A_21_P0013962	A_21_P0013962	-6.45616	-2.32045	3.76277e-09	1.47359e-06	101.272	0.12918	100	0.124424	1.41287e+31	0	1.68955e-06
A_33_P3327519	NR_002915	SNORA74A	-6.42262	-2.28014	4.42769e-09	1.71877e-06	101.053	0.126037	100	0.124424	Inf	0	1.97067e-06
A_32_P164246	NM_033260	FOXQ1	-6.42012	-2.25488	4.48524e-09	1.72597e-06	101.008	0.123356	100	0.124424	Inf	0	1.97893e-06
A_33_P3368750	NM_001104554	PAQR5	-6.394	-2.24038	4.99377e-09	1.90509e-06	101.535	0.122772	100	0.124424	1.26792e+28	0	2.1843e-06
A_23_P118392	NM_016084	RASD1	-6.37919	-2.23977	5.37966e-09	2.00057e-06	101.334	0.123275	100	0.124424	1.3779e+28	0	2.29377e-06
A_33_P3408918	NM_030754	SAA2	-6.34523	-2.23087	6.35493e-09	2.32419e-06	101.01	0.12361	100	0.124424	Inf	0	2.66482e-06
A_23_P216361	NM_021110	COL14A1	-6.30021	-2.21713	7.64721e-09	2.75134e-06	101.923	0.123843	100	0.124424	2.40813e+27	0	3.15457e-06
A_24_P187023	ENST00000588562	ENST00000588562	-6.26583	-2.24055	9.16485e-09	3.2446e-06	101.072	0.127865	100	0.124424	Inf	0	3.72012e-06
A_23_P68511	NM_015985	ANGPT4	-6.22309	-2.18287	1.09503e-08	3.81565e-06	101.845	0.12304	100	0.124424	4.18806e+28	0	4.37486e-06
A_23_P423108	NM_182499	TDRD10	-6.21308	-2.17172	1.14259e-08	3.91965e-06	101.994	0.122178	100	0.124424	6.8281e+25	0	4.49411e-06
A_21_P0001634	XR_425104	LOC102723817	-6.18092	-2.17399	1.33244e-08	4.50112e-06	101.771	0.123711	100	0.124424	1.41509e+28	0	5.1608e-06
A_21_P0000479	NR_003711	SNORA11D	-6.13561	-2.17123	1.64047e-08	5.45837e-06	101.784	0.125227	100	0.124424	Inf	0	6.25834e-06
A_23_P131676	NM_020311	ACKR3	-6.12746	-2.15033	1.73313e-08	5.68125e-06	101.045	0.123154	100	0.124424	Inf	0	6.51388e-06
A_23_P52761	NM_002423	MMP7	-6.08186	-2.12626	2.08992e-08	6.7508e-06	101.966	0.122225	100	0.124424	Inf	0	7.74018e-06
A_23_P129413	NM_022357	DPEP3	-6.0569	-2.18289	2.38586e-08	7.57592e-06	101.161	0.129887	100	0.124424	1.44011e+30	0	8.68623e-06
A_21_P0014829	THC2548955	THC2548955	-6.05582	-2.16907	2.40332e-08	7.57592e-06	101.059	0.128292	100	0.124424	Inf	0	8.68623e-06
A_24_P409402	ENST00000474162	ENST00000474162	-6.05093	-2.11588	2.41384e-08	7.57592e-06	101.844	0.122275	100	0.124424	3.16196e+26	0	8.68623e-06
A_33_P3420496	NR_003015	SNORA53	-6.04594	-2.19928	2.51689e-08	7.84372e-06	101.007	0.132322	100	0.124424	4.08432e+30	0	8.99327e-06
A_33_P3298159	NM_000954	PTGDS	-6.03069	-2.11907	2.69814e-08	8.34976e-06	101	0.123469	100	0.124424	3.51254e+28	0	9.57348e-06
A_33_P3242355	ENST00000605518	ENST00000605518	-5.98038	-2.3674	3.38088e-08	1.01091e-05	101.128	0.156705	100	0.124424	3.99948e+30	0	1.15907e-05
A_21_P0005342	ENST00000442017	ENST00000442017	-5.95273	-2.19044	3.82143e-08	1.11994e-05	101.256	0.135404	100	0.124424	Inf	0	1.28408e-05
A_24_P28722	NM_080657	RSAD2	-5.93732	-2.08399	4.11489e-08	1.19018e-05	101.057	0.123199	100	0.124424	1.24693e+28	0	1.36461e-05
A_21_P0000251	NR_002449	SNORA65	-5.9277	-2.09914	4.26804e-08	1.21855e-05	101.379	0.125404	100	0.124424	1.28745e+29	0	1.39714e-05
A_33_P3474175	BU601128	SFTA1P	-5.92127	-2.17131	4.34864e-08	1.22878e-05	101.867	0.134466	100	0.124424	3.09044e+28	0	1.40887e-05
A_23_P202448	NM_199168	CXCL12	-5.84321	-2.05187	6.28313e-08	1.70582e-05	101.079	0.123309	100	0.124424	1.5641e+28	0	1.95583e-05
A_23_P165624	NM_007115	TNFAIP6	-5.81651	-2.03754	7.01396e-08	1.86983e-05	101.559	0.122712	100	0.124424	1.00476e+28	0	2.14386e-05
A_23_P318904	NM_019605	SERTAD4	-5.80651	-2.03189	7.28231e-08	1.91825e-05	101.927	0.122454	100	0.124424	1.96924e+27	0	2.19939e-05
A_24_P161914	ENST00000415103	ENST00000415103	-5.8023	-2.04576	7.53733e-08	1.97368e-05	101.144	0.124311	100	0.124424	2.89412e+29	0	2.26294e-05
A_23_P170050	NM_002930	RIT2	-5.78854	-2.17167	8.00178e-08	2.08297e-05	101.231	0.14075	100	0.124424	Inf	0	2.38825e-05
A_23_P62081	NM_003020	SCG5	-5.75924	-2.02635	9.11001e-08	2.35759e-05	101.287	0.123794	100	0.124424	6.29735e+28	0	2.70311e-05
A_33_P3226810	NM_003810	TNFSF10	-5.74433	-2.01774	9.7887e-08	2.5185e-05	101.01	0.123381	100	0.124424	8.78011e+28	0	2.88761e-05
A_23_P8640	NM_001039966	GPER1	-5.73412	-2.01019	1.01493e-07	2.58542e-05	101.491	0.122897	100	0.124424	3.91697e+27	0	2.96433e-05
A_21_P0000384	NR_003066	SNORD85	-5.70485	-2.02523	1.16501e-07	2.91274e-05	101.083	0.126026	100	0.124424	3.37809e+30	0	3.33963e-05
A_21_P0005425	lnc-ARF5-5:1	lnc-ARF5-5	-5.69365	-2.04082	1.21408e-07	3.01838e-05	101.533	0.128478	100	0.124424	1.32278e+30	0	3.46075e-05
A_33_P3395823	NM_172109	KCNQ2	-5.56241	-2.01212	2.15036e-07	4.95627e-05	101.988	0.130853	100	0.124424	Inf	0	5.68265e-05
A_21_P0008252	lnc-TSC22D1-1:4	lnc-TSC22D1-1	-5.3733	-2.05433	4.9626e-07	0.000100739	101.215	0.146169	100	0.124424	4.96848e+29	0	0.000115503

## Sheet: FLT
ProbeName	SystematicName	GeneName	MWT	coefficients	pvalue	FDR	df	s2.wm	d0.prior	s2.prior	lev.stat	lev.FDR	adjusted_p_value
A_23_P1691	NM_002421	MMP1	-16.5056	-6.0072	1.90474e-30	2.00315e-26	101.056	0.132458	100	0.13321	Inf	0	3.22148e-26
A_23_P148737	NM_004997	MYBPH	-15.0251	-5.46389	1.3313e-27	7.00043e-24	101.972	0.132242	100	0.13321	Inf	0	1.12582e-23
A_23_P137665	NM_001276	CHI3L1	-14.4714	-5.2638	2.27017e-26	9.48979e-23	101.008	0.132306	100	0.13321	Inf	0	1.52616e-22
A_23_P302672	BC013592	DDIT4L	-14.4518	-5.27643	2.40629e-26	9.48979e-23	101.161	0.133303	100	0.13321	7.97616e+28	0	1.52616e-22
A_23_P81103	NM_003013	SFRP2	-13.9786	-5.19271	2.35706e-25	8.26281e-22	101.033	0.137995	100	0.13321	5.69458e+29	0	1.32883e-21
A_23_P86470	NM_003956	CH25H	-13.5447	-4.9142	1.62473e-24	5.12601e-21	101.828	0.131633	100	0.13321	Inf	0	8.2437e-21
A_33_P3372099	NM_145244	DDIT4L	-12.5949	-4.56675	1.72903e-22	4.5459e-19	101.798	0.13147	100	0.13321	Inf	0	7.31077e-19
A_33_P3298159	NM_000954	PTGDS	-12.278	-4.49609	9.01152e-22	1.89542e-18	101.314	0.134096	100	0.13321	7.87974e+28	0	3.04824e-18
A_23_P216361	NM_021110	COL14A1	-12.2193	-4.44694	1.26598e-21	2.49635e-18	101.009	0.132443	100	0.13321	5.83918e+28	0	4.01466e-18
A_32_P74409	NM_001145033	C11orf96	-12.0068	-4.37104	3.63185e-21	6.08659e-18	101.026	0.13253	100	0.13321	2.60525e+29	0	9.78851e-18
A_23_P433016	NM_001996	FBLN1	-12.0034	-4.47282	3.66546e-21	6.08659e-18	101.077	0.138853	100	0.13321	5.21704e+29	0	9.78851e-18
A_23_P134237	NM_002889	RARRES2	-11.8831	-4.42165	6.25044e-21	9.86007e-18	101.522	0.138454	100	0.13321	3.36343e+29	0	1.5857e-17
A_23_P138706	NM_000681	ADRA2A	-11.5515	-4.19387	3.20232e-20	4.39275e-17	101.736	0.131811	100	0.13321	2.05566e+28	0	7.06447e-17
A_23_P5903	NM_016354	SLCO4A1	-11.4572	-4.18467	5.68235e-20	7.46992e-17	101.013	0.133404	100	0.13321	1.62182e+29	0	1.20132e-16
A_23_P407840	NM_032532	FNDC1	-11.2962	-4.11136	1.2782e-19	1.61309e-16	101	0.132468	100	0.13321	2.92982e+29	0	2.59418e-16
A_33_P3390823	A_33_P3390823	A_33_P3390823	-11.2638	-4.1114	1.33133e-19	1.61551e-16	101.936	0.133233	100	0.13321	2.27567e+27	0	2.59808e-16
A_23_P384044	NM_152495	CNIH3	-11.0971	-4.01197	3.06984e-19	3.33977e-16	101.999	0.130705	100	0.13321	1.03769e+24	0	5.37105e-16
A_23_P167599	NM_001034850	FAM134B	-11.0359	-3.99916	4.45564e-19	4.53469e-16	101.495	0.131316	100	0.13321	8.81406e+26	0	7.29273e-16
A_23_P4798	NM_016535	ZNF581	-10.8445	-3.97883	1.2444e-18	1.18972e-15	101.009	0.134615	100	0.13321	Inf	0	1.91332e-15
A_23_P215913	NM_001831	CLU	-10.7727	-4.12681	1.78424e-18	1.54146e-15	101.03	0.146752	100	0.13321	5.61279e+30	0	2.47899e-15
A_24_P317762	NM_002346	LY6E	-10.7702	-3.98396	1.80773e-18	1.54146e-15	101.023	0.136829	100	0.13321	3.91431e+29	0	2.47899e-15
A_23_P371039	NM_002531	NTSR1	-10.5879	-3.88086	4.43728e-18	3.49991e-15	101.239	0.134349	100	0.13321	Inf	0	5.62858e-15
A_24_P235429	NM_005502	ABCA1	-10.3224	-3.75009	1.74071e-17	1.3076e-14	101.047	0.131984	100	0.13321	1.05461e+28	0	2.1029e-14
A_23_P129334	NM_001287	CLCN7	-10.306	-3.77631	1.89135e-17	1.38772e-14	101.049	0.134263	100	0.13321	8.24822e+29	0	2.23175e-14
A_23_P142075	NM_001611	ACP5	-10.2804	-3.73329	2.12718e-17	1.52529e-14	101.166	0.131875	100	0.13321	1.02835e+28	0	2.45298e-14
A_23_P501339	NM_006319	CDIPT	-10.1505	-3.75395	4.09401e-17	2.80796e-14	101.208	0.136772	100	0.13321	2.25916e+29	0	4.51579e-14
A_24_P295806	NM_023947	CHID1	-10.0232	-3.69506	7.96034e-17	5.01669e-14	101.02	0.135903	100	0.13321	3.2488e+29	0	8.06789e-14
A_33_P3269539	NM_058174	COL6A2	-10.0057	-3.69115	8.61258e-17	5.12692e-14	101.123	0.13609	100	0.13321	1.32164e+29	0	8.24517e-14
A_23_P146922	NM_000820	GAS6	-10.0029	-3.65217	8.10939e-17	5.01669e-14	101.888	0.133305	100	0.13321	5.29562e+27	0	8.06789e-14
A_24_P19175	NM_018083	ZNF358	-9.91456	-3.64268	1.3596e-16	7.94357e-14	101.188	0.134988	100	0.13321	Inf	0	1.27749e-13
A_33_P3589217	NM_001636	SLC25A6	-9.89802	-3.66533	1.49245e-16	8.40838e-14	101.091	0.137129	100	0.13321	3.71496e+29	0	1.35224e-13
A_23_P71146	NM_006230	POLD2	-9.78129	-3.60607	2.70399e-16	1.44595e-13	101.072	0.135918	100	0.13321	3.11946e+29	0	2.32539e-13
A_24_P9285	NM_006816	LMAN2	-9.75247	-3.59775	3.14264e-16	1.6525e-13	101.027	0.136092	100	0.13321	Inf	0	2.65757e-13
A_23_P158596	NM_001040196	AGTRAP	-9.70857	-3.57087	3.91664e-16	1.93078e-13	101.056	0.135281	100	0.13321	1.13462e+30	0	3.1051e-13
A_23_P33072	NM_032272	MAF1	-9.64314	-3.5462	5.44302e-16	2.64196e-13	101.089	0.135235	100	0.13321	Inf	0	4.24882e-13
A_24_P381136	NM_016223	PACSIN3	-9.6061	-3.49867	6.22471e-16	2.9756e-13	101.702	0.132651	100	0.13321	Inf	0	4.78538e-13
A_24_P11965	NM_033296	MRFAP1	-9.59601	-3.56424	6.93294e-16	3.26469e-13	101.057	0.137959	100	0.13321	2.00327e+30	0	5.2503e-13
A_23_P133474	NM_002084	GPX3	-9.59045	-3.64444	7.13504e-16	3.28127e-13	101.051	0.144405	100	0.13321	1.05749e+30	0	5.27696e-13
A_23_P112103	NM_024736	GSDMD	-9.57878	-3.50569	7.17615e-16	3.28127e-13	101.665	0.133945	100	0.13321	Inf	0	5.27696e-13
A_33_P3285024	NM_053045	TMEM203	-9.51086	-3.47677	1.04074e-15	4.69076e-13	101.357	0.133632	100	0.13321	5.73127e+28	0	7.54373e-13
A_33_P3379967	NM_001098478	HLA-F	-9.42198	-3.54351	1.67348e-15	7.43637e-13	101.074	0.141443	100	0.13321	1.44626e+30	0	1.19592e-12
A_21_P0010660	TCONS_l2_00001619	XLOC_l2_001192	-9.36151	-3.56256	2.2561e-15	9.86312e-13	101.17	0.144822	100	0.13321	5.32322e+29	0	1.5862e-12
A_23_P256948	NM_005098	MSC	-9.35672	-3.44963	2.28212e-15	9.86312e-13	101.326	0.135925	100	0.13321	Inf	0	1.5862e-12
A_33_P3265376	NM_001145724	HOMER3	-9.32797	-3.40121	2.55339e-15	1.07412e-12	101.741	0.132952	100	0.13321	4.64344e+28	0	1.72742e-12
A_23_P208835	NM_030662	MAP2K2	-9.32426	-3.41937	2.74605e-15	1.13997e-12	101.075	0.134481	100	0.13321	8.02056e+29	0	1.83332e-12
A_23_P5831	NM_134421	HPCAL1	-9.2169	-3.41434	4.73791e-15	1.90094e-12	101.056	0.137228	100	0.13321	3.54158e+29	0	3.05711e-12
A_33_P3280213	NM_001127695	CTSA	-9.21435	-3.45706	4.82014e-15	1.90094e-12	101.002	0.140762	100	0.13321	8.51416e+29	0	3.05711e-12
A_24_P164731	NM_006858	TMED1	-9.21157	-3.42859	4.88817e-15	1.90397e-12	101.003	0.138536	100	0.13321	7.86516e+29	0	3.06199e-12
A_24_P370156	NM_000528	MAN2B1	-9.19534	-3.34439	4.95675e-15	1.90714e-12	101.877	0.132281	100	0.13321	1.3994e+28	0	3.06708e-12
A_24_P127564	NR_024330	SPACA6P	-9.1641	-3.3593	6.17028e-15	2.34545e-12	101.097	0.134375	100	0.13321	1.7666e+29	0	3.77198e-12
A_33_P3251984	NM_001098515	MRGPRF	-9.15212	-3.34855	6.6003e-15	2.47904e-12	101.011	0.133866	100	0.13321	8.61402e+29	0	3.98682e-12
A_24_P99216	NM_014045	LRP10	-9.14403	-3.38248	6.8603e-15	2.51677e-12	101.04	0.136834	100	0.13321	4.43998e+29	0	4.0475e-12
A_24_P309317	NM_001042465	PSAP	-9.1296	-3.4468	7.37515e-15	2.67455e-12	101.049	0.142538	100	0.13321	7.26072e+29	0	4.30124e-12
A_33_P3312365	NM_004793	LONP1	-9.11393	-3.33884	7.81442e-15	2.80165e-12	101.329	0.134208	100	0.13321	3.14307e+29	0	4.50563e-12
A_21_P0001634	XR_425104	LOC102723817	-9.10546	-3.31212	8.10202e-15	2.87212e-12	101.418	0.132314	100	0.13321	8.13686e+28	0	4.61897e-12
A_24_P29723	NM_000941	POR	-9.10156	-3.34716	8.50092e-15	2.98005e-12	101.046	0.135245	100	0.13321	1.17478e+30	0	4.79254e-12
A_33_P3224971	A_33_P3224971	A_33_P3224971	-9.0685	-3.86313	1.00762e-14	3.49345e-12	101.01	0.181472	100	0.13321	5.39846e+30	0	5.6182e-12
A_33_P3238323	NM_031229	RBCK1	-9.0186	-3.34649	1.28876e-14	4.28003e-12	101.094	0.137689	100	0.13321	1.62729e+30	0	6.88318e-12
A_23_P3911	NM_020405	PLXDC1	-8.97639	-3.26798	1.60623e-14	5.22438e-12	101.001	0.132542	100	0.13321	2.58004e+29	0	8.4019e-12
A_24_P82106	NM_004995	MMP14	-8.96153	-3.31211	1.72776e-14	5.51614e-12	101.029	0.136598	100	0.13321	3.59311e+29	0	8.87111e-12
A_23_P130689	NM_032377	ELOF1	-8.96069	-3.3774	1.7309e-14	5.51614e-12	101.063	0.142063	100	0.13321	6.48245e+29	0	8.87111e-12
A_33_P3373375	NM_004356	CD81	-8.94688	-3.3003	1.83849e-14	5.80045e-12	101.193	0.136071	100	0.13321	2.05193e+29	0	9.32833e-12
A_23_P12680	NM_001042465	PSAP	-8.94301	-3.39917	1.89813e-14	5.87119e-12	101.023	0.14447	100	0.13321	1.2425e+30	0	9.4421e-12
A_23_P154605	NM_018837	SULF2	-8.94063	-3.24697	1.88521e-14	5.87119e-12	101.282	0.131893	100	0.13321	4.97118e+28	0	9.4421e-12
A_24_P297078	NM_020531	APMAP	-8.93669	-3.36445	1.9453e-14	5.95866e-12	101.124	0.141734	100	0.13321	2.41605e+30	0	9.58277e-12
A_24_P329353	NM_032831	ORAI2	-8.93053	-3.27646	2.02344e-14	6.13841e-12	101.011	0.134603	100	0.13321	1.1775e+30	0	9.87185e-12
A_23_P201596	NM_004037	AMPD2	-8.91524	-3.30906	2.18694e-14	6.57122e-12	101.004	0.137766	100	0.13321	2.73961e+30	0	1.05679e-11
A_23_P75811	NM_001012662	SLC3A2	-8.89999	-3.29514	2.2887e-14	6.81211e-12	101.444	0.137078	100	0.13321	8.86484e+28	0	1.09553e-11
A_23_P1029	NM_017459	MFAP2	-8.87454	-3.32045	2.68388e-14	7.76848e-12	101.014	0.139992	100	0.13321	Inf	0	1.24933e-11
A_33_P3408918	NM_030754	SAA2	-8.84786	-3.21775	3.05561e-14	8.60753e-12	101.084	0.13226	100	0.13321	3.43096e+28	0	1.38427e-11
A_23_P39131	NM_015710	GLTSCR2	-8.84551	-3.23016	2.91571e-14	8.28744e-12	101.92	0.133353	100	0.13321	3.7547e+27	0	1.33279e-11
A_33_P3379106	NR_027755	LINC00922	-8.81626	-3.1958	3.42042e-14	9.54994e-12	101.754	0.131399	100	0.13321	5.19299e+27	0	1.53583e-11
A_23_P324754	NM_018689	CEMIP	-8.80385	-3.18961	3.63829e-14	1.00691e-11	101.769	0.131259	100	0.13321	1.43884e+27	0	1.61933e-11
A_33_P3387956	NM_013379	DPP7	-8.79852	-3.23403	3.92441e-14	1.0511e-11	101.065	0.135104	100	0.13321	Inf	0	1.69039e-11
A_23_P130753	NM_001352	DBP	-8.77832	-3.22421	4.33212e-14	1.14004e-11	101.109	0.134903	100	0.13321	8.11656e+29	0	1.83343e-11
A_23_P138524	NM_198148	CPXM2	-8.75602	-3.1763	4.79503e-14	1.24003e-11	101.268	0.131592	100	0.13321	1.77079e+27	0	1.99422e-11
A_33_P3369371	NM_002084	GPX3	-8.75132	-3.37501	4.96943e-14	1.27468e-11	101.093	0.148732	100	0.13321	1.86698e+31	0	2.04995e-11
A_23_P29851	NM_002337	LRPAP1	-8.71948	-3.21878	5.72241e-14	1.44417e-11	101.38	0.136271	100	0.13321	4.68677e+29	0	2.32253e-11
A_24_P103686	NM_178819	AGPAT6	-8.71412	-3.17152	5.76753e-14	1.44417e-11	101.664	0.132461	100	0.13321	1.18206e+28	0	2.32253e-11
A_23_P259012	NM_004656	BAP1	-8.7139	-3.27638	6.00818e-14	1.49258e-11	101.075	0.141372	100	0.13321	1.42915e+30	0	2.40039e-11
A_33_P3422897	NM_005502	ABCA1	-8.7085	-3.17602	6.16131e-14	1.51867e-11	101.106	0.133008	100	0.13321	2.62094e+29	0	2.44233e-11
A_23_P142022	NM_015629	PRPF31	-8.66882	-3.20644	7.52748e-14	1.82686e-11	101.099	0.136812	100	0.13321	1.35495e+30	0	2.93798e-11
A_24_P194017	NM_015953	NOSIP	-8.61274	-3.17864	1.00423e-13	2.36444e-11	101.009	0.136207	100	0.13321	1.91119e+30	0	3.80252e-11
A_33_P3340060	NM_012423	RPL13A	-8.5966	-3.26918	1.06732e-13	2.49438e-11	101.319	0.144619	100	0.13321	3.89147e+29	0	4.01148e-11
A_23_P119266	NM_001375	DNASE2	-8.58633	-3.26213	1.14344e-13	2.63324e-11	101.055	0.14434	100	0.13321	4.12348e+30	0	4.23481e-11
A_23_P386905	NM_025241	UBXN6	-8.56114	-3.12923	1.30111e-13	2.97464e-11	101.016	0.133601	100	0.13321	1.43495e+29	0	4.78384e-11
A_32_P150856	NR_002144	LOC407835	-8.51726	-3.1088	1.62151e-13	3.60273e-11	101.021	0.133225	100	0.13321	Inf	0	5.79394e-11
A_23_P77328	NM_005258	GCHFR	-8.49507	-3.11479	1.812e-13	3.97004e-11	101.027	0.134439	100	0.13321	9.95001e+29	0	6.38466e-11
A_23_P15108	NM_031477	YPEL3	-8.46051	-3.12663	2.126e-13	4.59419e-11	101.246	0.136572	100	0.13321	Inf	0	7.38842e-11
A_23_P170352	NM_002949	MRPL12	-8.45639	-3.09532	2.16436e-13	4.64528e-11	101.291	0.133981	100	0.13321	Inf	0	7.47057e-11
A_23_P64499	NM_053005	MOB2	-8.4557	-3.14678	2.19756e-13	4.66172e-11	101.102	0.138495	100	0.13321	8.92893e+29	0	7.49702e-11
A_24_P202717	NM_018049	PLEKHJ1	-8.43275	-3.13855	2.39966e-13	4.94831e-11	101.543	0.138523	100	0.13321	3.93845e+29	0	7.95792e-11
A_23_P218412	NM_004890	SPAG7	-8.43154	-3.15717	2.49301e-13	5.10744e-11	101.023	0.140211	100	0.13321	3.30304e+30	0	8.21383e-11
A_23_P124837	NM_002332	LRP1	-8.42657	-3.16495	2.54854e-13	5.18751e-11	101.069	0.141069	100	0.13321	Inf	0	8.34259e-11
A_33_P3245120	NR_033841	LOC200772	-8.39975	-3.09602	2.8982e-13	5.86141e-11	101.166	0.135854	100	0.13321	Inf	0	9.42638e-11
A_23_P72068	NM_001500	GMDS	-8.38609	-3.05724	3.12988e-13	6.28967e-11	101.028	0.132905	100	0.13321	1.00033e+29	0	1.01151e-10
A_33_P3290403	NM_014214	IMPA2	-8.37933	-3.07356	3.22903e-13	6.44646e-11	101.073	0.134544	100	0.13321	Inf	0	1.03673e-10
A_33_P3423551	NM_003897	IER3	-8.3774	-3.08249	3.24877e-13	6.44646e-11	101.132	0.13539	100	0.13321	Inf	0	1.03673e-10
A_33_P3243907	NM_001909	CTSD	-8.35972	-3.08198	3.56189e-13	7.0236e-11	101.075	0.135918	100	0.13321	Inf	0	1.12954e-10
A_23_P121265	NM_007284	TWF2	-8.35176	-3.09705	3.71153e-13	7.27322e-11	101.054	0.137512	100	0.13321	Inf	0	1.16969e-10
A_24_P87763	NM_001961	EEF2	-8.34742	-3.06496	3.80421e-13	7.39342e-11	101.006	0.134817	100	0.13321	3.32896e+29	0	1.18902e-10
A_23_P94857	NM_016219	MAN1B1	-8.31478	-3.09011	4.45425e-13	8.51707e-11	101.101	0.138117	100	0.13321	4.23679e+29	0	1.36972e-10
A_23_P41009	NM_015926	TEX264	-8.30779	-3.09992	4.6396e-13	8.76522e-11	101.003	0.139229	100	0.13321	Inf	0	1.40963e-10
A_23_P39465	NM_004335	BST2	-8.29831	-3.06939	4.86155e-13	9.07586e-11	101.015	0.136812	100	0.13321	2.06354e+30	0	1.45959e-10
A_24_P350307	ENST00000494933	ENST00000494933	-8.28943	-3.08457	5.0822e-13	9.43197e-11	101.015	0.138465	100	0.13321	6.87009e+29	0	1.51686e-10
A_23_P147383	NM_003801	GPAA1	-8.27284	-3.05561	5.43555e-13	1.00287e-10	101.284	0.136423	100	0.13321	6.5623e+29	0	1.61283e-10
A_23_P49082	NM_012225	NUBP2	-8.2726	-3.02758	5.53107e-13	1.01457e-10	101.008	0.133939	100	0.13321	9.15507e+29	0	1.63163e-10
A_23_P6196	NM_016558	SCAND1	-8.25214	-3.01255	6.09175e-13	1.09202e-10	101.106	0.133271	100	0.13321	7.91184e+28	0	1.75619e-10
A_21_P0011733	XR_109588	LOC100505851	-8.24893	-3.01922	5.87863e-13	1.05983e-10	102	0.133965	100	0.13321	Inf	0	1.70443e-10
A_33_P3261293	NM_015881	DKK3	-8.22781	-3.03883	6.90533e-13	1.22395e-10	101.041	0.13641	100	0.13321	4.03877e+29	0	1.96837e-10
A_23_P67339	NM_020650	RCN3	-8.21604	-3.05745	7.32721e-13	1.29147e-10	101.032	0.138482	100	0.13321	4.93971e+29	0	2.07696e-10
A_23_P50241	NM_001294	CLPTM1	-8.20755	-3.06772	7.5973e-13	1.33164e-10	101.141	0.139703	100	0.13321	Inf	0	2.14155e-10
A_23_P342131	NM_153611	CYB561A3	-8.19685	-3.04085	8.07361e-13	1.40731e-10	101.012	0.137625	100	0.13321	Inf	0	2.26324e-10
A_23_P106562	NM_000512	GALNS	-8.17969	-3.0267	8.75647e-13	1.50965e-10	101.091	0.136919	100	0.13321	1.43295e+30	0	2.42784e-10
A_23_P165624	NM_007115	TNFAIP6	-8.16762	-2.95721	8.92192e-13	1.52982e-10	101.829	0.131091	100	0.13321	Inf	0	2.46027e-10
A_23_P16166	NM_006702	PNPLA6	-8.14826	-3.05877	1.01382e-12	1.72898e-10	101.275	0.140917	100	0.13321	1.29816e+30	0	2.78056e-10
A_23_P134854	NM_194284	CLDN23	-8.12966	-2.96517	1.12965e-12	1.90591e-10	101	0.133031	100	0.13321	4.63911e+29	0	3.0651e-10
A_23_P17330	NM_017859	UCKL1	-8.10862	-3.01009	1.25182e-12	2.10079e-10	101.039	0.137805	100	0.13321	2.13639e+30	0	3.37851e-10
A_24_P15621	NR_003083	SLC6A10P	-8.0744	-2.97874	1.48075e-12	2.44595e-10	101.085	0.136095	100	0.13321	1.23354e+30	0	3.9336e-10
A_23_P153767	NM_014371	AKAP8L	-8.05977	-2.97937	1.53604e-12	2.51402e-10	101.753	0.136648	100	0.13321	2.47183e+28	0	4.04306e-10
A_33_P3372466	NM_138501	TECR	-8.0363	-3.02481	1.79808e-12	2.87967e-10	101.002	0.141672	100	0.13321	Inf	0	4.63111e-10
A_23_P159907	NM_030801	MAGED4B	-8.03028	-3.00253	1.8443e-12	2.93876e-10	101.086	0.139802	100	0.13321	5.69086e+29	0	4.72615e-10
A_33_P3268334	NM_002629	PGAM1	-8.02071	-3.01546	1.94081e-12	3.07701e-10	101.023	0.141346	100	0.13321	3.74442e+30	0	4.94847e-10
A_24_P339153	NM_032038	SPNS1	-8.01065	-2.93713	2.04133e-12	3.22019e-10	101.014	0.134434	100	0.13321	1.07755e+30	0	5.17875e-10
A_23_P251499	NM_002593	PCOLCE	-8.00444	-2.99548	2.09644e-12	3.29068e-10	101.093	0.140046	100	0.13321	5.69849e+29	0	5.2921e-10
A_33_P3567512	ENST00000566025	ENST00000566025	-8.00193	-2.97628	2.12732e-12	3.32262e-10	101.053	0.138343	100	0.13321	2.1674e+30	0	5.34346e-10
A_33_P3271800	NM_012237	SIRT2	-7.99262	-3.01769	2.19551e-12	3.39551e-10	101.33	0.142551	100	0.13321	Inf	0	5.46068e-10
A_24_P24142	ENST00000433054	ENST00000433054	-7.9848	-2.95285	2.31662e-12	3.56533e-10	101.05	0.136758	100	0.13321	Inf	0	5.7338e-10
A_23_P129513	NM_006428	MRPL28	-7.97209	-2.93376	2.46462e-12	3.72052e-10	101.074	0.135427	100	0.13321	2.725e+29	0	5.98338e-10
A_23_P258418	NM_024309	TNIP2	-7.97197	-2.93069	2.45145e-12	3.71843e-10	101.187	0.135147	100	0.13321	6.64146e+29	0	5.98001e-10
A_23_P106887	NM_004960	FUS	-7.95122	-2.96524	2.74398e-12	4.08884e-10	101.003	0.139076	100	0.13321	3.38227e+30	0	6.57571e-10
A_23_P503233	NM_080738	EDARADD	-7.94908	-3.01465	2.77341e-12	4.08884e-10	101.002	0.143827	100	0.13321	5.70927e+30	0	6.57571e-10
A_23_P159227	NM_207191	ADAM15	-7.94705	-2.95974	2.72983e-12	4.08884e-10	101.499	0.138706	100	0.13321	4.71824e+29	0	6.57571e-10
A_33_P3211520	NM_053052	SNAP47	-7.94697	-2.96271	2.77226e-12	4.08884e-10	101.21	0.138988	100	0.13321	1.28319e+30	0	6.57571e-10
A_33_P3243544	NM_001282450	ESRRA	-7.94228	-2.93349	2.76695e-12	4.08884e-10	101.695	0.13642	100	0.13321	Inf	0	6.57571e-10
A_24_P372048	NM_006555	YKT6	-7.93646	-3.05423	2.94792e-12	4.28603e-10	101.033	0.148098	100	0.13321	6.02287e+30	0	6.89284e-10
A_23_P27571	NM_020533	MCOLN1	-7.93386	-2.90935	2.99128e-12	4.32913e-10	101.001	0.134469	100	0.13321	1.27644e+30	0	6.96214e-10
A_24_P262355	NM_002634	PHB	-7.92383	-2.95273	3.14052e-12	4.48341e-10	101.021	0.13886	100	0.13321	5.61104e+29	0	7.21026e-10
A_33_P3228807	NM_001173476	SPEG	-7.91992	-2.92218	3.11524e-12	4.46753e-10	101.553	0.136136	100	0.13321	5.14153e+28	0	7.18472e-10
A_33_P3416767	NM_032711	MAFG	-7.9179	-2.91353	3.07585e-12	4.43119e-10	101.998	0.1354	100	0.13321	1.83704e+26	0	7.12628e-10
A_33_P3369581	NM_003755	EIF3G	-7.91393	-2.91617	3.29596e-12	4.6423e-10	101.036	0.135782	100	0.13321	3.58447e+29	0	7.46579e-10
A_23_P148410	NM_031894	FTHL17	-7.91324	-2.89992	3.31346e-12	4.6462e-10	101	0.134296	100	0.13321	3.00377e+29	0	7.47207e-10
A_24_P135921	ENST00000416467	ENST00000416467	-7.90546	-2.95572	3.44282e-12	4.80624e-10	101.005	0.139789	100	0.13321	1.80732e+30	0	7.72944e-10
A_21_P0003962	ENST00000512746	ENST00000512746	-7.90115	-7.15714	3.51826e-12	4.85153e-10	101	0.820539	100	0.13321	Inf	0	7.80228e-10
A_23_P397055	NM_019015	CHPF2	-7.90048	-2.94017	3.49367e-12	4.85153e-10	101.2	0.138496	100	0.13321	1.23895e+30	0	7.80228e-10
A_32_P41496	NR_027761	LOC100132831	-7.8905	-2.9181	3.60263e-12	4.92048e-10	101.569	0.13677	100	0.13321	1.36949e+29	0	7.91315e-10
A_33_P3422931	NM_001300900	MRPS34	-7.88303	-2.9074	3.84558e-12	5.22966e-10	101.017	0.136027	100	0.13321	1.7167e+30	0	8.41039e-10
A_24_P781757	NR_015434	LOC148413	-7.87803	-2.9677	3.91604e-12	5.30261e-10	101.146	0.141907	100	0.13321	2.2625e+30	0	8.52771e-10
A_19_P00322977	NR_109854	LINC-PINT	-7.87323	-2.87618	3.99896e-12	5.39176e-10	101.202	0.133453	100	0.13321	3.2756e+29	0	8.67108e-10
A_24_P244442	NM_032667	BSCL2	-7.86907	-3.03327	4.07749e-12	5.45105e-10	101.225	0.148585	100	0.13321	1.4027e+30	0	8.76643e-10
A_23_P6869	NM_007024	TMEM115	-7.855	-2.92787	4.42089e-12	5.86047e-10	101.005	0.138935	100	0.13321	3.22344e+30	0	9.42486e-10
A_23_P50504	NM_000146	FTL	-7.84474	-3.08807	4.64505e-12	6.10631e-10	101.032	0.15496	100	0.13321	Inf	0	9.82022e-10
A_23_P127150	NM_006659	TUBGCP2	-7.84104	-2.87602	4.63166e-12	6.10631e-10	101.454	0.134536	100	0.13321	6.00762e+28	0	9.82022e-10
A_23_P67271	NM_002741	PKN1	-7.83674	-2.89075	4.8276e-12	6.31995e-10	101.053	0.136066	100	0.13321	2.82142e+29	0	1.01638e-09
A_32_P80850	NM_021110	COL14A1	-7.83537	-2.86192	4.86702e-12	6.34522e-10	101.026	0.133413	100	0.13321	6.03367e+29	0	1.02044e-09
A_33_P3276519	NM_022372	MLST8	-7.82523	-2.86806	5.10205e-12	6.62426e-10	101.085	0.134333	100	0.13321	7.2732e+29	0	1.06532e-09
A_23_P91221	NM_181805	PKIG	-7.817	-2.98767	5.26143e-12	6.8032e-10	101.286	0.146079	100	0.13321	Inf	0	1.0941e-09
A_23_P154675	NM_198216	SNRPB	-7.81098	-2.91512	5.48526e-12	7.06367e-10	101.048	0.139284	100	0.13321	6.36912e+29	0	1.13599e-09
A_33_P3323722	NM_001282431	ARL4C	-7.80862	-2.83718	5.53233e-12	7.09533e-10	101.11	0.132016	100	0.13321	1.7168e+28	0	1.14108e-09
A_33_P3352562	NM_174983	MFSD12	-7.80511	-2.85167	5.6597e-12	7.22929e-10	101.002	0.133488	100	0.13321	7.6609e+29	0	1.16262e-09
A_24_P398432	NM_001040118	ARAP1	-7.78507	-2.89081	6.24412e-12	7.91173e-10	101.018	0.137884	100	0.13321	2.46225e+30	0	1.27237e-09
A_33_P3287529	NM_016176	SDF4	-7.7717	-2.85435	6.51117e-12	8.21709e-10	101.512	0.134891	100	0.13321	2.20999e+29	0	1.32148e-09
A_33_P3317664	NM_001114618	MGAT1	-7.77057	-2.88587	6.68011e-12	8.39672e-10	101.103	0.137927	100	0.13321	4.07212e+29	0	1.35037e-09
A_23_P347432	NM_004421	DVL1	-7.76495	-2.85471	6.70983e-12	8.4006e-10	101.581	0.13516	100	0.13321	9.34333e+28	0	1.35099e-09
A_33_P3322553	NM_030973	MED25	-7.76386	-2.87583	6.89562e-12	8.59908e-10	101.131	0.137205	100	0.13321	Inf	0	1.38291e-09
A_23_P77066	NM_022807	SNRPN	-7.76241	-2.92053	6.96843e-12	8.65566e-10	101.063	0.141557	100	0.13321	7.70329e+29	0	1.39201e-09
A_23_P49924	NM_052935	NT5C3B	-7.7572	-2.84149	7.12232e-12	8.74355e-10	101.143	0.134179	100	0.13321	1.38667e+29	0	1.40615e-09
A_23_P55873	NM_017721	CC2D1A	-7.75656	-2.84276	7.17731e-12	8.76449e-10	101.049	0.13432	100	0.13321	8.43955e+29	0	1.40951e-09
A_23_P152782	NM_005533	IFI35	-7.75651	-2.92979	7.19493e-12	8.76449e-10	101.004	0.142673	100	0.13321	1.25058e+30	0	1.40951e-09
A_23_P325080	NM_017432	PTOV1	-7.74843	-2.90308	7.26371e-12	8.81424e-10	101.632	0.140375	100	0.13321	7.061e+28	0	1.41751e-09
A_33_P3399208	ENST00000466304	HLA-B	-7.71661	-2.84359	8.74344e-12	1.04491e-09	101.046	0.135795	100	0.13321	6.8277e+29	0	1.68043e-09
A_23_P119214	NM_006351	TIMM44	-7.69965	-2.8457	9.32655e-12	1.10334e-09	101.446	0.136595	100	0.13321	4.03198e+29	0	1.7744e-09
A_23_P27515	NM_012268	PLD3	-7.69686	-2.84341	9.5801e-12	1.12361e-09	101.172	0.136474	100	0.13321	1.93144e+29	0	1.80701e-09
A_33_P3286616	NM_001569	IRAK1	-7.68422	-2.82467	9.90031e-12	1.15687e-09	101.797	0.135125	100	0.13321	1.42945e+28	0	1.86049e-09
A_23_P15357	NM_005567	LGALS3BP	-7.68366	-2.87549	1.03051e-11	1.19093e-09	101.006	0.140052	100	0.13321	9.23782e+29	0	1.91527e-09
A_23_P21207	NM_003335	UBA7	-7.67441	-2.84619	1.078e-11	1.23677e-09	101.018	0.137543	100	0.13321	5.80934e+29	0	1.98898e-09
A_33_P3409996	NM_014855	AP5Z1	-7.67321	-2.81606	1.07602e-11	1.23677e-09	101.181	0.134688	100	0.13321	4.69856e+29	0	1.98898e-09
A_23_P139123	NM_000062	SERPING1	-7.67162	-2.88787	1.09087e-11	1.24249e-09	101.057	0.141704	100	0.13321	Inf	0	1.99818e-09
A_33_P3372332	NM_000101	CYBA	-7.66292	-2.80127	1.11845e-11	1.26932e-09	101.438	0.133636	100	0.13321	3.63015e+28	0	2.04133e-09
A_23_P161698	NM_002422	MMP3	-7.63642	-2.78475	1.27305e-11	1.43445e-09	101.463	0.132982	100	0.13321	3.04168e+28	0	2.3069e-09
A_24_P145629	NM_178865	SERINC2	-7.63608	-2.83967	1.29237e-11	1.45104e-09	101.175	0.138291	100	0.13321	1.31521e+30	0	2.33358e-09
A_24_P224776	NM_012321	LSM4	-7.63085	-2.7829	1.33184e-11	1.48479e-09	101.081	0.133	100	0.13321	8.8119e+28	0	2.38786e-09
A_33_P3325933	NM_144495	PQBP1	-7.61145	-2.89436	1.46187e-11	1.61832e-09	101.131	0.1446	100	0.13321	3.02618e+30	0	2.60259e-09
A_23_P166491	NM_015705	SGSM3	-7.60763	-2.81943	1.49171e-11	1.64557e-09	101.1	0.137348	100	0.13321	1.49381e+30	0	2.64643e-09
A_23_P253421	NM_181575	AUP1	-7.59372	-2.90094	1.60269e-11	1.74964e-09	101.026	0.145938	100	0.13321	1.087e+30	0	2.81379e-09
A_23_P82296	NM_005273	GNB2	-7.5936	-2.77801	1.60006e-11	1.74964e-09	101.075	0.133835	100	0.13321	1.52644e+29	0	2.81379e-09
A_23_P53557	NM_002342	LTBR	-7.59191	-2.82025	1.61712e-11	1.75327e-09	101.025	0.137998	100	0.13321	5.9608e+29	0	2.81962e-09
A_33_P3325262	NM_005629	SLC6A8	-7.58541	-2.79559	1.66928e-11	1.79378e-09	101.029	0.135827	100	0.13321	1.50603e+30	0	2.88477e-09
A_23_P83328	NM_000118	ENG	-7.56807	-2.78342	1.80951e-11	1.903e-09	101.128	0.135265	100	0.13321	8.42167e+29	0	3.06043e-09
A_24_P415601	NM_002939	RNH1	-7.56596	-2.77178	1.8048e-11	1.903e-09	101.415	0.134212	100	0.13321	6.08357e+28	0	3.06043e-09
A_23_P9485	NM_000608	ORM2	-7.56539	-2.7491	1.80061e-11	1.903e-09	101.529	0.132044	100	0.13321	2.37692e+28	0	3.06043e-09
A_23_P16469	NM_001005377	PLAUR	-7.55062	-2.8803	1.97691e-11	2.04859e-09	101.066	0.145516	100	0.13321	Inf	0	3.29456e-09
A_24_P212565	ENST00000521069	ENST00000521069	-7.54095	-2.77937	1.99226e-11	2.05411e-09	101.957	0.135844	100	0.13321	1.21784e+28	0	3.30343e-09
A_23_P20196	NM_005720	ARPC1B	-7.53653	-2.76627	2.11134e-11	2.1698e-09	101.141	0.134725	100	0.13321	1.70498e+29	0	3.48948e-09
A_21_P0001588	XR_426854	LOC101928264	-7.52294	-2.72457	2.2011e-11	2.2547e-09	101.705	0.131166	100	0.13321	5.18655e+27	0	3.62603e-09
A_33_P3324884	NM_001286613	MICAL1	-7.5157	-2.77226	2.33418e-11	2.38328e-09	101.182	0.13606	100	0.13321	4.24885e+29	0	3.83281e-09
A_33_P3365810	NM_002949	MRPL12	-7.51081	-2.74925	2.38933e-11	2.43172e-09	101.197	0.133985	100	0.13321	8.5917e+28	0	3.91072e-09
A_21_P0013750	TCONS_l2_00030124	XLOC_l2_015441	-7.49914	-2.79247	2.5299e-11	2.5665e-09	101.198	0.138661	100	0.13321	4.54955e+30	0	4.12748e-09
A_23_P103968	NM_012067	AKR7A3	-7.49355	-2.75897	2.62053e-11	2.64992e-09	101.02	0.135556	100	0.13321	1.48223e+30	0	4.26163e-09
A_24_P48162	NM_002434	MPG	-7.48803	-2.75583	2.6683e-11	2.68961e-09	101.225	0.135447	100	0.13321	6.3522e+29	0	4.32546e-09
A_32_P129120	NR_026713	FAM182A	-7.48715	-2.74064	2.67953e-11	2.69233e-09	101.228	0.13399	100	0.13321	6.26314e+30	0	4.32983e-09
A_24_P740705	NM_194326	RPS19BP1	-7.48581	-2.74485	2.69301e-11	2.69405e-09	101.262	0.13445	100	0.13321	Inf	0	4.33259e-09
A_33_P3355055	NM_001278378	ARL6IP4	-7.47267	-2.7497	2.8593e-11	2.82793e-09	101.365	0.1354	100	0.13321	1.00787e+29	0	4.5479e-09
A_24_P89843	NM_032687	CYHR1	-7.46927	-2.76067	2.94058e-11	2.89923e-09	101.104	0.136607	100	0.13321	3.18104e+29	0	4.66257e-09
A_21_P0003297	lnc-SLC12A8-1:1	lnc-SLC12A8-1	-7.46803	-2.71784	2.96709e-11	2.91625e-09	101.037	0.132445	100	0.13321	Inf	0	4.68994e-09
A_23_P203488	NM_000543	SMPD1	-7.46504	-2.78195	3.01573e-11	2.95485e-09	101	0.138878	100	0.13321	7.03051e+29	0	4.75202e-09
A_23_P366682	NM_033513	TPGS1	-7.45222	-2.80525	3.14984e-11	3.06721e-09	101.443	0.141701	100	0.13321	8.00047e+29	0	4.93271e-09
A_24_P405621	NM_007184	NISCH	-7.44941	-2.75144	3.2361e-11	3.1223e-09	101.137	0.136419	100	0.13321	2.16031e+29	0	5.0213e-09
A_33_P3262205	NM_003915	CPNE1	-7.44866	-2.8234	3.26212e-11	3.12536e-09	101.037	0.143677	100	0.13321	8.58096e+29	0	5.02624e-09
A_23_P81399	NM_003900	SQSTM1	-7.44845	-2.76998	3.269e-11	3.12536e-09	101.012	0.1383	100	0.13321	6.88179e+29	0	5.02624e-09
A_23_P88626	NM_001150	ANPEP	-7.44211	-2.77214	3.36663e-11	3.20783e-09	101.049	0.138752	100	0.13321	2.35179e+30	0	5.15887e-09
A_33_P3245539	NM_006029	PNMA1	-7.44174	-2.77886	3.3756e-11	3.20783e-09	101.028	0.139439	100	0.13321	2.89386e+30	0	5.15887e-09
A_33_P3308903	NM_080875	MIB2	-7.43463	-2.70633	3.475e-11	3.28253e-09	101.162	0.132508	100	0.13321	3.4513e+28	0	5.27899e-09
A_33_P3305758	NM_001256140	CAPG	-7.42606	-2.83583	3.6478e-11	3.43547e-09	101.007	0.145828	100	0.13321	6.26192e+30	0	5.52495e-09
A_24_P67408	ENST00000420550	ENST00000420550	-7.42026	-2.76827	3.73452e-11	3.49626e-09	101.121	0.139181	100	0.13321	1.82632e+30	0	5.62272e-09
A_24_P330385	NM_016609	SLC22A17	-7.39468	-2.72845	4.21564e-11	3.91187e-09	101.209	0.136143	100	0.13321	1.57998e+29	0	6.2911e-09
A_23_P316960	NM_000837	GRINA	-7.3929	-2.77373	4.26862e-11	3.94941e-09	101.12	0.140766	100	0.13321	2.223e+30	0	6.35148e-09
A_23_P55632	NM_006919	SERPINB3	-7.39223	-2.68473	4.29962e-11	3.9549e-09	101.027	0.131902	100	0.13321	1.76606e+28	0	6.3603e-09
A_23_P56170	NM_005481	MED16	-7.38922	-2.71228	4.29461e-11	3.9549e-09	101.402	0.134733	100	0.13321	7.48183e+28	0	6.3603e-09
A_23_P315589	NM_015264	KIAA0930	-7.37463	-2.74269	4.67649e-11	4.28905e-09	101.07	0.138316	100	0.13321	1.98863e+30	0	6.89768e-09
A_19_P00320579	NR_109855	LINC-PINT	-7.36547	-2.69743	4.86039e-11	4.44479e-09	101.216	0.134121	100	0.13321	2.14178e+29	0	7.14815e-09
A_33_P3374049	NM_138346	KIAA2013	-7.35224	-2.6959	5.18443e-11	4.72742e-09	101.216	0.134452	100	0.13321	9.6774e+28	0	7.60268e-09
A_23_P77833	NM_024419	PGS1	-7.33968	-2.73595	5.50574e-11	4.97725e-09	101.243	0.138951	100	0.13321	1.14206e+30	0	8.00446e-09
A_23_P113789	NM_006677	USP19	-7.32859	-2.69578	5.84529e-11	5.22433e-09	101.102	0.135309	100	0.13321	3.76026e+30	0	8.40182e-09
A_21_P0001616	lnc-C1orf133-1:1	lnc-C1orf133-1	-7.32183	-2.65998	6.03541e-11	5.3488e-09	101.124	0.131983	100	0.13321	1.22831e+28	0	8.60198e-09
A_33_P3272117	NM_024083	ASPSCR1	-7.31951	-2.68681	6.13512e-11	5.42193e-09	101.001	0.134744	100	0.13321	7.0115e+29	0	8.7196e-09
A_33_P3391339	ENST00000624585	ENST00000624585	-7.29437	-2.66526	6.66893e-11	5.84458e-09	101.962	0.133507	100	0.13321	7.42256e+27	0	9.3993e-09
A_33_P3353242	NM_001540	HSPB1	-7.28931	-2.67959	7.07054e-11	6.14533e-09	101.123	0.135133	100	0.13321	8.24935e+29	0	9.88298e-09
A_24_P156388	NM_017931	TTC38	-7.28908	-2.73958	7.01548e-11	6.11432e-09	101.344	0.141261	100	0.13321	1.06635e+30	0	9.83311e-09
A_23_P408473	NM_032450	MROH1	-7.2854	-2.66146	7.21911e-11	6.25722e-09	101.08	0.133455	100	0.13321	4.87674e+29	0	1.00629e-08
A_23_P316812	NR_002796	AKR7A2P1	-7.27205	-2.73032	7.51473e-11	6.46863e-09	101.697	0.140966	100	0.13321	2.8405e+29	0	1.04029e-08
A_24_P298360	NM_021070	LTBP3	-7.26976	-2.66056	7.52453e-11	6.46863e-09	101.944	0.133939	100	0.13321	3.15268e+27	0	1.04029e-08
A_24_P415327	NM_000195	HPS1	-7.26771	-2.69232	7.86982e-11	6.74708e-09	101.072	0.137233	100	0.13321	4.12016e+29	0	1.08507e-08
A_33_P3335596	NM_001193653	C17orf62	-7.25482	-2.66912	8.40002e-11	7.12421e-09	101.008	0.135358	100	0.13321	Inf	0	1.14572e-08
A_33_P3345816	NM_001039966	GPER1	-7.25402	-2.63481	8.35729e-11	7.10708e-09	101.232	0.131929	100	0.13321	Inf	0	1.14297e-08
A_24_P200942	NM_030935	TSC22D4	-7.25299	-2.66286	8.47161e-11	7.16566e-09	101.017	0.134791	100	0.13321	3.004e+29	0	1.15239e-08
A_24_P370420	NM_030798	WBSCR16	-7.24801	-2.66246	8.60544e-11	7.24004e-09	101.23	0.134936	100	0.13321	5.42007e+29	0	1.16435e-08
A_23_P106362	NM_020980	AQP9	-7.24468	-2.62328	8.55664e-11	7.21824e-09	101.783	0.131114	100	0.13321	2.1624e+27	0	1.16084e-08
A_23_P15299	NM_012478	WBP2	-7.24294	-2.73196	8.90027e-11	7.46818e-09	101.003	0.142272	100	0.13321	4.92334e+30	0	1.20104e-08
A_33_P3416150	NR_027765	SBF1P1	-7.23857	-2.66788	9.07814e-11	7.59723e-09	101.038	0.13584	100	0.13321	1.43767e+30	0	1.22179e-08
A_23_P143569	NM_033257	DGCR6L	-7.23722	-2.68001	9.14393e-11	7.63204e-09	101.022	0.137129	100	0.13321	5.22533e+29	0	1.22739e-08
A_23_P62371	ENST00000498029	TAZ	-7.22993	-2.67109	9.45308e-11	7.82794e-09	101.076	0.136492	100	0.13321	1.39861e+30	0	1.2589e-08
A_21_P0013756	ENST00000421897	ENST00000421897	-7.22852	-2.68494	9.54641e-11	7.88454e-09	101	0.137966	100	0.13321	7.67421e+29	0	1.268e-08
A_33_P3399291	NM_001242840	GUK1	-7.22544	-2.67312	9.65215e-11	7.95106e-09	101.099	0.136871	100	0.13321	1.36976e+30	0	1.2787e-08
A_23_P3371	NM_002891	RASGRF1	-7.22201	-2.63584	9.83277e-11	8.05777e-09	101.051	0.133205	100	0.13321	Inf	0	1.29586e-08
A_24_P388662	NM_033122	CABS1	-7.22056	-2.66171	9.91884e-11	8.10724e-09	101.009	0.135888	100	0.13321	Inf	0	1.30381e-08
A_23_P209519	NM_001039550	DNAJB2	-7.21982	-2.72983	9.76118e-11	8.01993e-09	101.507	0.142962	100	0.13321	7.19659e+29	0	1.28977e-08
A_24_P117323	NM_032775	KLHL22	-7.21212	-2.65425	1.03318e-10	8.42295e-09	101.011	0.135443	100	0.13321	Inf	0	1.35459e-08
A_24_P187651	NM_001042432	CLN3	-7.20802	-2.67608	1.05438e-10	8.55693e-09	101.001	0.137838	100	0.13321	1.457e+30	0	1.37613e-08
A_21_P0011928	NM_002567	PEBP1	-7.20733	-2.70416	1.05775e-10	8.55693e-09	101.004	0.140772	100	0.13321	1.02734e+30	0	1.37613e-08
A_23_P142671	NM_144631	ZNF513	-7.20699	-2.66074	1.0562e-10	8.55693e-09	101.083	0.1363	100	0.13321	Inf	0	1.37613e-08
A_33_P3352958	NM_001164638	ENDOV	-7.20554	-2.6456	1.06666e-10	8.60424e-09	101.012	0.134808	100	0.13321	1.2538e+30	0	1.38374e-08
A_23_P137532	NM_000302	PLOD1	-7.20481	-2.73958	1.06955e-10	8.60424e-09	101.033	0.144585	100	0.13321	Inf	0	1.38374e-08
A_33_P3210492	NM_031909	C1QTNF4	-7.20135	-2.65707	1.07178e-10	8.60424e-09	101.408	0.136137	100	0.13321	1.66365e+30	0	1.38374e-08
A_33_P3290888	NM_003915	CPNE1	-7.19764	-2.72711	1.10877e-10	8.85615e-09	101.001	0.143558	100	0.13321	1.14703e+30	0	1.42425e-08
A_21_P0011730	ENST00000598425	ENST00000598425	-7.19355	-2.70026	1.0971e-10	8.78513e-09	101.783	0.140904	100	0.13321	7.30258e+29	0	1.41283e-08
A_23_P115261	NM_000029	AGT	-7.19004	-2.60474	1.11724e-10	8.90128e-09	101.752	0.13124	100	0.13321	6.99376e+27	0	1.43151e-08
A_24_P396375	NM_001113347	ECE1	-7.18487	-2.64584	1.17369e-10	9.32743e-09	101.127	0.13561	100	0.13321	9.26863e+29	0	1.50005e-08
A_23_P34126	NM_001711	BGN	-7.18263	-2.66554	1.19183e-10	9.39494e-09	101.013	0.137722	100	0.13321	2.49172e+30	0	1.5109e-08
A_23_P156687	NM_001710	CFB	-7.18233	-2.71676	1.1941e-10	9.39494e-09	101.001	0.143078	100	0.13321	1.09095e+30	0	1.5109e-08
A_33_P3385351	A_33_P3385351	A_33_P3385351	-7.17221	-2.61307	1.24688e-10	9.76158e-09	101.149	0.132738	100	0.13321	1.14025e+29	0	1.56987e-08
A_23_P44836	NM_022908	NT5DC2	-7.17151	-2.68529	1.2418e-10	9.74598e-09	101.342	0.140204	100	0.13321	2.40082e+29	0	1.56736e-08
A_23_P423108	NM_182499	TDRD10	-7.16078	-2.59185	1.28674e-10	1.00239e-08	101.771	0.131008	100	0.13321	1.80891e+27	0	1.61205e-08
A_23_P202708	NM_003682	MADD	-7.15961	-2.643	1.33261e-10	1.03049e-08	101.006	0.136275	100	0.13321	1.98826e+30	0	1.65724e-08
A_33_P3335124	NM_002952	RPS2	-7.14239	-2.62827	1.43834e-10	1.10682e-08	101.187	0.135411	100	0.13321	Inf	0	1.78e-08
A_24_P40978	NM_138496	CYHR1	-7.13706	-2.60869	1.43157e-10	1.10431e-08	101.992	0.133599	100	0.13321	Inf	0	1.77595e-08
A_24_P79054	NM_000660	TGFB1	-7.13681	-2.62115	1.47557e-10	1.13271e-08	101.225	0.134889	100	0.13321	Inf	0	1.82163e-08
A_33_P3813128	NM_004186	SEMA3F	-7.13651	-2.64521	1.49025e-10	1.1412e-08	101.003	0.137388	100	0.13321	6.4976e+29	0	1.83528e-08
A_23_P3956	NM_198594	C1QTNF1	-7.13364	-2.68944	1.50741e-10	1.14997e-08	101.066	0.142135	100	0.13321	3.22094e+30	0	1.84938e-08
A_23_P361820	NM_015104	ATG2A	-7.12853	-2.60904	1.54621e-10	1.17267e-08	101.047	0.133955	100	0.13321	1.822e+29	0	1.88589e-08
A_23_P36345	NM_006645	STARD10	-7.12823	-2.64412	1.50899e-10	1.14997e-08	101.73	0.137594	100	0.13321	8.06684e+28	0	1.84938e-08
A_21_P0000011	NM_001145815	AMDHD2	-7.12754	-2.61955	1.55603e-10	1.17447e-08	101.006	0.135074	100	0.13321	1.44781e+30	0	1.88879e-08
A_33_P3222439	NM_001145121	TCP10L2	-7.11832	-2.59765	1.59306e-10	1.19955e-08	101.563	0.13317	100	0.13321	3.93881e+29	0	1.92913e-08
A_23_P131299	NM_138802	ZFAND2B	-7.11384	-2.67909	1.65569e-10	1.23807e-08	101.114	0.141829	100	0.13321	2.54239e+30	0	1.99107e-08
A_24_P219808	NM_017432	PTOV1	-7.11344	-2.66292	1.65599e-10	1.23807e-08	101.161	0.140139	100	0.13321	1.76971e+30	0	1.99107e-08
A_23_P331895	NM_025250	TTYH3	-7.10797	-2.62093	1.70386e-10	1.27085e-08	101.106	0.135962	100	0.13321	2.74723e+29	0	2.04379e-08
A_33_P3277110	NM_006933	SLC5A3	-7.10009	-2.58241	1.77122e-10	1.31487e-08	101.086	0.132288	100	0.13321	1.80784e+28	0	2.11458e-08
A_23_P79251	NM_014600	EHD3	-7.09406	-2.67706	1.82612e-10	1.34612e-08	101.048	0.142405	100	0.13321	3.60171e+30	0	2.16484e-08
A_33_P3253799	NM_001040451	RUFY1	-7.09405	-2.63464	1.81578e-10	1.34454e-08	101.201	0.137928	100	0.13321	1.13452e+30	0	2.1623e-08
A_24_P127235	NM_004327	BCR	-7.09358	-2.64881	1.83055e-10	1.34625e-08	101.045	0.139435	100	0.13321	2.63518e+30	0	2.16504e-08
A_23_P426021	NM_015187	SEL1L3	-7.09288	-2.57833	1.81971e-10	1.34454e-08	101.295	0.132139	100	0.13321	2.03723e+28	0	2.1623e-08
A_23_P35609	NM_000375	UROS	-7.09042	-2.62274	1.83521e-10	1.34653e-08	101.385	0.136826	100	0.13321	5.12662e+29	0	2.16551e-08
A_23_P137391	NM_001428	ENO1	-7.08551	-2.70473	1.90475e-10	1.38787e-08	101.024	0.145715	100	0.13321	1.3616e+30	0	2.23198e-08
A_23_P130731	NM_024682	TBC1D17	-7.08075	-2.58914	1.94418e-10	1.40686e-08	101.089	0.133707	100	0.13321	1.08206e+29	0	2.26252e-08
A_23_P88904	NM_002528	NTHL1	-7.08016	-2.63	1.92182e-10	1.39708e-08	101.479	0.137983	100	0.13321	1.14148e+29	0	2.2468e-08
A_23_P202837	NM_053056	CCND1	-7.0758	-2.60503	1.99289e-10	1.43552e-08	101.067	0.135543	100	0.13321	2.31991e+29	0	2.30861e-08
A_23_P320261	NM_001035516	DMKN	-7.07403	-2.56503	1.94246e-10	1.40686e-08	101.993	0.131478	100	0.13321	1.64941e+27	0	2.26252e-08
A_33_P3323453	NM_030789	HM13	-7.0655	-2.63909	2.09498e-10	1.49879e-08	101.057	0.139515	100	0.13321	2.50317e+30	0	2.41037e-08
A_23_P18490	NM_001017405	MAEA	-7.06523	-2.58123	2.10137e-10	1.49996e-08	101.011	0.133475	100	0.13321	3.45868e+29	0	2.41224e-08
A_33_P3360684	NM_001018070	CORO1B	-7.05974	-2.60999	2.14396e-10	1.52691e-08	101.184	0.136678	100	0.13321	4.82635e+29	0	2.45559e-08
A_24_P234732	NM_006454	MXD4	-7.04199	-2.59124	2.34409e-10	1.66193e-08	101.082	0.135402	100	0.13321	1.04447e+30	0	2.67273e-08
A_23_P158053	NM_024112	C9orf16	-7.03324	-2.59305	2.45231e-10	1.73088e-08	101	0.135929	100	0.13321	5.13244e+29	0	2.78362e-08
A_23_P38468	NM_014604	TAX1BP3	-7.02795	-2.63525	2.50949e-10	1.76335e-08	101.066	0.1406	100	0.13321	6.86444e+29	0	2.83584e-08
A_33_P3367481	NM_004491	ARHGAP35	-7.02629	-2.55627	2.50844e-10	1.76335e-08	101.297	0.132361	100	0.13321	Inf	0	2.83584e-08
A_23_P149064	NM_005704	PTPRU	-7.02249	-2.60871	2.57537e-10	1.80562e-08	101.075	0.137997	100	0.13321	1.85516e+30	0	2.90381e-08
A_23_P409168	NM_015175	NBEAL2	-7.01515	-2.5569	2.65993e-10	1.85665e-08	101.158	0.132847	100	0.13321	1.9666e+29	0	2.98589e-08
A_33_P3404032	NM_033445	HIST3H2A	-7.01071	-2.54758	2.7195e-10	1.88987e-08	101.135	0.132048	100	0.13321	Inf	0	3.03931e-08
A_33_P3815560	NM_018031	WDR6	-7.00973	-2.66098	2.74436e-10	1.90053e-08	101.014	0.144106	100	0.13321	Inf	0	3.05645e-08
A_33_P3250840	NM_144599	NIPA1	-7.00528	-3.51576	2.80492e-10	1.93221e-08	101.002	0.251877	100	0.13321	1.42683e+31	0	3.1074e-08
A_23_P1519	NM_004910	PITPNM1	-7.00225	-2.59413	2.78876e-10	1.92528e-08	101.568	0.137248	100	0.13321	Inf	0	3.09626e-08
A_23_P150281	NM_001258320	TP53I11	-6.99052	-2.62802	3.01129e-10	2.06087e-08	101	0.141332	100	0.13321	Inf	0	3.31431e-08
A_23_P502609	NM_004204	PIGQ	-6.98817	-2.56464	2.99461e-10	2.05391e-08	101.471	0.134687	100	0.13321	5.95504e+28	0	3.30312e-08
A_23_P151133	NM_006675	TSPAN9	-6.98596	-2.58087	3.07233e-10	2.09809e-08	101.051	0.136483	100	0.13321	1.2527e+30	0	3.37417e-08
A_33_P3399107	NM_058004	PI4KA	-6.9835	-2.61697	3.09409e-10	2.10839e-08	101.184	0.140427	100	0.13321	1.68201e+30	0	3.39073e-08
A_21_P0010200	lnc-C21orf62-1:1	lnc-C21orf62-1	-6.97848	-2.68294	3.18436e-10	2.15796e-08	101.053	0.147809	100	0.13321	5.31395e+30	0	3.47045e-08
A_33_P3267865	ENST00000490720	HLA-J	-6.9782	-2.59806	3.18735e-10	2.15796e-08	101.065	0.138616	100	0.13321	2.13033e+30	0	3.47045e-08
A_19_P00318715	NR_109854	LINC-PINT	-6.97759	-2.54955	3.1072e-10	2.11276e-08	101.866	0.133511	100	0.13321	6.92012e+27	0	3.39777e-08
A_33_P3309662	NM_001039848	GPX4	-6.97571	-2.56701	3.21865e-10	2.16984e-08	101.126	0.135419	100	0.13321	2.21579e+29	0	3.48956e-08
A_23_P138835	NM_005186	CAPN1	-6.97542	-2.57527	3.20888e-10	2.16788e-08	101.251	0.136303	100	0.13321	1.42397e+29	0	3.48641e-08
A_23_P200489	NM_014698	TMEM63A	-6.96618	-2.53878	3.37726e-10	2.26707e-08	101.059	0.132819	100	0.13321	Inf	0	3.64593e-08
A_23_P341065	NM_031454	SELO	-6.95408	-2.54998	3.56878e-10	2.38549e-08	101.141	0.13446	100	0.13321	3.11286e+29	0	3.83637e-08
A_33_P3408913	NM_001127380	SAA2	-6.94991	-2.52347	3.61509e-10	2.41134e-08	101.344	0.131837	100	0.13321	Inf	0	3.87793e-08
A_33_P3252834	NM_012396	PHLDA3	-6.94938	-2.56201	3.66339e-10	2.43839e-08	101.039	0.135916	100	0.13321	3.65347e+29	0	3.92145e-08
A_24_P142473	NM_015343	CTDNEP1	-6.94148	-2.58173	3.79059e-10	2.51246e-08	101.145	0.138331	100	0.13321	Inf	0	4.04056e-08
A_23_P130553	NM_138392	SHKBP1	-6.94097	-2.57615	3.77661e-10	2.50847e-08	101.321	0.137753	100	0.13321	Inf	0	4.03414e-08
A_23_P24375	NM_017670	OTUB1	-6.93494	-2.60212	3.93099e-10	2.58588e-08	101.002	0.14079	100	0.13321	8.58649e+29	0	4.15863e-08
A_23_P139998	NM_177967	UBAC2	-6.93429	-2.56144	3.93414e-10	2.58588e-08	101.067	0.136447	100	0.13321	3.60564e+29	0	4.15863e-08
A_33_P3364051	NM_003935	TOP3B	-6.92593	-2.55134	4.0932e-10	2.66819e-08	101.079	0.1357	100	0.13321	9.16687e+29	0	4.291e-08
A_33_P3226643	NM_001077198	ATG9A	-6.92405	-2.62787	4.04024e-10	2.63912e-08	101.715	0.144041	100	0.13321	1.71026e+29	0	4.24426e-08
A_24_P7584	NM_025262	LY6G5C	-6.92233	-2.53761	4.03424e-10	2.63912e-08	101.999	0.134384	100	0.13321	6.51292e+25	0	4.24426e-08
A_21_P0009442	NR_110429	LINC01540	-6.92195	-2.51794	4.16664e-10	2.71046e-08	101.116	0.132323	100	0.13321	Inf	0	4.35899e-08
A_24_P365954	NM_020457	THAP11	-6.91656	-2.53867	4.29255e-10	2.78662e-08	101.001	0.13472	100	0.13321	1.3706e+30	0	4.48147e-08
A_23_P103371	NM_052998	AZIN2	-6.91095	-2.56158	4.40945e-10	2.85664e-08	101.001	0.137386	100	0.13321	2.68111e+30	0	4.59407e-08
A_24_P372134	NM_018295	TMEM140	-6.90955	-2.59874	4.43843e-10	2.86952e-08	101.005	0.141457	100	0.13321	Inf	0	4.61478e-08
A_21_P0011691	NR_110720	LINC01535	-6.90526	-2.535	4.46639e-10	2.88169e-08	101.418	0.134771	100	0.13321	Inf	0	4.63436e-08
A_23_P84629	NM_002917	RFNG	-6.8976	-2.53504	4.66993e-10	3.00074e-08	101.189	0.135075	100	0.13321	Inf	0	4.82581e-08
A_23_P149690	NM_018216	PANK4	-6.8941	-2.52258	4.77904e-10	3.06461e-08	101.004	0.133886	100	0.13321	9.27862e+29	0	4.92853e-08
A_33_P3334047	THC2566834	THC2566834	-6.89177	-2.54518	4.83173e-10	3.09211e-08	101.009	0.136388	100	0.13321	9.88695e+29	0	4.97276e-08
A_23_P210726	NM_021873	CDC25B	-6.88322	-2.57093	5.02542e-10	3.20955e-08	101.055	0.139507	100	0.13321	2.52873e+30	0	5.16163e-08
A_23_P158662	NM_212492	GPS1	-6.87333	-2.52163	5.25704e-10	3.3507e-08	101.12	0.134595	100	0.13321	1.76029e+29	0	5.38862e-08
A_33_P3223780	NM_002292	LAMB2	-6.86837	-2.55363	5.38701e-10	3.42662e-08	101.098	0.138231	100	0.13321	Inf	0	5.51072e-08
A_23_P33894	NM_201222	MAGED2	-6.85972	-2.57266	5.62909e-10	3.5734e-08	101.02	0.140654	100	0.13321	7.09608e+29	0	5.74677e-08
A_23_P34107	NM_004699	FAM50A	-6.85282	-2.52027	5.81459e-10	3.67636e-08	101.035	0.135255	100	0.13321	3.12651e+29	0	5.91236e-08
A_23_P1998	NM_001164	APBB1	-6.84641	-2.53411	5.9982e-10	3.78486e-08	101.02	0.137002	100	0.13321	Inf	0	6.08685e-08
A_24_P389038	NM_005452	WDR46	-6.84607	-2.53409	6.01215e-10	3.78609e-08	101	0.137013	100	0.13321	2.58567e+30	0	6.08883e-08
A_23_P68899	NM_012473	TXN2	-6.84253	-2.59301	6.09518e-10	3.82312e-08	101.094	0.143607	100	0.13321	Inf	0	6.14838e-08
A_23_P141779	NM_014593	CXXC1	-6.83	-2.54672	6.47445e-10	4.04493e-08	101.076	0.139034	100	0.13321	1.07588e+30	0	6.50509e-08
A_23_P323227	NM_001008709	PPP1CA	-6.82901	-2.53603	6.4609e-10	4.04447e-08	101.28	0.137909	100	0.13321	2.16518e+29	0	6.50436e-08
A_23_P304237	NM_198679	RAPGEF1	-6.82376	-2.54218	6.68493e-10	4.16817e-08	101.009	0.138792	100	0.13321	Inf	0	6.70329e-08
A_23_P104583	NM_020441	CORO1B	-6.82097	-2.50143	6.73072e-10	4.18845e-08	101.203	0.134488	100	0.13321	1.02337e+29	0	6.7359e-08
A_33_P3331906	NM_006750	SNTB2	-6.81518	-2.54662	6.85312e-10	4.25622e-08	101.492	0.139628	100	0.13321	Inf	0	6.8449e-08
A_23_P116840	NM_021934	ATG101	-6.81097	-2.58471	7.09753e-10	4.39935e-08	101.04	0.144015	100	0.13321	2.16406e+30	0	7.07508e-08
A_23_P396062	NM_021168	RAB40C	-6.7986	-2.49281	7.52056e-10	4.64332e-08	101.07	0.134443	100	0.13321	4.0355e+29	0	7.46743e-08
A_23_P128728	NM_001172	ARG2	-6.79565	-2.46288	7.5158e-10	4.64332e-08	101.518	0.131348	100	0.13321	Inf	0	7.46743e-08
A_24_P181055	NM_006278	ST3GAL4	-6.79527	-2.4996	7.64702e-10	4.70299e-08	101.044	0.135309	100	0.13321	1.20824e+30	0	7.56339e-08
A_23_P104607	NM_002804	PSMC3	-6.79169	-2.59825	7.78786e-10	4.77101e-08	101.008	0.146354	100	0.13321	1.29161e+30	0	7.67278e-08
A_33_P3705907	NM_058190	FAM207A	-6.79157	-2.48328	7.70001e-10	4.72637e-08	101.372	0.133693	100	0.13321	Inf	0	7.60099e-08
A_23_P170050	NM_002930	RIT2	-6.78974	-2.61618	7.81499e-10	4.77835e-08	101.185	0.148467	100	0.13321	Inf	0	7.68459e-08
A_23_P200056	NM_023018	NADK	-6.78826	-2.51658	7.91538e-10	4.81176e-08	101.01	0.137437	100	0.13321	Inf	0	7.73831e-08
A_32_P751535	ENST00000440227	ENST00000440227	-6.78802	-2.5535	7.9118e-10	4.81176e-08	101.059	0.141509	100	0.13321	7.81127e+29	0	7.73831e-08
A_32_P194115	NM_015374	SUN2	-6.78501	-2.5045	8.03905e-10	4.86818e-08	101.009	0.136252	100	0.13321	9.61851e+29	0	7.82905e-08
A_33_P3213204	NM_022149	MAGEF1	-6.78306	-2.50207	8.11505e-10	4.90479e-08	101.006	0.136065	100	0.13321	1.90651e+30	0	7.88792e-08
A_33_P3313258	NM_031921	ATAD3B	-6.77978	-2.49614	8.23505e-10	4.96559e-08	101.034	0.135552	100	0.13321	1.36838e+30	0	7.98571e-08
A_23_P407074	NM_001005360	DNM2	-6.77872	-2.48423	8.24714e-10	4.96559e-08	101.142	0.134304	100	0.13321	1.46051e+29	0	7.98571e-08
A_24_P332482	ENST00000482584	ENST00000482584	-6.77752	-2.54554	8.32507e-10	5.00297e-08	101.029	0.141064	100	0.13321	8.73056e+29	0	8.04583e-08
A_23_P38011	NM_014003	DHX38	-6.77548	-2.50039	8.37279e-10	5.02208e-08	101.151	0.136187	100	0.13321	1.95247e+29	0	8.07656e-08
A_23_P162120	NM_006185	NUMA1	-6.7744	-2.51215	8.4194e-10	5.03091e-08	101.138	0.137515	100	0.13321	6.63512e+29	0	8.09076e-08
A_33_P3314579	NM_001142625	RAB34	-6.76836	-2.53252	8.70236e-10	5.18037e-08	101.005	0.140004	100	0.13321	9.28668e+29	0	8.33111e-08
A_23_P133408	NM_000758	CSF2	-6.76299	-2.45949	8.67399e-10	5.17324e-08	101.899	0.132256	100	0.13321	8.93456e+27	0	8.31965e-08
A_23_P64404	NM_021727	FADS3	-6.76179	-2.51409	8.8919e-10	5.28323e-08	101.305	0.138242	100	0.13321	1.68002e+29	0	8.49654e-08
A_24_P399622	NM_199444	COPE	-6.74517	-2.49555	9.69056e-10	5.71471e-08	101.086	0.136882	100	0.13321	1.44906e+30	0	9.19045e-08
A_23_P159476	NM_003731	SSNA1	-6.74514	-2.49531	9.62531e-10	5.68687e-08	101.301	0.136857	100	0.13321	6.77003e+29	0	9.14567e-08
A_24_P136182	NR_026676	RPS2P32	-6.72954	-2.47871	1.0407e-09	6.12576e-08	101.176	0.135669	100	0.13321	9.90616e+28	0	9.8515e-08
A_23_P109410	NM_030573	THAP7	-6.72633	-2.46712	1.06009e-09	6.21669e-08	101.074	0.134531	100	0.13321	4.1067e+29	0	9.99774e-08
A_24_P133584	NM_005928	MFGE8	-6.72325	-2.52255	1.0782e-09	6.29947e-08	101.001	0.140773	100	0.13321	1.08995e+30	0	1.01309e-07
A_24_P409402	ENST00000474162	ENST00000474162	-6.72175	-2.45074	1.08455e-09	6.32489e-08	101.039	0.132932	100	0.13321	7.79788e+28	0	1.01717e-07
A_23_P85783	NM_006623	PHGDH	-6.71907	-2.4972	1.09973e-09	6.40157e-08	101.002	0.13813	100	0.13321	5.99823e+29	0	1.02951e-07
A_21_P0007902	ENST00000546180	LOC101927637	-6.71552	-2.45394	1.11284e-09	6.4621e-08	101.158	0.133527	100	0.13321	1.55624e+30	0	1.03924e-07
A_23_P113417	NM_025161	C17orf70	-6.71138	-2.47431	1.11423e-09	6.4621e-08	101.743	0.135921	100	0.13321	2.83468e+28	0	1.03924e-07
A_33_P3265016	NM_000287	PEX6	-6.70494	-2.50408	1.17151e-09	6.76942e-08	101.121	0.139478	100	0.13321	1.89671e+30	0	1.08867e-07
A_33_P3335629	NM_014187	TMEM208	-6.69977	-2.57378	1.20181e-09	6.90655e-08	101.087	0.147578	100	0.13321	Inf	0	1.11072e-07
A_32_P22078	NM_001013	RPS9	-6.6991	-2.51453	1.20747e-09	6.92651e-08	101.038	0.14089	100	0.13321	Inf	0	1.11393e-07
A_33_P3390873	ENST00000464444	ENST00000464444	-6.69205	-2.43056	1.24767e-09	7.10544e-08	101.058	0.131915	100	0.13321	4.02682e+27	0	1.1427e-07
A_33_P3289541	NM_005934	MLLT1	-6.68644	-2.44519	1.27585e-09	7.22676e-08	101.193	0.133732	100	0.13321	9.68485e+28	0	1.16221e-07
A_23_P163955	NM_007169	PEMT	-6.68301	-2.47386	1.3018e-09	7.35406e-08	101.069	0.137027	100	0.13321	1.60614e+30	0	1.18269e-07
A_33_P3371154	NM_199451	ZNF365	-6.68247	-2.49857	1.30786e-09	7.36838e-08	101.002	0.139801	100	0.13321	1.52023e+31	0	1.18499e-07
A_23_P55926	NM_007121	NR1H2	-6.68109	-2.47701	1.31459e-09	7.39308e-08	101.047	0.137455	100	0.13321	Inf	0	1.18896e-07
A_23_P71328	NM_030583	MATN2	-6.6799	-2.46298	1.32188e-09	7.42088e-08	101.051	0.135951	100	0.13321	1.38441e+30	0	1.19343e-07
A_23_P416686	NM_020155	GPR137	-6.67262	-2.49532	1.36507e-09	7.6497e-08	101.125	0.139849	100	0.13321	Inf	0	1.23023e-07
A_32_P107746	NM_207042	ENSA	-6.67108	-2.50661	1.37879e-09	7.7129e-08	101.037	0.141183	100	0.13321	8.45358e+29	0	1.2404e-07
A_23_P257609	NM_000992	RPL29	-6.66894	-2.52131	1.39137e-09	7.76949e-08	101.071	0.142936	100	0.13321	Inf	0	1.2495e-07
A_24_P390928	NM_024108	TRAPPC6A	-6.66507	-2.45312	1.41806e-09	7.90453e-08	101.047	0.135466	100	0.13321	1.24709e+30	0	1.27121e-07
A_23_P107412	NM_000918	P4HB	-6.66183	-2.46675	1.43764e-09	7.98551e-08	101.099	0.137108	100	0.13321	3.59111e+29	0	1.28424e-07
A_33_P3262685	NR_024591	POM121L1P	-6.65961	-2.49199	1.45458e-09	8.0512e-08	101.06	0.140022	100	0.13321	2.62882e+30	0	1.2948e-07
A_24_P257971	NM_005094	SLC27A4	-6.65944	-2.45641	1.45063e-09	8.04348e-08	101.173	0.136059	100	0.13321	Inf	0	1.29356e-07
A_23_P56529	NM_001087	AAMP	-6.65856	-2.50923	1.46417e-09	8.09009e-08	101.009	0.142011	100	0.13321	8.95229e+29	0	1.30106e-07
A_23_P28090	NM_003765	STX10	-6.65233	-2.50457	1.48032e-09	8.16503e-08	101.61	0.141748	100	0.13321	4.4145e+29	0	1.31311e-07
A_23_P28878	NM_001039140	C20orf27	-6.65125	-2.46862	1.51493e-09	8.32921e-08	101.023	0.137753	100	0.13321	1.86333e+30	0	1.33951e-07
A_23_P39110	NM_006666	RUVBL2	-6.65122	-2.49452	1.51536e-09	8.32921e-08	101.018	0.140661	100	0.13321	Inf	0	1.33951e-07
A_23_P169112	NM_013291	CPSF1	-6.64823	-2.46512	1.5325e-09	8.40877e-08	101.111	0.137488	100	0.13321	1.46333e+30	0	1.35231e-07
A_24_P79755	NM_006066	AKR1A1	-6.64635	-2.60143	1.54877e-09	8.48328e-08	101.058	0.1532	100	0.13321	1.73567e+30	0	1.36429e-07
A_23_P40611	NM_000355	TCN2	-6.64381	-2.52305	1.56142e-09	8.53775e-08	101.183	0.144218	100	0.13321	2.41705e+30	0	1.37305e-07
A_24_P236522	NM_001243646	CD2BP2	-6.63982	-2.5431	1.59926e-09	8.69942e-08	101.016	0.146695	100	0.13321	6.13867e+30	0	1.39905e-07
A_23_P106720	NM_006453	TBL3	-6.63843	-2.46885	1.60515e-09	8.70273e-08	101.111	0.138312	100	0.13321	6.69617e+30	0	1.39958e-07
A_23_P74269	NM_003132	SRM	-6.63832	-2.44069	1.60538e-09	8.70273e-08	101.124	0.135179	100	0.13321	8.35609e+29	0	1.39958e-07
A_23_P352870	NM_002856	PVRL2	-6.63015	-2.44174	1.6673e-09	9.02285e-08	101.147	0.135629	100	0.13321	8.6688e+29	0	1.45106e-07
A_24_P289188	ENST00000496414	ENST00000496414	-6.62818	-2.50645	1.69021e-09	9.11556e-08	101.005	0.142998	100	0.13321	Inf	0	1.46597e-07
A_33_P3243887	NM_000641	IL11	-6.62815	-2.41996	1.68055e-09	9.07902e-08	101.198	0.133301	100	0.13321	1.51901e+29	0	1.4601e-07
A_23_P132248	NM_019103	ZMAT5	-6.62722	-2.47236	1.69508e-09	9.12625e-08	101.059	0.139175	100	0.13321	2.37165e+30	0	1.46769e-07
A_24_P148836	NM_173546	KLHDC8B	-6.62118	-2.45806	1.74054e-09	9.35503e-08	101.125	0.13782	100	0.13321	1.46684e+30	0	1.50448e-07
A_23_P84929	NM_033518	SLC38A5	-6.62083	-2.48881	1.74604e-09	9.36863e-08	101.076	0.141306	100	0.13321	2.82839e+30	0	1.50667e-07
A_24_P51588	NM_030937	CCNL2	-6.61658	-2.46533	1.7781e-09	9.51625e-08	101.137	0.13883	100	0.13321	4.08789e+29	0	1.53041e-07
A_23_P45488	NM_021806	FAM3A	-6.61332	-2.42569	1.77958e-09	9.51625e-08	101.619	0.134534	100	0.13321	1.37499e+29	0	1.53041e-07
A_23_P152125	NM_002461	MVD	-6.60834	-2.41761	1.84068e-09	9.82628e-08	101.279	0.13384	100	0.13321	1.57799e+29	0	1.58027e-07
A_23_P320717	NM_015386	COG4	-6.608	-2.4628	1.8559e-09	9.8908e-08	101.059	0.138905	100	0.13321	2.28702e+30	0	1.59065e-07
A_21_P0002077	ENST00000443030	ENST00000443030	-6.60576	-2.43016	1.87861e-09	9.99495e-08	101.005	0.135339	100	0.13321	7.8925e+29	0	1.6074e-07
A_33_P3295200	NM_001523	HAS1	-6.5999	-2.40698	1.93147e-09	1.02245e-07	101	0.133005	100	0.13321	5.532e+29	0	1.64431e-07
A_23_P92687	NM_004394	DAP	-6.59961	-2.45633	1.929e-09	1.02245e-07	101.088	0.138528	100	0.13321	1.90005e+30	0	1.64431e-07
A_24_P318593	NM_138355	SCRN2	-6.59734	-2.43072	1.95479e-09	1.03306e-07	101.003	0.135747	100	0.13321	1.81094e+30	0	1.66138e-07
A_23_P209735	NM_025139	ARMC9	-6.5837	-2.44968	2.08035e-09	1.09758e-07	101.069	0.138445	100	0.13321	5.10414e+29	0	1.76513e-07
A_23_P312344	NM_016196	RBM19	-6.58141	-2.43701	2.10626e-09	1.10939e-07	101.015	0.137113	100	0.13321	1.09105e+30	0	1.78413e-07
A_23_P131417	NM_005336	HDLBP	-6.57524	-2.45804	2.16568e-09	1.13879e-07	101.056	0.139751	100	0.13321	6.47479e+29	0	1.83141e-07
A_23_P118392	NM_016084	RASD1	-6.56797	-2.38575	2.22238e-09	1.16472e-07	101.338	0.131943	100	0.13321	1.36494e+28	0	1.87311e-07
A_23_P125408	NM_031304	DOHH	-6.56502	-2.39181	2.27162e-09	1.18855e-07	101.067	0.132734	100	0.13321	2.88809e+29	0	1.91144e-07
A_23_P309381	NM_001040874	HIST2H2AA4	-6.56333	-2.40668	2.29402e-09	1.19552e-07	101.004	0.134459	100	0.13321	Inf	0	1.92265e-07
A_23_P388780	NM_019100	DMAP1	-6.56281	-2.42058	2.29986e-09	1.19552e-07	101	0.136037	100	0.13321	Inf	0	1.92265e-07
A_23_P71904	NM_014064	NTMT1	-6.55831	-2.45231	2.34897e-09	1.21891e-07	101.001	0.13982	100	0.13321	1.91781e+30	0	1.96027e-07
A_33_P3341601	NM_001284260	WDR86	-6.55777	-2.38111	2.3001e-09	1.19552e-07	101.805	0.13184	100	0.13321	1.57905e+28	0	1.92265e-07
A_33_P3210909	NM_001278946	SEC13	-6.55566	-2.51978	2.37434e-09	1.22804e-07	101.06	0.147738	100	0.13321	1.0222e+30	0	1.97495e-07
A_23_P155360	NM_024827	HDAC11	-6.55499	-2.40663	2.36862e-09	1.22709e-07	101.249	0.134795	100	0.13321	Inf	0	1.97342e-07
A_23_P61171	NM_012283	KCNG2	-6.55408	-2.41363	2.3895e-09	1.23386e-07	101.096	0.135618	100	0.13321	3.72621e+30	0	1.9843e-07
A_33_P3215864	NM_001171134	FAM3A	-6.55398	-2.40561	2.39727e-09	1.23585e-07	101.001	0.134722	100	0.13321	Inf	0	1.9875e-07
A_23_P111000	NM_002800	PSMB9	-6.55109	-2.52594	2.42933e-09	1.24985e-07	101.011	0.148668	100	0.13321	1.44601e+30	0	2.01003e-07
A_23_P8640	NM_001039966	GPER1	-6.54264	-2.36982	2.45945e-09	1.26172e-07	101.952	0.131197	100	0.13321	3.52955e+26	0	2.02911e-07
A_24_P394246	NM_016479	SHISA5	-6.5426	-2.4391	2.52643e-09	1.28979e-07	101.034	0.138982	100	0.13321	2.62754e+30	0	2.07425e-07
A_21_P0001625	XR_426903	LOC102723886	-6.54237	-2.44803	2.53152e-09	1.2903e-07	101.003	0.140012	100	0.13321	1.22901e+32	0	2.07507e-07
A_23_P168080	NM_006929	SKIV2L	-6.54199	-2.44724	2.52215e-09	1.28969e-07	101.19	0.139937	100	0.13321	3.1098e+29	0	2.07409e-07
A_24_P76546	ENST00000618852	WASF2	-6.53961	-2.52368	2.56474e-09	1.30214e-07	101	0.148924	100	0.13321	Inf	0	2.09412e-07
A_23_P135164	NM_207309	UAP1L1	-6.53935	-2.42578	2.55723e-09	1.3013e-07	101.143	0.137605	100	0.13321	6.61384e+29	0	2.09276e-07
A_24_P416289	NM_014738	KIAA0195	-6.53908	-2.42358	2.57074e-09	1.30214e-07	101.005	0.137366	100	0.13321	Inf	0	2.09412e-07
A_23_P41246	NM_001120	MFSD10	-6.52865	-2.39668	2.7001e-09	1.3652e-07	101.001	0.134764	100	0.13321	Inf	0	2.19552e-07
A_33_P3222210	NM_001130111	ABHD17A	-6.52457	-2.37274	2.70475e-09	1.36536e-07	101.603	0.13225	100	0.13321	1.21565e+28	0	2.19578e-07
A_33_P3225268	NM_001004128	QSOX1	-6.52408	-2.3954	2.75857e-09	1.38809e-07	101.001	0.134808	100	0.13321	1.4356e+30	0	2.23233e-07
A_24_P398950	NM_001039675	UNC45A	-6.51934	-2.45128	2.81348e-09	1.41346e-07	101.088	0.141377	100	0.13321	5.39954e+29	0	2.27314e-07
A_23_P5163	NM_020410	ATP13A1	-6.51472	-2.40372	2.86447e-09	1.43224e-07	101.218	0.136138	100	0.13321	1.53532e+29	0	2.30333e-07
A_23_P74653	NM_006600	NUDC	-6.51345	-2.44592	2.89939e-09	1.4474e-07	101.004	0.141015	100	0.13321	8.52544e+29	0	2.32773e-07
A_33_P3284129	NM_144586	LYPD1	-6.51099	-2.36626	2.85483e-09	1.42968e-07	101.947	0.132078	100	0.13321	Inf	0	2.29922e-07
A_23_P153853	NM_001398	ECH1	-6.51084	-2.44128	2.91794e-09	1.45436e-07	101.207	0.140593	100	0.13321	3.95435e+29	0	2.33891e-07
A_23_P250035	NM_004168	SDHA	-6.50951	-2.45792	2.9531e-09	1.46956e-07	101.008	0.142574	100	0.13321	2.37404e+30	0	2.36337e-07
A_33_P3230478	NM_201442	C1S	-6.50732	-2.51447	2.98386e-09	1.4802e-07	101.005	0.14931	100	0.13321	8.00879e+30	0	2.38048e-07
A_24_P115971	NM_021932	RIC8A	-6.50441	-2.46934	3.02466e-09	1.49574e-07	101.007	0.144127	100	0.13321	5.51526e+30	0	2.40546e-07
A_23_P4909	NM_003089	SNRNP70	-6.50238	-2.3836	3.01683e-09	1.4942e-07	101.428	0.134376	100	0.13321	6.17517e+28	0	2.40299e-07
A_23_P301877	NM_004269	MED27	-6.50043	-2.44247	3.06531e-09	1.5111e-07	101.191	0.141181	100	0.13321	1.78097e+30	0	2.43017e-07
A_23_P75741	NM_198183	UBE2L6	-6.49506	-2.60633	3.15843e-09	1.55216e-07	101.025	0.161024	100	0.13321	1.13872e+31	0	2.49619e-07
A_23_P34093	NM_000402	G6PD	-6.49307	-2.46117	3.15129e-09	1.55106e-07	101.43	0.143676	100	0.13321	2.48919e+29	0	2.49444e-07
A_33_P3271273	NM_002145	HOXB2	-6.48482	-2.37315	3.3158e-09	1.62191e-07	101	0.133923	100	0.13321	Inf	0	2.60838e-07
A_24_P207727	NM_001003891	MED15	-6.47859	-2.37522	3.41401e-09	1.66737e-07	101	0.134415	100	0.13321	2.53311e+29	0	2.68148e-07
A_23_P127793	NM_153265	EML3	-6.47764	-2.3668	3.42917e-09	1.67218e-07	101	0.133503	100	0.13321	2.0133e+29	0	2.68922e-07
A_24_P350008	ENST00000442083	ENST00000442083	-6.47564	-2.43524	3.4579e-09	1.68359e-07	101.036	0.141423	100	0.13321	8.70196e+29	0	2.70757e-07
A_24_P289471	NM_003730	RNASET2	-6.47304	-2.36844	3.50208e-09	1.70248e-07	101.017	0.133878	100	0.13321	8.24657e+29	0	2.73794e-07
A_23_P351342	NM_015164	PLEKHM2	-6.47162	-2.382	3.52711e-09	1.71201e-07	101.001	0.135474	100	0.13321	Inf	0	2.75326e-07
A_33_P3264331	NM_012183	FOXD3	-6.46783	-2.35092	3.58164e-09	1.73314e-07	101.085	0.132117	100	0.13321	3.84239e+29	0	2.78726e-07
A_23_P500886	NM_014343	CLDN15	-6.46671	-2.367	3.56432e-09	1.72741e-07	101.444	0.133977	100	0.13321	1.02408e+29	0	2.77804e-07
A_33_P3300346	NM_001014283	DCUN1D2	-6.4604	-2.38389	3.68969e-09	1.78269e-07	101.263	0.136162	100	0.13321	6.65197e+29	0	2.86694e-07
A_33_P3303066	NM_017797	BTBD2	-6.45102	-2.38079	3.87265e-09	1.86823e-07	101.101	0.136203	100	0.13321	2.36176e+29	0	3.0045e-07
A_23_P166775	NM_153461	IL17RC	-6.44817	-2.35715	3.93386e-09	1.89197e-07	101.016	0.13363	100	0.13321	1.81779e+29	0	3.04268e-07
A_23_P13425	NM_004356	CD81	-6.44794	-2.38037	3.90941e-09	1.88308e-07	101.279	0.136285	100	0.13321	Inf	0	3.02839e-07
A_23_P432573	NM_145015	MRGPRF	-6.43713	-2.33768	4.05687e-09	1.9452e-07	101.767	0.131882	100	0.13321	4.91866e+27	0	3.12829e-07
A_23_P96087	NM_006026	H1FX	-6.43528	-2.35894	4.13332e-09	1.97885e-07	101.405	0.134369	100	0.13321	2.64947e+29	0	3.1824e-07
A_23_P66050	NM_033309	B3GNT9	-6.43363	-2.38445	4.19872e-09	2.00408e-07	101.115	0.137361	100	0.13321	1.40852e+30	0	3.22298e-07
A_23_P24716	NM_017870	TMEM132A	-6.43315	-2.33792	4.20937e-09	2.00612e-07	101.104	0.132072	100	0.13321	2.08037e+28	0	3.22627e-07
A_24_P304723	NM_000942	PPIB	-6.43057	-2.53096	4.27276e-09	2.0302e-07	101	0.154907	100	0.13321	2.31287e+30	0	3.26499e-07
A_33_P3269879	NM_022749	FAM160B2	-6.43025	-2.37331	4.24129e-09	2.01829e-07	101.321	0.136224	100	0.13321	2.79952e+29	0	3.24583e-07
A_24_P172990	NM_001605	AARS	-6.42603	-2.43276	4.36095e-09	2.06899e-07	101.028	0.143322	100	0.13321	8.78443e+29	0	3.32737e-07
A_23_P257905	NM_001810	CENPB	-6.42307	-2.40313	4.40738e-09	2.08788e-07	101.143	0.139981	100	0.13321	9.26416e+29	0	3.35775e-07
A_23_P218317	NM_001038618	NARF	-6.42161	-2.40208	4.45511e-09	2.10733e-07	101	0.139922	100	0.13321	Inf	0	3.38902e-07
A_23_P310956	NM_058175	COL6A2	-6.41814	-2.36943	4.51352e-09	2.13176e-07	101.114	0.136292	100	0.13321	1.43111e+29	0	3.42832e-07
A_23_P37910	NM_002746	MAPK3	-6.41519	-2.36508	4.58872e-09	2.16081e-07	101.015	0.135917	100	0.13321	1.69317e+30	0	3.47503e-07
A_23_P201483	NM_004759	MAPKAPK2	-6.41167	-2.39592	4.66488e-09	2.19013e-07	101.013	0.139637	100	0.13321	Inf	0	3.52219e-07
A_23_P27627	NM_004317	ASNA1	-6.41092	-2.48009	4.66285e-09	2.19013e-07	101.156	0.149656	100	0.13321	9.57907e+29	0	3.52219e-07
A_24_P11315	NM_020190	OLFML3	-6.41024	-2.547	4.69293e-09	2.20003e-07	101.037	0.157874	100	0.13321	Inf	0	3.53811e-07
A_24_P231494	NM_012100	DNPEP	-6.40329	-2.39808	4.84851e-09	2.26623e-07	101.029	0.140256	100	0.13321	3.18268e+30	0	3.64457e-07
A_23_P158007	NM_032799	ZDHHC12	-6.40067	-2.36354	4.91167e-09	2.29236e-07	101.002	0.136356	100	0.13321	1.06615e+30	0	3.68659e-07
A_23_P78037	NM_006273	CCL7	-6.40023	-2.32616	4.79219e-09	2.24323e-07	101.985	0.132095	100	0.13321	7.39739e+26	0	3.60758e-07
A_33_P3261743	NM_001145290	SLC37A2	-6.39597	-2.47756	4.94381e-09	2.30055e-07	101.566	0.15005	100	0.13321	9.29016e+29	0	3.69977e-07
A_23_P78782	NM_001217	CA11	-6.39374	-2.40589	4.94303e-09	2.30055e-07	101.959	0.141593	100	0.13321	2.42628e+28	0	3.69977e-07
A_21_P0003157	lnc-CD47-1:1	lnc-CD47-1	-6.39225	-2.37314	5.10448e-09	2.36833e-07	101.028	0.137829	100	0.13321	7.29843e+31	0	3.80877e-07
A_33_P3319760	NM_001277224	TAGLN2	-6.38859	-2.48506	5.19491e-09	2.40322e-07	101.008	0.151308	100	0.13321	2.15688e+30	0	3.86488e-07
A_33_P3234410	ENST00000459875	ENST00000459875	-6.38358	-2.3413	5.30234e-09	2.44932e-07	101.113	0.13452	100	0.13321	Inf	0	3.93902e-07
A_24_P414999	NM_018407	LAPTM4B	-6.37817	-2.36152	5.43274e-09	2.50589e-07	101.146	0.137086	100	0.13321	1.19316e+30	0	4.03e-07
A_23_P151820	NM_024832	RIN3	-6.37357	-2.33339	5.50145e-09	2.53388e-07	101.476	0.134033	100	0.13321	1.89663e+29	0	4.07501e-07
A_23_P19352	NM_006586	CNPY3	-6.37081	-2.37478	5.60366e-09	2.57114e-07	101.268	0.13895	100	0.13321	Inf	0	4.13493e-07
A_24_P200023	NM_000877	IL1R1	-6.36357	-2.33077	5.83202e-09	2.67054e-07	101.035	0.134152	100	0.13321	8.46641e+29	0	4.29479e-07
A_23_P112798	NM_001312	CRIP2	-6.3565	-2.35651	6.01097e-09	2.74451e-07	101.133	0.137437	100	0.13321	1.33285e+30	0	4.41375e-07
A_21_P0014948	ENST00000575568	ENST00000575568	-6.35385	-2.5184	6.09957e-09	2.77693e-07	101.045	0.1571	100	0.13321	4.37379e+30	0	4.46589e-07
A_33_P3239101	NM_198181	GOLGA6L9	-6.34834	-2.33773	6.23507e-09	2.83045e-07	101.181	0.135603	100	0.13321	Inf	0	4.55196e-07
A_24_P11506	NM_001032998	KYNU	-6.34527	-2.35568	6.3442e-09	2.87173e-07	101.065	0.137826	100	0.13321	4.7147e+29	0	4.61834e-07
A_24_P322395	NM_080732	EGLN2	-6.3444	-2.38555	6.36589e-09	2.87742e-07	101.09	0.141382	100	0.13321	1.34209e+30	0	4.62749e-07
A_23_P53541	NM_001273	CHD4	-6.34383	-2.41224	6.39532e-09	2.88322e-07	101.015	0.14459	100	0.13321	Inf	0	4.63683e-07
A_32_P155247	NM_000146	FTL	-6.34372	-2.45045	6.39701e-09	2.88322e-07	101.024	0.149212	100	0.13321	8.50488e+29	0	4.63683e-07
A_33_P3262758	NM_030930	UNC93B1	-6.34205	-2.31211	6.28871e-09	2.8507e-07	101.965	0.13291	100	0.13321	5.26918e+27	0	4.58453e-07
A_23_P41143	NM_001640	APEH	-6.33914	-2.42419	6.53767e-09	2.93823e-07	101.006	0.146242	100	0.13321	6.5186e+30	0	4.72528e-07
A_23_P90014	NM_001080452	GPR108	-6.33829	-2.46521	6.55496e-09	2.94181e-07	101.055	0.151274	100	0.13321	6.40571e+30	0	4.73104e-07
A_23_P157051	NM_004722	AP4M1	-6.33553	-2.34686	6.62347e-09	2.96412e-07	101.146	0.137217	100	0.13321	6.1159e+29	0	4.76693e-07
A_21_P0011291	NM_004667	HERC2	-6.32693	-2.33469	6.90792e-09	3.08267e-07	101.065	0.136167	100	0.13321	Inf	0	4.95758e-07
A_23_P31896	NM_003033	ST3GAL1	-6.32582	-2.40847	6.95125e-09	3.09319e-07	101.023	0.14496	100	0.13321	5.1843e+30	0	4.9745e-07
A_23_P169097	NM_080838	WISP1	-6.32554	-2.32042	6.9609e-09	3.09319e-07	101.019	0.134566	100	0.13321	1.09517e+30	0	4.9745e-07
A_33_P3232544	A_33_P3232544	A_33_P3232544	-6.32523	-2.34462	6.94131e-09	3.09319e-07	101.182	0.137402	100	0.13321	Inf	0	4.9745e-07
A_23_P27400	NM_001523	HAS1	-6.32516	-2.31204	6.97145e-09	3.09352e-07	101.029	0.133612	100	0.13321	3.33099e+29	0	4.97503e-07
A_23_P105044	NM_021134	MRPL23	-6.32333	-2.29794	6.88909e-09	3.07862e-07	101.807	0.132064	100	0.13321	1.90835e+28	0	4.95107e-07
A_24_P7085	NR_002778	RPL29P2	-6.31678	-2.38875	7.24457e-09	3.20569e-07	101.046	0.143004	100	0.13321	Inf	0	5.15543e-07
A_23_P26173	NM_007364	TMED3	-6.31593	-2.34714	7.2815e-09	3.21236e-07	101.001	0.138102	100	0.13321	7.6352e+29	0	5.16614e-07
A_24_P277747	NM_006586	CNPY3	-6.31588	-2.35044	7.25591e-09	3.20622e-07	101.145	0.138493	100	0.13321	Inf	0	5.15627e-07
A_23_P253389	NM_003040	SLC4A2	-6.31563	-2.38994	7.29016e-09	3.21236e-07	101.01	0.1432	100	0.13321	4.93482e+30	0	5.16614e-07
A_24_P410582	NM_014667	VGLL4	-6.31367	-2.31361	7.34426e-09	3.23168e-07	101.073	0.134281	100	0.13321	7.47836e+29	0	5.19721e-07
A_33_P3358824	NM_000302	PLOD1	-6.30895	-2.35238	7.48392e-09	3.28397e-07	101.189	0.139027	100	0.13321	Inf	0	5.28132e-07
A_33_P3229722	NM_006814	PSMF1	-6.3067	-2.37603	7.58225e-09	3.3225e-07	101.089	0.141938	100	0.13321	2.84701e+30	0	5.34327e-07
A_23_P114144	NM_014008	CCDC22	-6.30422	-2.32271	7.66558e-09	3.35435e-07	101.111	0.135746	100	0.13321	1.02096e+30	0	5.3945e-07
A_23_P66110	NM_000548	TSC2	-6.30296	-2.331	7.73273e-09	3.37905e-07	101	0.136771	100	0.13321	1.23495e+30	0	5.43423e-07
A_23_P315892	NM_013443	ST6GALNAC6	-6.29334	-2.39302	8.06835e-09	3.51597e-07	101.08	0.144587	100	0.13321	Inf	0	5.65442e-07
A_33_P3237150	NM_001200	BMP2	-6.29077	-2.28754	8.05101e-09	3.51327e-07	101.624	0.13223	100	0.13321	Inf	0	5.65007e-07
A_33_P3368750	NM_001104554	PAQR5	-6.28629	-2.27928	8.2439e-09	3.58258e-07	101.51	0.131464	100	0.13321	1.42761e+28	0	5.76153e-07
A_21_P0013501	TCONS_l2_00027964	XLOC_l2_014331	-6.28522	-2.35968	8.30726e-09	3.60515e-07	101.405	0.140951	100	0.13321	3.37561e+30	0	5.79783e-07
A_21_P0007766	lnc-TBX3-3:1	lnc-TBX3-3	-6.28456	-2.30144	8.32976e-09	3.60994e-07	101.418	0.134107	100	0.13321	2.32408e+29	0	5.80554e-07
A_23_P373708	NR_028334	KRT18P55	-6.27652	-2.34095	8.67432e-09	3.74897e-07	101.29	0.139106	100	0.13321	4.98702e+29	0	6.02913e-07
A_24_P5305	NM_003119	SPG7	-6.27618	-2.32824	8.69427e-09	3.75245e-07	101.26	0.137614	100	0.13321	8.82697e+29	0	6.03473e-07
A_33_P3367392	NM_032648	FAM167B	-6.27591	-2.27311	8.63549e-09	3.73731e-07	101.575	0.131186	100	0.13321	3.93784e+26	0	6.01037e-07
A_23_P117599	NM_012111	AHSA1	-6.27417	-2.41414	8.82792e-09	3.80493e-07	101.028	0.148051	100	0.13321	6.18069e+30	0	6.11912e-07
A_23_P8539	NM_139179	DAGLB	-6.27141	-2.33188	8.92539e-09	3.84169e-07	101.097	0.138255	100	0.13321	1.75582e+30	0	6.17825e-07
A_23_P109235	NM_016732	RALY	-6.26616	-2.29109	9.15794e-09	3.92572e-07	101.04	0.133684	100	0.13321	1.64119e+29	0	6.31338e-07
A_23_P6546	NM_020461	TUBGCP6	-6.26413	-2.3214	9.2152e-09	3.94244e-07	101.164	0.137334	100	0.13321	1.16869e+30	0	6.34027e-07
A_23_P26117	NM_006715	MAN2C1	-6.26364	-2.32171	9.24942e-09	3.94884e-07	101.108	0.137392	100	0.13321	1.45533e+30	0	6.35056e-07
A_24_P210637	NM_130468	CHST14	-6.26221	-2.31591	9.329e-09	3.97102e-07	101.031	0.136769	100	0.13321	1.8441e+30	0	6.38623e-07
A_23_P42282	NM_001002029	C4B	-6.26203	-2.30909	9.33206e-09	3.97102e-07	101.051	0.135972	100	0.13321	1.39473e+30	0	6.38623e-07
A_33_P3364869	AK023341	NAMPT	-6.26201	-2.27169	9.22194e-09	3.94244e-07	101.521	0.131605	100	0.13321	2.2761e+28	0	6.34027e-07
A_24_P322741	NM_000628	IL10RB	-6.26119	-2.44669	9.38041e-09	3.97785e-07	101	0.152701	100	0.13321	1.03739e+31	0	6.39722e-07
A_23_P201086	NM_001024227	ARF1	-6.26108	-2.31842	9.3711e-09	3.97785e-07	101.06	0.137115	100	0.13321	3.40633e+29	0	6.39722e-07
A_23_P501887	NM_013406	DHPS	-6.25194	-2.40292	9.77986e-09	4.13612e-07	101.039	0.147723	100	0.13321	2.84656e+30	0	6.65175e-07
A_24_P338145	NM_013442	STOML2	-6.24836	-2.37928	9.95108e-09	4.2029e-07	101.007	0.144997	100	0.13321	2.94326e+30	0	6.75914e-07
A_33_P3263902	NM_005962	MXI1	-6.22245	-2.30904	1.10177e-08	4.61019e-07	101.715	0.137702	100	0.13321	1.75651e+29	0	7.41415e-07
A_23_P205489	NM_182728	SLC7A8	-6.22119	-2.25514	1.10046e-08	4.61019e-07	101.999	0.131401	100	0.13321	6.06422e+25	0	7.41415e-07
A_33_P3321836	NM_012401	PLXNB2	-6.22039	-2.29524	1.12531e-08	4.69622e-07	101.246	0.136151	100	0.13321	1.75075e+29	0	7.5525e-07
A_33_P3270404	NM_001077198	ATG9A	-6.21355	-2.32384	1.16408e-08	4.8516e-07	101.152	0.139873	100	0.13321	Inf	0	7.80238e-07
A_24_P159948	NM_003224	ARFRP1	-6.2076	-2.31001	1.1825e-08	4.9154e-07	101.626	0.138478	100	0.13321	1.43428e+29	0	7.90499e-07
A_33_P3365644	A_33_P3365644	A_33_P3365644	-6.20271	-2.30685	1.22688e-08	5.09318e-07	101.046	0.138317	100	0.13321	2.24049e+30	0	8.19089e-07
A_24_P43681	NM_014063	DBNL	-6.19917	-2.29576	1.24469e-08	5.15356e-07	101.122	0.137146	100	0.13321	1.32222e+30	0	8.288e-07
A_32_P133840	NM_014858	TMCC2	-6.19893	-2.3156	1.24396e-08	5.15356e-07	101.191	0.139539	100	0.13321	1.8456e+29	0	8.288e-07
A_24_P236091	NM_001975	ENO2	-6.19781	-2.3652	1.25574e-08	5.19247e-07	101.018	0.145633	100	0.13321	2.81787e+30	0	8.35057e-07
A_23_P55998	NM_005628	SLC1A5	-6.19618	-2.37041	1.26569e-08	5.22678e-07	101.001	0.146352	100	0.13321	7.08044e+30	0	8.40575e-07
A_23_P87238	NM_006512	SAA4	-6.19115	-2.26454	1.28276e-08	5.28345e-07	101.398	0.133788	100	0.13321	1.08991e+29	0	8.49689e-07
A_24_P203689	NM_198525	KIF7	-6.18163	-2.28367	1.3484e-08	5.54653e-07	101.147	0.136477	100	0.13321	1.05344e+30	0	8.91999e-07
A_23_P112397	NM_018998	FBXW5	-6.17955	-2.25105	1.36058e-08	5.58935e-07	101.172	0.132696	100	0.13321	2.57966e+28	0	8.98885e-07
A_23_P54144	NM_001202	BMP4	-6.17626	-2.29945	1.38695e-08	5.6755e-07	101.004	0.138611	100	0.13321	1.25329e+31	0	9.1274e-07
A_33_P3223592	NM_001302688	APOE	-6.17522	-2.2412	1.38678e-08	5.6755e-07	101.205	0.131721	100	0.13321	4.29895e+27	0	9.1274e-07
A_23_P38497	NM_003562	SLC25A11	-6.17497	-2.30264	1.3953e-08	5.70229e-07	101.001	0.139054	100	0.13321	3.51804e+30	0	9.17048e-07
A_24_P248185	NM_153685	PIANP	-6.17253	-2.24066	1.40643e-08	5.73292e-07	101.135	0.131773	100	0.13321	1.33992e+28	0	9.21973e-07
A_23_P57401	NM_006767	LZTR1	-6.16417	-2.32047	1.46359e-08	5.92767e-07	101.075	0.14171	100	0.13321	1.48046e+30	0	9.53293e-07
A_23_P98232	NM_006782	ZFPL1	-6.16391	-2.26032	1.4569e-08	5.91574e-07	101.314	0.134471	100	0.13321	3.60657e+29	0	9.51375e-07
A_33_P3354940	NM_000757	CSF1	-6.16389	-2.27265	1.46552e-08	5.92767e-07	101.075	0.135943	100	0.13321	3.10258e+29	0	9.53293e-07
A_23_P117778	NM_032907	UBL7	-6.16348	-2.29786	1.47014e-08	5.93133e-07	101.022	0.138993	100	0.13321	2.84037e+30	0	9.53881e-07
A_21_P0006791	ENST00000366253	ENST00000366253	-6.16092	-2.2341	1.45294e-08	5.90724e-07	101.998	0.131497	100	0.13321	Inf	0	9.50008e-07
A_33_P3240333	NM_002653	PITX1	-6.15974	-2.25852	1.46736e-08	5.92767e-07	101.812	0.134438	100	0.13321	5.45291e+28	0	9.53293e-07
A_24_P148750	NM_004844	SH3BP5	-6.15648	-2.29743	1.51633e-08	6.09431e-07	101.071	0.139258	100	0.13321	1.1344e+30	0	9.80092e-07
A_23_P157793	NM_001216	CA9	-6.15604	-2.27663	1.50795e-08	6.06836e-07	101.383	0.136767	100	0.13321	Inf	0	9.75919e-07
A_23_P71037	NM_000600	IL6	-6.15076	-2.22544	1.53091e-08	6.14332e-07	101.766	0.130911	100	0.13321	6.27106e+25	0	9.87975e-07
A_24_P216681	NM_032881	LSM10	-6.14929	-2.32921	1.56796e-08	6.27782e-07	101.049	0.143472	100	0.13321	7.89461e+29	0	1.00961e-06
A_33_P3877728	BX647090	SMCR6	-6.14308	-2.22997	1.60668e-08	6.41657e-07	101.219	0.131773	100	0.13321	Inf	0	1.03192e-06
A_23_P80136	NM_003683	RRP1	-6.13515	-2.24747	1.64608e-08	6.56557e-07	101.731	0.134196	100	0.13321	3.9329e+28	0	1.05588e-06
A_24_P181677	NM_025078	PQLC1	-6.13459	-2.24779	1.67893e-08	6.67972e-07	101.008	0.134258	100	0.13321	1.05119e+30	0	1.07424e-06
A_23_P208847	NM_016539	SIRT6	-6.1332	-2.27084	1.67803e-08	6.67972e-07	101.297	0.137088	100	0.13321	1.78501e+29	0	1.07424e-06
A_24_P352952	NM_017565	FAM20A	-6.13085	-2.29257	1.70772e-08	6.78571e-07	101.013	0.13983	100	0.13321	3.38735e+30	0	1.09128e-06
A_33_P3283824	NM_001135147	SLC39A8	-6.1304	-2.2267	1.71092e-08	6.78988e-07	101.021	0.131931	100	0.13321	Inf	0	1.09195e-06
A_23_P23457	NM_001024215	FBLIM1	-6.12854	-2.275	1.72594e-08	6.84088e-07	101.013	0.1378	100	0.13321	2.52249e+30	0	1.10016e-06
A_33_P3417141	NM_138442	CCDC124	-6.12623	-2.27268	1.73998e-08	6.87775e-07	101.115	0.137622	100	0.13321	3.69197e+29	0	1.10609e-06
A_23_P113613	NM_022842	CDCP1	-6.12492	-2.21951	1.7291e-08	6.84481e-07	101.633	0.131315	100	0.13321	9.24203e+27	0	1.10079e-06
A_24_P160413	NR_026850	MTMR9LP	-6.12146	-2.21379	1.74178e-08	6.87775e-07	101.997	0.130786	100	0.13321	6.24613e+24	0	1.10609e-06
A_23_P404481	NM_001400	S1PR1	-6.12078	-2.22787	1.78862e-08	7.05387e-07	101.005	0.132485	100	0.13321	2.75952e+29	0	1.13441e-06
A_23_P58251	NM_001014448	CPZ	-6.11944	-2.24242	1.79526e-08	7.07124e-07	101.108	0.13428	100	0.13321	Inf	0	1.1372e-06
A_23_P78802	NM_016457	PRKD2	-6.11725	-2.25927	1.81571e-08	7.11173e-07	101.053	0.136404	100	0.13321	1.51889e+30	0	1.14372e-06
A_23_P147641	NM_003195	TCEA2	-6.1166	-2.28833	1.81682e-08	7.11173e-07	101.153	0.139964	100	0.13321	4.46555e+29	0	1.14372e-06
A_21_P0006166	lnc-NAA35-1:2	lnc-NAA35-1	-6.11617	-2.23791	1.81309e-08	7.11173e-07	101.323	0.133884	100	0.13321	7.04843e+28	0	1.14372e-06
A_19_P00802814	NR_109916	LOC729296	-6.10494	-2.48095	1.88678e-08	7.35821e-07	101.818	0.165148	100	0.13321	4.00171e+30	0	1.18335e-06
A_33_P3763846	NM_001303252	MAPK12	-6.10247	-2.24721	1.9392e-08	7.54295e-07	101.128	0.135604	100	0.13321	Inf	0	1.21306e-06
A_32_P41375	NR_024368	LINC01000	-6.10234	-2.28198	1.94132e-08	7.54295e-07	101.107	0.13984	100	0.13321	5.23983e+29	0	1.21306e-06
A_24_P64329	NM_173575	STK32C	-6.10079	-2.22675	1.95036e-08	7.56874e-07	101.212	0.13322	100	0.13321	2.77896e+29	0	1.21721e-06
A_23_P166051	NM_031229	RBCK1	-6.09609	-2.24757	2.0008e-08	7.75493e-07	101.039	0.135932	100	0.13321	2.92757e+29	0	1.24716e-06
A_24_P313993	NM_004058	CAPS	-6.07952	-2.29106	2.11105e-08	8.17221e-07	101.993	0.142015	100	0.13321	5.12311e+27	0	1.31426e-06
A_24_P54485	NM_032357	CCDC115	-6.07951	-2.25676	2.15636e-08	8.33741e-07	101.075	0.137796	100	0.13321	1.78986e+30	0	1.34083e-06
A_24_P95439	NM_001014437	CARS	-6.07927	-2.28747	2.1614e-08	8.34667e-07	101.022	0.141582	100	0.13321	3.8579e+30	0	1.34232e-06
A_33_P3388983	AK025221	C5orf56	-6.07488	-2.26782	2.19499e-08	8.46601e-07	101.22	0.139361	100	0.13321	1.30386e+30	0	1.36151e-06
A_23_P31489	NM_001077664	URGCP	-6.07381	-2.2212	2.21596e-08	8.5317e-07	101.022	0.133738	100	0.13321	7.46609e+29	0	1.37208e-06
A_24_P160401	NM_178181	CDCP1	-6.07105	-2.31724	2.22349e-08	8.5446e-07	101.42	0.145685	100	0.13321	1.19825e+30	0	1.37415e-06
A_23_P250122	NM_020223	FAM20C	-6.06876	-2.19528	2.21743e-08	8.5317e-07	101.996	0.130852	100	0.13321	Inf	0	1.37208e-06
A_24_P64362	NM_017787	WBP1L	-6.06795	-2.27275	2.27402e-08	8.71752e-07	101.058	0.140288	100	0.13321	5.49865e+29	0	1.40196e-06
A_33_P3454679	XM_006710179	XM_006710179	-6.06466	-2.2071	2.30868e-08	8.83837e-07	101.053	0.132443	100	0.13321	2.0653e+29	0	1.42139e-06
A_23_P142688	NM_024293	FAM134A	-6.06288	-2.26979	2.33023e-08	8.90058e-07	101.003	0.140157	100	0.13321	Inf	0	1.4314e-06
A_21_P0005342	ENST00000442017	ENST00000442017	-6.05781	-2.3169	2.36308e-08	9.01515e-07	101.4	0.146279	100	0.13321	5.35214e+30	0	1.44982e-06
A_21_P0012341	TCONS_l2_00018327	XLOC_l2_009464	-6.05645	-2.24566	2.39414e-08	9.12259e-07	101.099	0.137484	100	0.13321	1.53459e+30	0	1.4671e-06
A_33_P3219105	ENST00000430724	ENST00000430724	-6.05579	-2.25137	2.40661e-08	9.13745e-07	101.005	0.138215	100	0.13321	5.78019e+29	0	1.46949e-06
A_23_P56127	NM_019108	SMG9	-6.05547	-2.26055	2.40673e-08	9.13745e-07	101.067	0.139359	100	0.13321	2.34597e+30	0	1.46949e-06
A_21_P0011530	NM_031213	ABHD17A	-6.05325	-2.20236	2.42021e-08	9.1776e-07	101.264	0.132373	100	0.13321	Inf	0	1.47595e-06
A_23_P214638	NM_006709	EHMT2	-6.03488	-2.2434	2.63649e-08	9.96184e-07	101.179	0.13819	100	0.13321	1.27502e+30	0	1.60207e-06
A_23_P152218	NM_001950	E2F4	-6.03188	-2.25535	2.68285e-08	1.01128e-06	101.013	0.139804	100	0.13321	Inf	0	1.62635e-06
A_33_P3271930	NM_153824	PYCR1	-6.02057	-2.22261	2.79782e-08	1.0521e-06	101.433	0.136286	100	0.13321	1.58302e+30	0	1.692e-06
A_23_P149470	NM_004550	NDUFS2	-6.01869	-2.41839	2.8469e-08	1.06801e-06	101.04	0.161455	100	0.13321	5.27611e+30	0	1.71758e-06
A_23_P40347	NM_178580	HM13	-6.01693	-2.2618	2.86418e-08	1.07194e-06	101.126	0.141306	100	0.13321	4.59548e+29	0	1.72391e-06
A_33_P3310864	THC2619294	THC2619294	-6.0168	-2.21088	2.86759e-08	1.07195e-06	101.099	0.13502	100	0.13321	3.49672e+30	0	1.72392e-06
A_24_P5550	NM_024297	PHF23	-6.01665	-2.26321	2.87549e-08	1.07363e-06	101.008	0.141495	100	0.13321	4.29083e+30	0	1.72662e-06
A_23_P318904	NM_019605	SERTAD4	-6.01568	-2.17918	2.84683e-08	1.06801e-06	101.653	0.131226	100	0.13321	6.28875e+27	0	1.71758e-06
A_24_P210829	NM_005009	NME4	-6.01476	-2.24395	2.89105e-08	1.07816e-06	101.151	0.139185	100	0.13321	3.26066e+29	0	1.73391e-06
A_33_P3411682	ENST00000532034	ENST00000532034	-6.01246	-2.18344	2.90661e-08	1.08269e-06	101.377	0.13188	100	0.13321	3.72234e+28	0	1.74119e-06
A_24_P174503	NM_000481	AMT	-6.00951	-2.21383	2.97086e-08	1.10531e-06	101	0.13571	100	0.13321	9.63063e+29	0	1.77758e-06
A_33_P3299319	NM_001136137	RPL28	-6.00897	-2.21761	2.97788e-08	1.10532e-06	101.004	0.136197	100	0.13321	1.00255e+30	0	1.77758e-06
A_33_P3305915	NM_001172688	GGA1	-6.0064	-2.2231	3.01004e-08	1.11594e-06	101.046	0.13699	100	0.13321	Inf	0	1.79467e-06
A_23_P43238	NM_145201	NAPRT	-6.00046	-2.19232	3.09432e-08	1.1445e-06	101.016	0.133487	100	0.13321	3.35333e+29	0	1.8406e-06
A_23_P56213	NM_020895	GRAMD1A	-6.00032	-2.20358	3.04073e-08	1.126e-06	101.833	0.134868	100	0.13321	5.3171e+28	0	1.81084e-06
A_23_P85053	NM_005089	ZRSR2	-5.99336	-2.22463	3.13115e-08	1.15677e-06	101.94	0.137776	100	0.13321	2.95032e+28	0	1.86032e-06
A_23_P327370	NM_017712	PGPEP1	-5.99067	-2.30735	3.22837e-08	1.18989e-06	101.107	0.148347	100	0.13321	4.30943e+30	0	1.9136e-06
A_33_P3308749	NM_001105207	LAMA4	-5.98767	-2.23193	3.27725e-08	1.2065e-06	101.043	0.138946	100	0.13321	Inf	0	1.94031e-06
A_33_P3354084	ENST00000370656	RPF1	-5.98078	-2.25444	3.37919e-08	1.24258e-06	101.07	0.14209	100	0.13321	1.11618e+31	0	1.99833e-06
A_21_P0005244	ENST00000422448	ENST00000422448	-5.97739	-2.17133	3.40484e-08	1.2491e-06	101.425	0.131956	100	0.13321	1.62222e+29	0	2.00882e-06
A_24_P168416	NM_005809	PRDX2	-5.97478	-2.32337	3.4735e-08	1.27281e-06	101.053	0.151214	100	0.13321	1.60759e+30	0	2.04694e-06
A_24_P359405	NM_178502	DTX3	-5.97144	-2.23859	3.51459e-08	1.2834e-06	101.207	0.140537	100	0.13321	6.27282e+30	0	2.06397e-06
A_33_P3300893	NM_130475	MADD	-5.96941	-2.21001	3.55917e-08	1.29667e-06	101.052	0.137065	100	0.13321	Inf	0	2.08532e-06
A_23_P406350	NM_138431	MFSD3	-5.969	-2.17826	3.53397e-08	1.28898e-06	101.462	0.133173	100	0.13321	3.39825e+28	0	2.07295e-06
A_24_P110082	ENST00000496042	ENST00000496042	-5.9683	-2.22519	3.57815e-08	1.30135e-06	101.039	0.139006	100	0.13321	6.42536e+29	0	2.09284e-06
A_33_P3299898	NR_033407	CTSLP2	-5.96356	-2.24242	3.58025e-08	1.30135e-06	102	0.141391	100	0.13321	3.24953e+25	0	2.09284e-06
A_23_P70127	NM_017510	TMED9	-5.95686	-2.27271	3.77099e-08	1.36127e-06	101.006	0.145564	100	0.13321	6.21976e+30	0	2.1892e-06
A_23_P141847	NM_003969	UBE2M	-5.95624	-2.24324	3.70248e-08	1.34268e-06	101.985	0.141842	100	0.13321	1.13029e+28	0	2.15931e-06
A_24_P84021	ENST00000513286	ENST00000513286	-5.95623	-2.17501	3.76496e-08	1.36114e-06	101.211	0.133346	100	0.13321	Inf	0	2.18899e-06
A_23_P161125	NM_020963	MOV10	-5.95435	-2.25383	3.81451e-08	1.37383e-06	101.002	0.143276	100	0.13321	Inf	0	2.20941e-06
A_21_P0012349	ENST00000456279	ZDHHC8P1	-5.95295	-2.17738	3.80942e-08	1.37357e-06	101.355	0.133784	100	0.13321	Inf	0	2.20899e-06
A_33_P3324909	NM_001286968	JUND	-5.95082	-2.1776	3.82248e-08	1.37513e-06	101.644	0.133907	100	0.13321	5.1397e+28	0	2.2115e-06
A_23_P138776	NM_001610	ACP2	-5.94686	-2.19546	3.94128e-08	1.41313e-06	101.056	0.136294	100	0.13321	Inf	0	2.27261e-06
A_23_P312610	BC010145	DNAJC4	-5.94591	-2.1714	3.96225e-08	1.41894e-06	101.008	0.133365	100	0.13321	Inf	0	2.28196e-06
A_24_P135902	NM_002952	RPS2	-5.94361	-2.18637	3.98606e-08	1.42585e-06	101.213	0.135316	100	0.13321	1.59498e+29	0	2.29307e-06
A_24_P88921	NM_004628	XPC	-5.9412	-2.22108	4.00149e-08	1.42975e-06	101.54	0.13976	100	0.13321	4.65563e+29	0	2.29934e-06
A_23_P119907	NM_018089	ANKZF1	-5.93978	-2.21134	4.07072e-08	1.4512e-06	101.042	0.138602	100	0.13321	2.38073e+30	0	2.33384e-06
A_24_P397150	NM_005255	GAK	-5.93866	-2.17712	4.0787e-08	1.4524e-06	101.186	0.134397	100	0.13321	Inf	0	2.33577e-06
A_23_P47709	NM_000803	FOLR2	-5.93775	-2.20156	4.04656e-08	1.44422e-06	101.747	0.137474	100	0.13321	Inf	0	2.32261e-06
A_23_P70566	NM_022110	FKBPL	-5.93741	-2.2052	4.11512e-08	1.46372e-06	101.034	0.137944	100	0.13321	2.24583e+30	0	2.35397e-06
A_23_P136916	NM_017883	WDR13	-5.9349	-2.21917	4.15899e-08	1.47766e-06	101.069	0.139815	100	0.13321	2.45843e+30	0	2.37638e-06
A_23_P211167	NM_004928	C21orf2	-5.93315	-2.19552	4.17464e-08	1.48155e-06	101.263	0.136932	100	0.13321	7.773e+29	0	2.38265e-06
A_33_P3268695	NM_032772	ZNF503	-5.93157	-2.17685	4.22791e-08	1.49709e-06	101.004	0.134684	100	0.13321	1.29434e+30	0	2.40763e-06
A_23_P144622	NM_005471	GNPDA1	-5.92928	-2.4174	4.25261e-08	1.50246e-06	101.214	0.166224	100	0.13321	Inf	0	2.41627e-06
A_23_P137381	NM_002167	ID3	-5.92797	-2.20187	4.28651e-08	1.51106e-06	101.119	0.137965	100	0.13321	3.84206e+29	0	2.43009e-06
A_33_P3239185	NM_001252065	SYT7	-5.92768	-2.15561	4.24884e-08	1.50246e-06	101.595	0.132243	100	0.13321	3.95653e+28	0	2.41627e-06
A_33_P3273148	NM_052850	GADD45GIP1	-5.92084	-2.17379	4.38855e-08	1.53843e-06	101.527	0.134794	100	0.13321	2.04929e+29	0	2.47412e-06
A_23_P77593	NM_018052	VAC14	-5.91916	-2.18362	4.46471e-08	1.56166e-06	101.076	0.136093	100	0.13321	1.27913e+30	0	2.51148e-06
A_33_P3209894	ENST00000428076	ENST00000428076	-5.9149	-2.1602	4.55523e-08	1.59155e-06	101.035	0.133381	100	0.13321	2.81824e+29	0	2.55955e-06
A_24_P211151	NM_020158	EXOSC5	-5.91244	-2.1837	4.60714e-08	1.60436e-06	101.023	0.136412	100	0.13321	1.79123e+30	0	2.58015e-06
A_33_P3405424	NM_152899	IL4I1	-5.91235	-2.1486	4.58582e-08	1.60047e-06	101.261	0.132066	100	0.13321	1.86791e+28	0	2.57389e-06
A_23_P89727	NM_048368	CTDP1	-5.91109	-2.18297	4.62089e-08	1.60738e-06	101.171	0.136384	100	0.13321	9.49935e+29	0	2.585e-06
A_23_P436526	NM_178526	SLC25A42	-5.90995	-2.19696	4.59486e-08	1.60186e-06	101.681	0.13819	100	0.13321	1.10143e+29	0	2.57612e-06
A_23_P394836	NM_022489	INF2	-5.8916	-2.16683	5.04787e-08	1.74819e-06	101.145	0.135265	100	0.13321	1.58718e+29	0	2.81146e-06
A_23_P428260	NM_152999	STEAP2	-5.88956	-2.12981	5.00729e-08	1.73604e-06	101.973	0.130772	100	0.13321	Inf	0	2.79192e-06
A_23_P130531	NM_007065	CDC37	-5.88761	-2.2009	5.15435e-08	1.77921e-06	101.007	0.139741	100	0.13321	8.799e+29	0	2.86134e-06
A_32_P402562	NM_001038704	C17orf47	-5.88696	-2.14171	5.14396e-08	1.77757e-06	101.242	0.132354	100	0.13321	4.83316e+29	0	2.8587e-06
A_24_P391586	NM_178507	OAF	-5.88486	-2.18779	5.21095e-08	1.79678e-06	101.076	0.138209	100	0.13321	1.91104e+30	0	2.8896e-06
A_24_P305662	NM_022727	TRMT2A	-5.87949	-2.18745	5.33965e-08	1.83915e-06	101.066	0.13842	100	0.13321	2.06104e+30	0	2.95773e-06
A_23_P145289	NM_005275	GNL1	-5.87807	-2.18479	5.38124e-08	1.85094e-06	101	0.13815	100	0.13321	6.27258e+29	0	2.9767e-06
A_33_P3358253	NM_001567	INPPL1	-5.87774	-2.15407	5.38561e-08	1.85094e-06	101.032	0.134306	100	0.13321	Inf	0	2.9767e-06
A_33_P3337026	ENST00000568600	ENST00000568600	-5.87392	-2.1667	5.45213e-08	1.86567e-06	101.267	0.136064	100	0.13321	6.41681e+29	0	3.00039e-06
A_33_P3264657	NM_001001665	CYP27C1	-5.87382	-2.13884	5.40637e-08	1.85605e-06	101.698	0.132592	100	0.13321	Inf	0	2.98491e-06
A_23_P88753	NM_001001410	TSR3	-5.87374	-2.15363	5.42906e-08	1.86181e-06	101.511	0.134435	100	0.13321	4.84321e+28	0	2.99419e-06
A_23_P19348	NM_014780	CUL7	-5.87228	-2.20884	5.5226e-08	1.88365e-06	101.005	0.141487	100	0.13321	4.3954e+30	0	3.02931e-06
A_23_P393758	NM_138401	MVB12A	-5.87219	-2.14284	5.5187e-08	1.88365e-06	101.058	0.133161	100	0.13321	4.36414e+29	0	3.02931e-06
A_23_P34568	NM_017825	ADPRHL2	-5.87199	-2.20251	5.53017e-08	1.8842e-06	101.003	0.140691	100	0.13321	2.07843e+30	0	3.03018e-06
A_33_P3619171	NM_021127	PMAIP1	-5.868	-2.12847	5.52051e-08	1.88365e-06	101.956	0.13157	100	0.13321	5.45137e+26	0	3.02931e-06
A_23_P48585	NM_005407	SALL2	-5.86033	-2.12611	5.7909e-08	1.97091e-06	101.308	0.131621	100	0.13321	3.23074e+27	0	3.16963e-06
A_33_P3347413	NM_020524	PBXIP1	-5.85597	-2.18499	5.93792e-08	2.01442e-06	101.044	0.13922	100	0.13321	2.06263e+30	0	3.23961e-06
A_24_P390833	NM_023075	MPPE1	-5.85384	-2.19963	5.96744e-08	2.02226e-06	101.267	0.141195	100	0.13321	1.37044e+30	0	3.25222e-06
A_33_P3394178	NM_001291867	NHS	-5.85262	-2.17016	5.93215e-08	2.01442e-06	101.825	0.137493	100	0.13321	3.71533e+29	0	3.23961e-06
A_24_P87114	NM_032663	USP30	-5.85218	-2.13554	6.03742e-08	2.04378e-06	101.062	0.133161	100	0.13321	Inf	0	3.28683e-06
A_24_P139901	NM_002101	GYPC	-5.85108	-2.15609	6.07448e-08	2.05193e-06	101.005	0.135788	100	0.13321	1.80015e+30	0	3.29993e-06
A_23_P66719	NM_144683	DHRS13	-5.8508	-2.14509	6.06202e-08	2.04991e-06	101.166	0.134419	100	0.13321	5.63356e+29	0	3.29669e-06
A_23_P32320	NM_024083	ASPSCR1	-5.84601	-2.15066	6.13881e-08	2.06702e-06	101.604	0.13534	100	0.13321	1.79937e+29	0	3.32419e-06
A_33_P3376404	NM_017883	WDR13	-5.84585	-2.15087	6.21724e-08	2.08674e-06	101.016	0.135374	100	0.13321	7.24238e+29	0	3.35592e-06
A_33_P3420259	NR_003287	RNA28S5	-5.84547	-2.15781	6.22877e-08	2.08839e-06	101.008	0.136265	100	0.13321	4.84878e+29	0	3.35857e-06
A_23_P300484	NM_001173408	OBSL1	-5.8453	-2.17206	6.21345e-08	2.08674e-06	101.166	0.138079	100	0.13321	2.63171e+29	0	3.35592e-06
A_23_P259797	NM_174917	ACSF3	-5.84285	-2.1429	6.30159e-08	2.11057e-06	101.015	0.13451	100	0.13321	Inf	0	3.39423e-06
A_23_P54576	NM_005550	KIFC3	-5.84186	-2.16582	6.2129e-08	2.08674e-06	101.93	0.137449	100	0.13321	Inf	0	3.35592e-06
A_23_P365149	NM_005881	BCKDK	-5.83579	-2.15009	6.49621e-08	2.17114e-06	101.077	0.135741	100	0.13321	2.33779e+29	0	3.49164e-06
A_33_P3401701	NM_001957	EDNRA	-5.83316	-2.15108	6.55701e-08	2.18683e-06	101.199	0.13599	100	0.13321	Inf	0	3.51687e-06
A_33_P3222429	NM_001282136	MEI4	-5.83312	-2.25859	6.53027e-08	2.18021e-06	101.408	0.149924	100	0.13321	1.29588e+30	0	3.50624e-06
A_21_P0014345	A_21_P0014345	A_21_P0014345	-5.8312	-2.16149	6.64095e-08	2.21248e-06	101.005	0.137401	100	0.13321	2.03392e+30	0	3.55813e-06
A_33_P3366039	NM_000992	RPL29	-5.8297	-2.2566	6.68638e-08	2.22292e-06	101	0.149836	100	0.13321	2.26595e+30	0	3.57492e-06
A_24_P269779	NM_004273	CHST3	-5.82809	-2.25798	6.72472e-08	2.23097e-06	101.074	0.150102	100	0.13321	5.48376e+30	0	3.58786e-06
A_23_P2114	NM_017907	LAMTOR1	-5.82804	-2.19307	6.70256e-08	2.22595e-06	101.249	0.1416	100	0.13321	3.80244e+29	0	3.5798e-06
A_23_P206107	NM_001099436	ULK3	-5.82788	-2.16746	6.74049e-08	2.23385e-06	101.005	0.138318	100	0.13321	2.93946e+30	0	3.5925e-06
A_23_P251680	NM_000754	COMT	-5.82382	-2.16167	6.84246e-08	2.26526e-06	101.161	0.137772	100	0.13321	3.1826e+29	0	3.64302e-06
A_23_P34233	NM_014298	QPRT	-5.81973	-2.11536	6.93676e-08	2.29408e-06	101.392	0.132119	100	0.13321	1.69773e+28	0	3.68935e-06
A_23_P35082	NM_031459	SESN2	-5.81856	-2.19979	7.02367e-08	2.31796e-06	101.034	0.142932	100	0.13321	3.26297e+30	0	3.72776e-06
A_21_P0003181	lnc-STAG1-3:1	lnc-STAG1-3	-5.81709	-2.15015	7.01624e-08	2.31793e-06	101.414	0.136624	100	0.13321	1.60249e+30	0	3.72772e-06
A_23_P154208	NM_017567	NAGK	-5.81408	-2.25718	7.17094e-08	2.35916e-06	101	0.15072	100	0.13321	Inf	0	3.79402e-06
A_23_P424689	ENST00000303922	ENST00000303922	-5.8136	-2.10467	7.06476e-08	2.32908e-06	101.851	0.131062	100	0.13321	1.25074e+28	0	3.74565e-06
A_23_P67913	NM_013335	GMPPA	-5.8128	-2.18013	7.21209e-08	2.37022e-06	101.001	0.140668	100	0.13321	4.29707e+30	0	3.81181e-06
A_23_P75380	NM_003977	AIP	-5.81123	-2.15087	7.25126e-08	2.38062e-06	101.081	0.136991	100	0.13321	1.89365e+29	0	3.82853e-06
A_24_P337334	NM_001012732	DCTD	-5.80441	-2.24189	7.48511e-08	2.45484e-06	101.02	0.149181	100	0.13321	1.38998e+30	0	3.94789e-06
A_33_P3262927	NM_001174100	PCBP4	-5.79925	-2.15132	7.63968e-08	2.49774e-06	101.153	0.137615	100	0.13321	1.27946e+30	0	4.01689e-06
A_33_P3359157	NM_001267608	FAM189B	-5.79665	-2.12844	7.69133e-08	2.51202e-06	101.398	0.134824	100	0.13321	3.11677e+29	0	4.03986e-06
A_23_P45517	NM_013239	PPP2R3B	-5.79456	-2.1242	7.80396e-08	2.54617e-06	101.137	0.134384	100	0.13321	Inf	0	4.09478e-06
A_32_P101031	NM_144586	LYPD1	-5.79283	-2.10619	7.87855e-08	2.5652e-06	101.048	0.132195	100	0.13321	Inf	0	4.12539e-06
A_21_P0003022	lnc-UMPS-2:1	lnc-UMPS-2	-5.78855	-2.10757	7.89349e-08	2.56742e-06	101.921	0.132564	100	0.13321	Inf	0	4.12895e-06
A_33_P3278659	ENST00000412872	ENST00000412872	-5.78536	-2.18988	8.12882e-08	2.63852e-06	101.154	0.143278	100	0.13321	1.99091e+30	0	4.24329e-06
A_23_P118406	NM_001033046	C17orf62	-5.7808	-2.13972	8.31685e-08	2.69401e-06	101.028	0.137005	100	0.13321	1.96624e+30	0	4.33253e-06
A_23_P152344	NM_001520	GTF3C1	-5.77461	-2.14503	8.47784e-08	2.74053e-06	101.458	0.137982	100	0.13321	Inf	0	4.40735e-06
A_33_P3358295	NM_032548	ABTB1	-5.77314	-2.14383	8.61067e-08	2.77778e-06	101.001	0.137898	100	0.13321	Inf	0	4.46725e-06
A_23_P36157	NM_018093	WDR74	-5.77272	-2.18329	8.62381e-08	2.77917e-06	101.018	0.143041	100	0.13321	4.57668e+30	0	4.46949e-06
A_24_P122921	NM_138621	BCL2L11	-5.77263	-2.09283	8.46719e-08	2.7399e-06	101.975	0.131437	100	0.13321	Inf	0	4.40633e-06
A_24_P292964	NM_001278198	CDK5RAP3	-5.77241	-2.25687	8.63792e-08	2.78088e-06	101.007	0.152862	100	0.13321	4.72162e+30	0	4.47224e-06
A_23_P218892	NM_182917	EIF4G1	-5.76781	-2.12825	8.81763e-08	2.83327e-06	101.003	0.136152	100	0.13321	5.0532e+29	0	4.55649e-06
A_24_P35478	NM_019619	PARD3	-5.76757	-2.11277	8.81861e-08	2.83327e-06	101.05	0.134189	100	0.13321	Inf	0	4.55649e-06
A_23_P158533	NM_021008	DEAF1	-5.75978	-2.12102	9.11293e-08	2.92485e-06	101.148	0.135605	100	0.13321	2.1445e+29	0	4.70377e-06
A_24_P168510	NM_024069	KXD1	-5.75862	-2.16519	9.18684e-08	2.94259e-06	101	0.141369	100	0.13321	9.64776e+29	0	4.73229e-06
A_23_P425516	NM_012171	TSPAN17	-5.7547	-2.15329	9.33614e-08	2.98737e-06	101.068	0.14001	100	0.13321	1.26857e+30	0	4.80432e-06
A_33_P3220911	NM_004335	BST2	-5.75248	-2.08958	9.44038e-08	3.01767e-06	101.007	0.131949	100	0.13321	Inf	0	4.85304e-06
A_23_P201459	NM_022873	IFI6	-5.74803	-2.08103	9.4738e-08	3.01918e-06	101.849	0.131074	100	0.13321	4.1206e+26	0	4.85547e-06
A_33_P3386723	ENST00000434946	ENST00000434946	-5.74781	-2.11643	9.47064e-08	3.01918e-06	101.917	0.135582	100	0.13321	1.15401e+29	0	4.85547e-06
A_23_P259955	NM_000557	GDF5	-5.74658	-2.10271	9.67654e-08	3.07757e-06	101.088	0.133888	100	0.13321	2.97134e+29	0	4.94938e-06
A_24_P116535	NM_002428	MMP15	-5.7465	-2.1319	9.6217e-08	3.06322e-06	101.399	0.137634	100	0.13321	5.64027e+29	0	4.92629e-06
A_23_P59179	NM_021976	RXRB	-5.74279	-2.17992	9.85097e-08	3.12899e-06	101.037	0.144091	100	0.13321	Inf	0	5.03207e-06
A_33_P3286684	ENST00000484847	IKZF1	-5.74253	-2.20687	9.85806e-08	3.12899e-06	101.059	0.147689	100	0.13321	Inf	0	5.03207e-06
A_21_P0010854	NR_027916	AKR1C8P	-5.73963	-2.20307	9.99184e-08	3.16509e-06	101.029	0.147329	100	0.13321	Inf	0	5.09012e-06
A_33_P3303291	NM_006871	RIPK3	-5.73919	-2.09758	9.9266e-08	3.14758e-06	101.472	0.133578	100	0.13321	1.28229e+29	0	5.06197e-06
A_23_P141917	NM_003331	TYK2	-5.73768	-2.12521	1.00785e-07	3.18709e-06	101.031	0.137193	100	0.13321	2.00323e+30	0	5.12551e-06
A_23_P217507	NM_004729	ZBED1	-5.73751	-2.14186	1.00815e-07	3.18709e-06	101.054	0.139359	100	0.13321	1.24373e+30	0	5.12551e-06
A_24_P167825	NM_015289	VPS39	-5.73316	-2.12867	1.02893e-07	3.24953e-06	101.001	0.137856	100	0.13321	1.4658e+30	0	5.22592e-06
A_21_P0005425	lnc-ARF5-5:1	lnc-ARF5-5	-5.73069	-2.11007	1.03648e-07	3.26683e-06	101.191	0.135575	100	0.13321	Inf	0	5.25375e-06
A_33_P3287223	NM_001935	DPP4	-5.72881	-2.07456	1.03092e-07	3.25254e-06	101.914	0.131137	100	0.13321	Inf	0	5.23076e-06
A_23_P358195	NM_001267536	GOLGA6L4	-5.72838	-2.15439	1.04584e-07	3.29304e-06	101.259	0.141444	100	0.13321	1.44851e+30	0	5.2959e-06
A_33_P3414058	NM_130803	MEN1	-5.72015	-2.14418	1.0833e-07	3.40418e-06	101.334	0.14051	100	0.13321	1.01935e+30	0	5.47464e-06
A_23_P28969	NM_176812	CHMP4B	-5.71852	-2.10109	1.09499e-07	3.43752e-06	101.149	0.134997	100	0.13321	Inf	0	5.52825e-06
A_33_P3312509	NM_014694	ADAMTSL2	-5.71557	-2.08029	1.10281e-07	3.45519e-06	101.465	0.132473	100	0.13321	8.46538e+28	0	5.55667e-06
A_21_P0013477	ENST00000425197	ENST00000425197	-5.71311	-2.16412	1.12477e-07	3.52048e-06	101.004	0.143488	100	0.13321	5.39979e+30	0	5.66167e-06
A_21_P0008351	lnc-FUT8-2:14	lnc-FUT8-2	-5.71244	-2.28167	1.12818e-07	3.52346e-06	101.001	0.159537	100	0.13321	2.73362e+31	0	5.66646e-06
A_24_P70888	NM_012401	PLXNB2	-5.7117	-2.11807	1.12722e-07	3.52346e-06	101.219	0.137516	100	0.13321	2.49173e+29	0	5.66646e-06
A_23_P10121	NM_003012	SFRP1	-5.71122	-2.0731	1.13019e-07	3.52346e-06	101.191	0.131759	100	0.13321	Inf	0	5.66646e-06
A_23_P120776	NM_005984	SLC25A1	-5.71076	-2.10594	1.12991e-07	3.52346e-06	101.312	0.135988	100	0.13321	Inf	0	5.66646e-06
A_24_P320545	NM_002821	PTK7	-5.71029	-2.10572	1.13886e-07	3.54699e-06	101.008	0.135984	100	0.13321	9.07195e+29	0	5.7043e-06
A_33_P3258346	NM_017523	XAF1	-5.7087	-2.14492	1.14538e-07	3.56026e-06	101.078	0.141171	100	0.13321	Inf	0	5.72564e-06
A_32_P53524	NM_004822	NTN1	-5.7056	-2.07382	1.16119e-07	3.59878e-06	101.082	0.132112	100	0.13321	Inf	0	5.7876e-06
A_24_P84396	NM_018689	CEMIP	-5.70545	-2.07775	1.14884e-07	3.5675e-06	101.682	0.132619	100	0.13321	3.92962e+28	0	5.73728e-06
A_23_P131676	NM_020311	ACKR3	-5.70292	-2.06605	1.16415e-07	3.60439e-06	101.578	0.131247	100	0.13321	Inf	0	5.79662e-06
A_33_P3410449	NM_153334	SCARF2	-5.70225	-2.10403	1.16865e-07	3.61126e-06	101.529	0.136148	100	0.13321	1.39926e+29	0	5.80766e-06
A_33_P3263538	ENST00000501122	ENST00000501122	-5.70108	-2.08178	1.18646e-07	3.66271e-06	101.004	0.133338	100	0.13321	1.68153e+29	0	5.8904e-06
A_23_P113748	NM_024697	ZNF385D	-5.69918	-2.10291	1.19639e-07	3.68975e-06	101.009	0.13615	100	0.13321	Inf	0	5.93389e-06
A_23_P160154	NM_000403	GALE	-5.69814	-2.10271	1.20205e-07	3.69584e-06	101.004	0.136174	100	0.13321	Inf	0	5.94369e-06
A_23_P83818	NM_000093	COL5A1	-5.69805	-2.08581	1.20153e-07	3.69584e-06	101.046	0.133998	100	0.13321	1.8624e+29	0	5.94369e-06
A_21_P0005568	lnc-AC004980.12.1-1:1	lnc-AC004980.12.1-1	-5.69782	-2.09312	1.20305e-07	3.69584e-06	101.034	0.13495	100	0.13321	1.14167e+30	0	5.94369e-06
A_23_P379649	NM_001003940	BMF	-5.6931	-2.13165	1.22928e-07	3.77275e-06	101	0.140195	100	0.13321	2.06716e+30	0	6.06738e-06
A_24_P217330	NM_032806	POMGNT2	-5.69198	-2.08897	1.23525e-07	3.78739e-06	101.006	0.134691	100	0.13321	Inf	0	6.09092e-06
A_33_P3379157	NM_001271641	MTCH1	-5.69071	-2.13101	1.24173e-07	3.79618e-06	101.029	0.14023	100	0.13321	7.94562e+29	0	6.10505e-06
A_23_P311358	ENST00000610704	ZNF282	-5.68953	-2.08759	1.23994e-07	3.79438e-06	101.383	0.134629	100	0.13321	Inf	0	6.10216e-06
A_33_P3569068	NM_003550	MAD1L1	-5.68758	-2.08874	1.25602e-07	3.83541e-06	101.157	0.13487	100	0.13321	Inf	0	6.16814e-06
A_24_P92256	NM_014853	SGSM2	-5.68568	-2.13796	1.25699e-07	3.83541e-06	101.567	0.141395	100	0.13321	Inf	0	6.16814e-06
A_32_P164246	NM_033260	FOXQ1	-5.68054	-2.05981	1.2854e-07	3.91829e-06	101.591	0.131485	100	0.13321	4.02956e+27	0	6.30143e-06
A_33_P3243214	NM_017622	C17orf59	-5.6774	-2.07964	1.30866e-07	3.97386e-06	101.375	0.134177	100	0.13321	1.35394e+29	0	6.39079e-06
A_23_P331235	NM_178569	C5orf38	-5.67672	-2.06519	1.30487e-07	3.96615e-06	101.696	0.132351	100	0.13321	Inf	0	6.37839e-06
A_23_P151791	NM_181657	LTB4R	-5.67647	-2.07928	1.30028e-07	3.95601e-06	101.947	0.134175	100	0.13321	1.02454e+28	0	6.36209e-06
A_23_P141992	NM_198706	HSD11B1L	-5.67295	-2.09808	1.33457e-07	4.04474e-06	101.382	0.136781	100	0.13321	Inf	0	6.50479e-06
A_23_P8416	NM_022087	GALNT11	-5.66798	-2.18374	1.37397e-07	4.1482e-06	101	0.148438	100	0.13321	4.20272e+30	0	6.67117e-06
A_23_P26759	NM_138793	CANT1	-5.66598	-2.10789	1.38098e-07	4.16537e-06	101.202	0.138404	100	0.13321	1.21461e+30	0	6.69879e-06
A_23_P259251	NM_012281	KCND2	-5.66414	-2.04935	1.37324e-07	4.1482e-06	101.951	0.130908	100	0.13321	3.30553e+27	0	6.67117e-06
A_21_P0001487	lnc-MATN1-1:1	lnc-MATN1-1	-5.66387	-2.09654	1.39908e-07	4.21594e-06	101.004	0.137019	100	0.13321	3.80448e+31	0	6.78011e-06
A_21_P0009434	lnc-USP14-1:1	lnc-USP14-1	-5.66029	-2.15255	1.41996e-07	4.27049e-06	101.059	0.144621	100	0.13321	3.31044e+30	0	6.86784e-06
A_24_P44514	NM_006384	CIB1	-5.65992	-2.08544	1.42232e-07	4.27049e-06	101.057	0.135761	100	0.13321	Inf	0	6.86784e-06
A_23_P6398	NM_001127	AP1B1	-5.6593	-2.08906	1.42423e-07	4.27132e-06	101.134	0.136263	100	0.13321	1.05758e+30	0	6.86918e-06
A_23_P70398	NM_001025370	VEGFA	-5.65715	-2.04675	1.41608e-07	4.2631e-06	101.966	0.130898	100	0.13321	7.37701e+25	0	6.85595e-06
A_23_P26037	NM_032892	FRMD5	-5.65508	-2.04451	1.42821e-07	4.27922e-06	102	0.130707	100	0.13321	Inf	0	6.88188e-06
A_21_P0008323	lnc-MIPOL1-2:1	lnc-MIPOL1-2	-5.65383	-2.14218	1.46262e-07	4.374e-06	101.002	0.143558	100	0.13321	4.48955e+30	0	7.0343e-06
A_23_P153461	NM_022737	LPPR2	-5.65335	-2.11849	1.46562e-07	4.37469e-06	101.006	0.140424	100	0.13321	1.93131e+30	0	7.03541e-06
A_33_P3433156	NM_001282785	TRMU	-5.6526	-2.07528	1.46526e-07	4.37469e-06	101.198	0.134789	100	0.13321	2.86911e+29	0	7.03541e-06
A_23_P148990	NM_031935	HMCN1	-5.64948	-2.06491	1.48547e-07	4.42136e-06	101.204	0.133593	100	0.13321	3.506e+29	0	7.11047e-06
A_33_P3211174	ENST00000262971	PIAS4	-5.64911	-2.10875	1.46921e-07	4.38025e-06	101.899	0.139345	100	0.13321	2.53723e+29	0	7.04436e-06
A_21_P0013382	ENST00000450544	ENST00000450544	-5.64853	-2.04518	1.47026e-07	4.38025e-06	102	0.131097	100	0.13321	2.3239e+26	0	7.04436e-06
A_33_P3215178	NM_004204	PIGQ	-5.64836	-2.07639	1.48704e-07	4.42189e-06	101.416	0.135137	100	0.13321	3.20668e+29	0	7.11132e-06
A_33_P3209895	NM_001130997	FAM58A	-5.6416	-2.05778	1.54312e-07	4.58432e-06	101.028	0.133043	100	0.13321	2.27534e+29	0	7.37255e-06
A_32_P141724	NM_053041	COMMD7	-5.64138	-2.07536	1.54481e-07	4.58503e-06	101.02	0.135337	100	0.13321	2.79418e+29	0	7.37369e-06
A_32_P351968	NM_002118	HLA-DMB	-5.63765	-2.04808	1.56679e-07	4.63716e-06	101.147	0.131977	100	0.13321	3.05874e+28	0	7.45752e-06
A_21_P0008632	lnc-MAPK6-10:3	lnc-MAPK6-10	-5.63651	-2.05221	1.55672e-07	4.61603e-06	101.781	0.132563	100	0.13321	4.96894e+29	0	7.42354e-06
A_33_P3394933	NM_001017973	P4HA2	-5.63491	-2.10939	1.58864e-07	4.69199e-06	101.051	0.140133	100	0.13321	Inf	0	7.5457e-06
A_23_P165442	NM_013392	NRBP1	-5.63444	-2.10662	1.59312e-07	4.69199e-06	101.011	0.139788	100	0.13321	3.4031e+30	0	7.5457e-06
A_24_P386334	NM_020145	SH3GLB2	-5.63431	-2.08116	1.59259e-07	4.69199e-06	101.06	0.136435	100	0.13321	7.41759e+29	0	7.5457e-06
A_23_P142421	NM_014727	KMT2B	-5.63419	-2.09693	1.5906e-07	4.69199e-06	101.157	0.138517	100	0.13321	1.44926e+30	0	7.5457e-06
A_33_P3374559	NR_024448	GUSBP11	-5.63372	-2.08138	1.59424e-07	4.69199e-06	101.147	0.136494	100	0.13321	1.05969e+30	0	7.5457e-06
A_33_P3344951	NM_001114632	JMJD7	-5.63369	-2.06041	1.59819e-07	4.69488e-06	101.019	0.133759	100	0.13321	7.68779e+29	0	7.55035e-06
A_23_P113317	NM_177938	P4HTM	-5.63193	-2.0806	1.60792e-07	4.71906e-06	101.111	0.136478	100	0.13321	6.03018e+29	0	7.58924e-06
A_21_P0014709	NR_047570	PAX8-AS1	-5.63089	-2.05778	1.61089e-07	4.72338e-06	101.262	0.13355	100	0.13321	2.31475e+29	0	7.59619e-06
A_21_P0004414	lnc-ENC1-3:2	lnc-ENC1-3	-5.62757	-2.14235	1.62519e-07	4.76088e-06	101.585	0.144924	100	0.13321	2.52341e+30	0	7.65649e-06
A_23_P28638	NM_017958	PLEKHB2	-5.62417	-2.17437	1.66605e-07	4.86251e-06	101.042	0.149469	100	0.13321	6.21715e+30	0	7.81994e-06
A_33_P3335999	NM_001199873	B4GALT3	-5.62396	-2.143	1.66771e-07	4.86287e-06	101.037	0.145198	100	0.13321	4.84853e+30	0	7.82051e-06
A_24_P152968	NM_001353	AKR1C1	-5.62278	-2.05727	1.67372e-07	4.87588e-06	101.126	0.133869	100	0.13321	Inf	0	7.84143e-06
A_21_P0013596	ENST00000428292	ENST00000428292	-5.62231	-2.03804	1.6619e-07	4.85491e-06	101.633	0.131399	100	0.13321	4.97112e+28	0	7.80771e-06
A_24_P390070	NM_003769	SRSF9	-5.61747	-2.06819	1.71585e-07	4.99401e-06	101.046	0.13555	100	0.13321	2.56625e+29	0	8.03141e-06
A_24_P100742	NM_014189	ADD1	-5.61428	-2.06019	1.71888e-07	4.99822e-06	101.73	0.134656	100	0.13321	4.50363e+28	0	8.03818e-06
A_23_P73511	NM_001654	ARAF	-5.61371	-2.07315	1.74307e-07	5.05458e-06	101.092	0.136384	100	0.13321	1.27753e+30	0	8.12882e-06
A_24_P187023	ENST00000588562	ENST00000588562	-5.61364	-2.03828	1.72405e-07	5.00863e-06	101.722	0.131837	100	0.13321	Inf	0	8.05492e-06
A_23_P141126	NM_000154	GALK1	-5.61314	-2.05554	1.74498e-07	5.05547e-06	101.169	0.134103	100	0.13321	4.93188e+29	0	8.13025e-06
A_23_P156907	NM_018013	SOBP	-5.61147	-2.03166	1.73279e-07	5.0294e-06	101.974	0.131084	100	0.13321	1.93535e+26	0	8.08832e-06
A_33_P3290573	NM_017633	FAM46A	-5.61121	-2.06011	1.76518e-07	5.10463e-06	101.001	0.134793	100	0.13321	7.03944e+29	0	8.20931e-06
A_21_P0012167	TCONS_l2_00016966	XLOC_l2_008976	-5.61083	-2.05303	1.75167e-07	5.07021e-06	101.526	0.133886	100	0.13321	Inf	0	8.15396e-06
A_23_P30913	NM_033554	HLA-DPA1	-5.60889	-2.03709	1.78057e-07	5.13971e-06	101.089	0.131907	100	0.13321	3.69345e+28	0	8.26573e-06
A_33_P3294459	AK123640	COPG2IT1	-5.60633	-2.03279	1.77744e-07	5.13537e-06	101.818	0.13147	100	0.13321	Inf	0	8.25875e-06
A_23_P119377	NM_004228	CYTH2	-5.60547	-2.06699	1.81028e-07	5.21626e-06	101.005	0.135973	100	0.13321	1.8776e+30	0	8.38883e-06
A_32_P232411	NM_020780	PTCHD2	-5.60531	-2.11096	1.8104e-07	5.21626e-06	101.04	0.141827	100	0.13321	1.42611e+31	0	8.38883e-06
A_24_P106953	NM_025072	PTGES2	-5.59709	-2.06044	1.87791e-07	5.38791e-06	101.016	0.135517	100	0.13321	Inf	0	8.66488e-06
A_23_P200073	NM_020362	PITHD1	-5.59573	-2.06136	1.88695e-07	5.40719e-06	101.082	0.135704	100	0.13321	1.13405e+30	0	8.69589e-06
A_33_P3626360	AF547222	LOC280665	-5.59459	-2.02411	1.87225e-07	5.37973e-06	101.806	0.130897	100	0.13321	Inf	0	8.65174e-06
A_21_P0005909	lnc-ASAP1-2:1	lnc-ASAP1-2	-5.59272	-2.10042	1.91374e-07	5.47402e-06	101.034	0.141048	100	0.13321	Inf	0	8.80336e-06
A_23_P84448	NM_006000	TUBA4A	-5.59215	-2.07945	1.91887e-07	5.48372e-06	101.023	0.138274	100	0.13321	1.26177e+30	0	8.81897e-06
A_32_P204019	NM_000992	RPL29	-5.59077	-2.09036	1.92987e-07	5.51016e-06	101.043	0.139797	100	0.13321	Inf	0	8.86149e-06
A_23_P152024	NM_004383	CSK	-5.58738	-2.04785	1.95316e-07	5.57163e-06	101.207	0.134331	100	0.13321	Inf	0	8.96035e-06
A_23_P67391	NM_007059	KPTN	-5.58632	-2.07734	1.9597e-07	5.58523e-06	101.282	0.138281	100	0.13321	4.55708e+29	0	8.98222e-06
A_23_P1523	NM_014578	RHOD	-5.58616	-2.0363	1.96503e-07	5.59538e-06	101.168	0.132879	100	0.13321	2.45466e+29	0	8.99854e-06
A_33_P3239184	ENST00000512278	ENST00000512278	-5.57984	-2.15845	2.02644e-07	5.75464e-06	101	0.149637	100	0.13321	9.03432e+30	0	9.25466e-06
A_23_P159937	NM_005629	SLC6A8	-5.57874	-2.08836	2.0346e-07	5.77264e-06	101.044	0.140133	100	0.13321	2.89566e+30	0	9.28361e-06
A_23_P325438	NM_015171	XPO6	-5.57749	-2.05856	2.04416e-07	5.79453e-06	101.09	0.136223	100	0.13321	2.48064e+29	0	9.31882e-06
A_24_P353300	NM_001031801	LIMK2	-5.57344	-2.05527	2.08271e-07	5.89852e-06	101.038	0.135984	100	0.13321	1.48898e+30	0	9.48606e-06
A_23_P327022	NM_199072	MDFIC	-5.57261	-2.0315	2.08511e-07	5.90003e-06	101.182	0.132898	100	0.13321	4.80267e+28	0	9.48848e-06
A_24_P159648	NM_006340	BAIAP2	-5.57219	-2.0399	2.09288e-07	5.91671e-06	101.074	0.134018	100	0.13321	6.68154e+29	0	9.5153e-06
A_23_P376449	ENST00000454614	ENST00000454614	-5.57149	-2.09822	2.10121e-07	5.93493e-06	101.024	0.141827	100	0.13321	3.90954e+30	0	9.54461e-06
A_21_P0014103	XR_251219	LOC101929947	-5.56729	-2.02412	2.14092e-07	6.0309e-06	101.007	0.132185	100	0.13321	1.35873e+29	0	9.69895e-06
A_33_P3383431	NM_001282989	DHRS4	-5.56637	-2.06062	2.14454e-07	6.03572e-06	101.142	0.137041	100	0.13321	2.40439e+29	0	9.70669e-06
A_33_P3385387	ENST00000478088	ENST00000478088	-5.5656	-2.06634	2.15708e-07	6.06558e-06	101.002	0.137841	100	0.13321	2.84438e+30	0	9.75472e-06
A_21_P0007393	lnc-CARD18-1:1	lnc-CARD18-1	-5.56081	-2.05841	2.18959e-07	6.15151e-06	101.348	0.137022	100	0.13321	2.39857e+30	0	9.89291e-06
A_33_P3368039	NM_001286520	SLC35B2	-5.55874	-2.15635	2.22002e-07	6.23146e-06	101.076	0.150482	100	0.13321	1.1123e+30	0	1.00215e-05
A_21_P0001227	ENST00000438158	ENST00000438158	-5.55202	-2.02727	2.28509e-07	6.40272e-06	101.109	0.133328	100	0.13321	4.06729e+29	0	1.02969e-05
A_23_P12199	NM_052943	FAM46B	-5.55181	-2.05742	2.28869e-07	6.40712e-06	101.072	0.137333	100	0.13321	1.67524e+30	0	1.0304e-05
A_23_P94517	NM_014618	BRINP1	-5.55145	-2.01047	2.26235e-07	6.34465e-06	101.834	0.131154	100	0.13321	1.11956e+27	0	1.02035e-05
A_24_P358381	NM_012227	GTPBP6	-5.5514	-2.0413	2.29134e-07	6.40884e-06	101.109	0.13521	100	0.13321	Inf	0	1.03068e-05
A_23_P56673	NM_031288	INO80B	-5.54342	-2.02741	2.37299e-07	6.60794e-06	101.105	0.133761	100	0.13321	5.25348e+29	0	1.06269e-05
A_23_P90172	NM_014330	PPP1R15A	-5.54299	-2.02157	2.38173e-07	6.62642e-06	101.003	0.133012	100	0.13321	1.33251e+29	0	1.06567e-05
A_33_P3220837	NM_005461	MAFB	-5.54275	-2.00523	2.345e-07	6.54154e-06	101.969	0.130881	100	0.13321	1.27136e+26	0	1.05202e-05
A_23_P127460	NM_153253	SIPA1	-5.54229	-2.03435	2.38604e-07	6.62672e-06	101.074	0.134732	100	0.13321	1.7593e+29	0	1.06571e-05
A_33_P3300308	NM_032514	MAP1LC3A	-5.54128	-2.05415	2.39654e-07	6.64418e-06	101.075	0.137417	100	0.13321	4.19007e+29	0	1.06852e-05
A_23_P123916	NM_138361	LRSAM1	-5.54103	-2.03944	2.39407e-07	6.64316e-06	101.199	0.135469	100	0.13321	6.94893e+29	0	1.06836e-05
A_24_P205994	NM_001270989	EPGN	-5.53516	-2.01303	2.43227e-07	6.73141e-06	101.778	0.132263	100	0.13321	4.13021e+29	0	1.08255e-05
A_23_P63281	NM_001029885	CPTP	-5.52922	-2.02169	2.52963e-07	6.98859e-06	101.003	0.133691	100	0.13321	4.27646e+29	0	1.12391e-05
A_23_P154801	NM_015638	TRPC4AP	-5.52735	-2.0771	2.5503e-07	7.03955e-06	101.005	0.141215	100	0.13321	1.06586e+30	0	1.13211e-05
A_33_P3255914	NM_013262	MYLIP	-5.52714	-2.01222	2.51285e-07	6.94832e-06	101.929	0.132541	100	0.13321	Inf	0	1.11744e-05
A_23_P19004	NM_023924	BRD9	-5.52428	-2.06945	2.58457e-07	7.12791e-06	101.01	0.140333	100	0.13321	1.83782e+30	0	1.14632e-05
A_24_P332341	ENST00000326391	ENST00000326391	-5.5187	-2.07228	2.64529e-07	7.28899e-06	101.078	0.141002	100	0.13321	Inf	0	1.17222e-05
A_24_P270460	NM_005532	IFI27	-5.51859	-2.01089	2.6496e-07	7.2945e-06	101.009	0.132776	100	0.13321	3.93441e+29	0	1.17311e-05
A_23_P152963	NM_017622	C17orf59	-5.51632	-2.01732	2.67627e-07	7.3615e-06	101.005	0.133737	100	0.13321	Inf	0	1.18388e-05
A_21_P0011480	NM_001139457	BCAP31	-5.5133	-2.0813	2.71131e-07	7.45138e-06	101.014	0.142511	100	0.13321	4.48624e+30	0	1.19834e-05
A_23_P98183	NM_005343	HRAS	-5.50835	-2.03586	2.76453e-07	7.59102e-06	101.143	0.136601	100	0.13321	1.09782e+30	0	1.22079e-05
A_23_P16834	NM_022823	FNDC4	-5.50833	-2.03881	2.76805e-07	7.5941e-06	101.075	0.136998	100	0.13321	1.55768e+30	0	1.22129e-05
A_23_P120566	NM_001042576	RRBP1	-5.50738	-2.03695	2.78073e-07	7.62223e-06	101.048	0.136795	100	0.13321	Inf	0	1.22581e-05
A_23_P56140	NM_001319	CSNK1G2	-5.50298	-2.00287	2.83479e-07	7.76369e-06	101.045	0.132468	100	0.13321	4.40837e+28	0	1.24856e-05
A_23_P100764	NM_016016	SLC25A39	-5.50032	-2.06042	2.86664e-07	7.83732e-06	101.07	0.140325	100	0.13321	5.20128e+29	0	1.2604e-05
A_33_P3390107	NR_003286	RNA18S5	-5.49849	-2.00377	2.8715e-07	7.8438e-06	101.447	0.132804	100	0.13321	2.84057e+28	0	1.26145e-05
A_23_P2873	NM_182923	KLC1	-5.49555	-2.02737	2.91622e-07	7.95905e-06	101.29	0.136095	100	0.13321	Inf	0	1.27998e-05
A_23_P61551	NM_006110	CD2BP2	-5.49551	-2.02579	2.92828e-07	7.98506e-06	101.054	0.135885	100	0.13321	Inf	0	1.28416e-05
A_24_P289726	NM_002809	PSMD3	-5.49474	-2.02705	2.9397e-07	8.00929e-06	101.022	0.136093	100	0.13321	3.35059e+29	0	1.28806e-05
A_23_P67162	NM_006221	PIN1	-5.49389	-2.01325	2.94979e-07	8.02337e-06	101.039	0.134288	100	0.13321	1.75314e+29	0	1.29033e-05
A_23_P219013	NM_033450	ABCC10	-5.49215	-2.03502	2.97275e-07	8.0645e-06	101.028	0.137294	100	0.13321	2.08211e+30	0	1.29694e-05
A_23_P54963	NM_032478	MRPL38	-5.4899	-2.05424	2.99496e-07	8.11779e-06	101.169	0.140015	100	0.13321	8.45414e+29	0	1.30551e-05
A_23_P377616	ENST00000621399	CIRBP	-5.48669	-2.03451	3.044e-07	8.23656e-06	101.036	0.137499	100	0.13321	5.13785e+29	0	1.32461e-05
A_24_P178654	ENST00000430258	ENST00000430258	-5.48609	-2.03611	3.05232e-07	8.25199e-06	101.028	0.137745	100	0.13321	5.64143e+29	0	1.32709e-05
A_33_P3408632	NM_033200	LMF2	-5.48273	-2.033	3.0983e-07	8.36913e-06	101.009	0.137493	100	0.13321	2.46666e+30	0	1.34593e-05
A_23_P78762	NM_016246	HSD17B14	-5.48218	-2.03619	3.10613e-07	8.38311e-06	101.001	0.137953	100	0.13321	2.96943e+30	0	1.34818e-05
A_23_P330301	NM_198403	MMD2	-5.47905	-2.14414	3.13567e-07	8.44837e-06	101.252	0.153143	100	0.13321	Inf	0	1.35867e-05
A_33_P3253264	NM_005341	ZBTB48	-5.46621	-2.00265	3.32942e-07	8.96272e-06	101.008	0.134226	100	0.13321	1.04414e+30	0	1.44139e-05
A_24_P21044	NM_032302	PSMG3	-5.46595	-2.02333	3.33272e-07	8.96398e-06	101.016	0.137026	100	0.13321	4.288e+29	0	1.4416e-05
A_24_P185029	NM_015503	SH2B1	-5.46446	-2.01987	3.34977e-07	8.99449e-06	101.099	0.136632	100	0.13321	1.30699e+30	0	1.4465e-05
A_24_P510377	ENST00000434244	ENST00000434244	-5.46374	-2.01298	3.36581e-07	9.02986e-06	101	0.135738	100	0.13321	9.70193e+29	0	1.45219e-05
A_21_P0005422	lnc-SPAM1-1:1	lnc-SPAM1-1	-5.46216	-2.03361	3.33984e-07	8.97546e-06	101.892	0.138613	100	0.13321	4.97404e+28	0	1.44344e-05
A_23_P68730	NM_003681	PDXK	-5.45955	-2.00378	3.42043e-07	9.16083e-06	101.127	0.134705	100	0.13321	8.89391e+28	0	1.47325e-05
A_23_P416034	NM_017518	HAUS7	-5.45756	-2.01207	3.44593e-07	9.21349e-06	101.202	0.135922	100	0.13321	3.08483e+30	0	1.48172e-05
A_23_P73702	NM_005120	MED12	-5.44908	-2.03304	3.5829e-07	9.52321e-06	101.072	0.139202	100	0.13321	Inf	0	1.53153e-05
A_23_P31921	NM_000050	ASS1	-5.4472	-2.09761	3.61599e-07	9.59499e-06	101.01	0.148288	100	0.13321	7.16192e+30	0	1.54307e-05
A_23_P66487	NM_001098426	SMARCD2	-5.44642	-2.04886	3.62595e-07	9.61116e-06	101.048	0.141515	100	0.13321	3.30828e+30	0	1.54568e-05
A_23_P93383	NM_004761	RGL2	-5.44245	-2.03516	3.68861e-07	9.7467e-06	101.055	0.139832	100	0.13321	Inf	0	1.56747e-05
A_24_P367329	ENST00000563867	ENST00000563867	-5.44137	-2.02725	3.69946e-07	9.76719e-06	101.162	0.138803	100	0.13321	1.48172e+30	0	1.57077e-05
A_23_P250380	NM_015274	MAN2B2	-5.43733	-2.01491	3.77247e-07	9.92672e-06	101.039	0.137322	100	0.13321	9.79192e+29	0	1.59642e-05
A_23_P364890	NM_014771	RNF40	-5.43448	-2.05808	3.82167e-07	1.00394e-05	101	0.14342	100	0.13321	5.77111e+30	0	1.61455e-05
A_33_P3335984	BC132927	TAPT1-AS1	-5.43316	-2.00599	3.78277e-07	9.94554e-06	101.994	0.136318	100	0.13321	8.55861e+27	0	1.59945e-05
A_21_P0012673	NM_015160	PMPCA	-5.4274	-2.0078	3.92442e-07	1.02922e-05	101.258	0.136854	100	0.13321	Inf	0	1.6552e-05
A_23_P48610	NM_144568	TMEM55B	-5.42383	-2.08057	4.00225e-07	1.04702e-05	101	0.147147	100	0.13321	Inf	0	1.68383e-05
A_23_P78771	NM_006184	NUCB1	-5.42371	-2.00491	4.0022e-07	1.04702e-05	101.034	0.136646	100	0.13321	Inf	0	1.68383e-05
A_23_P24192	NM_015179	RRP12	-5.40954	-2.01418	4.24611e-07	1.10441e-05	101.171	0.138636	100	0.13321	1.40034e+30	0	1.77612e-05
A_21_P0004835	lnc-BMP6-10:1	lnc-BMP6-10	-5.40702	-2.05734	4.29705e-07	1.11466e-05	101.109	0.144776	100	0.13321	3.35206e+30	0	1.7926e-05
A_23_P113283	NM_022470	ZMAT3	-5.4064	-2.04958	4.31589e-07	1.11703e-05	101.001	0.143718	100	0.13321	5.85814e+30	0	1.79642e-05
A_33_P3343073	NM_003073	SMARCB1	-5.40453	-2.07192	4.34792e-07	1.12284e-05	101.045	0.14697	100	0.13321	2.62729e+30	0	1.80577e-05
A_33_P3390521	NM_023079	UBE2Z	-5.40205	-2.04762	4.39779e-07	1.13365e-05	101.002	0.143675	100	0.13321	5.66636e+30	0	1.82315e-05
A_33_P3854217	NM_024874	KIAA0319L	-5.3986	-2.0291	4.46397e-07	1.14808e-05	101.002	0.141269	100	0.13321	1.12165e+30	0	1.84635e-05
A_24_P230721	NM_032856	WDR73	-5.38656	-2.02399	4.69618e-07	1.19971e-05	101.083	0.141186	100	0.13321	Inf	0	1.92939e-05
A_23_P55174	NM_138387	G6PC3	-5.37892	-2.02676	4.85559e-07	1.23643e-05	101.057	0.141975	100	0.13321	Inf	0	1.98844e-05
A_24_P4661	NM_004879	EI24	-5.37427	-2.04792	4.95557e-07	1.25581e-05	101.038	0.145207	100	0.13321	4.80571e+30	0	2.0196e-05
A_33_P3399380	ENST00000456928	ENST00000456928	-5.36237	-2.06325	5.15442e-07	1.29994e-05	101.813	0.148044	100	0.13321	1.03721e+30	0	2.09057e-05
A_23_P257091	NM_005085	NUP214	-5.36188	-2.02117	5.23064e-07	1.31705e-05	101	0.142093	100	0.13321	5.11093e+30	0	2.1181e-05
A_24_P277955	NM_016068	FIS1	-5.35893	-2.05578	5.29726e-07	1.33276e-05	101.002	0.147162	100	0.13321	Inf	0	2.14336e-05
A_23_P48784	NM_006668	CYP46A1	-5.35308	-2.07215	5.43165e-07	1.35791e-05	101.011	0.149842	100	0.13321	3.10768e+31	0	2.18381e-05
A_33_P3358069	NM_174855	IDH3B	-5.34356	-2.08381	5.65771e-07	1.40548e-05	101.022	0.152074	100	0.13321	4.0092e+30	0	2.2603e-05
A_23_P74526	NM_203456	PPIE	-5.33627	-2.03688	5.83339e-07	1.44304e-05	101.072	0.145699	100	0.13321	Inf	0	2.32072e-05
A_21_P0012603	ENST00000508358	ENST00000508358	-5.32278	-2.07122	6.14358e-07	1.5143e-05	101.478	0.151417	100	0.13321	1.37121e+30	0	2.43531e-05
A_23_P126939	NM_003929	RAB29	-5.31879	-2.03195	6.29392e-07	1.54773e-05	101.012	0.145948	100	0.13321	Inf	0	2.48907e-05
A_23_P209477	NM_177983	PPM1G	-5.31037	-2.00018	6.52545e-07	1.59843e-05	101.012	0.141869	100	0.13321	4.26252e+30	0	2.57061e-05
A_33_P3330549	NM_020428	SLC44A2	-5.30391	-2.00423	6.70979e-07	1.64104e-05	101.001	0.142792	100	0.13321	1.06237e+30	0	2.63913e-05
A_24_P406986	NM_199329	SLC43A3	-5.26332	-2.01566	7.98003e-07	1.90446e-05	101.015	0.146661	100	0.13321	3.10051e+30	0	3.06277e-05
A_24_P393461	NM_138740	C1orf43	-5.2387	-2.04175	8.86434e-07	2.07624e-05	101.005	0.151901	100	0.13321	4.57304e+30	0	3.33903e-05
A_23_P109470	NM_001002878	THOC5	-5.19113	-2.01459	1.08493e-06	2.46844e-05	101.004	0.150609	100	0.13321	4.36707e+30	0	3.96977e-05
A_21_P0002520	lnc-TLK1-1:1	lnc-TLK1-1	-5.18979	-2.0474	1.09101e-06	2.47807e-05	101.013	0.155634	100	0.13321	2.02023e+31	0	3.98525e-05
A_23_P154058	NM_001034116	EIF2B4	-5.15272	-2.06913	1.27619e-06	2.84952e-05	101.012	0.161251	100	0.13321	1.25377e+31	0	4.58263e-05
A_23_P212105	NM_001351	DAZL	-5.07411	-2.02944	1.77635e-06	3.80473e-05	101.003	0.159969	100	0.13321	5.32028e+31	0	6.1188e-05
A_24_P330518	NM_001218	CA12	-5.05255	-2.07431	1.94333e-06	4.12598e-05	101.028	0.168548	100	0.13321	1.40288e+31	0	6.63545e-05
A_32_P63013	NR_024344	MIR4697HG	-5.04989	-2.04506	1.9657e-06	4.16786e-05	101.002	0.164002	100	0.13321	1.22361e+31	0	6.7028e-05
A_33_P3283611	NM_001289758	IFIT3	-4.93964	-2.03788	3.10708e-06	6.18476e-05	101	0.170203	100	0.13321	1.954e+31	0	9.94638e-05
