# Supplementary material for: Influence of budesonide and fluticasone propionate in the anti-osteoporotic potential in human bone marrow-derived mesenchymal stem cells via stimulation of osteogenic differentiation
Source: Heliyon. 2024 Oct 18;10(20):e39475. doi: 10.1016/j.heliyon.2024.e39475 (PMC11532851; doi:10.1016/j.heliyon.2024.e39475)
Supplement: Multimedia component 4 [file mmc4.xlsx]

## Sheet: DEX
Category	Description	GO	LogP	Enrichment	Z-score	Count	%	Log(q-value)	Hits
GO Biological Processes	innate immune response	GO:0045087	-14.9353	5.26514	11.1861	35	13.2075	-10.5909	ARG2|ASS1|CFB|BST2|SERPING1|C1S|CLU|IFI6|GAPDH|GPER1|GRB2|HLA-A|HLA-B|HLA-DPA1|CFI|IFI27|IFI35|IFIT1|IFIT3|IL10RB|MX1|PHB1|PIK3CD|RARRES2|CCL5|SMPD1|UBA7|ZYX|CH25H|ISG15|PQBP1|SIRT2|RPL13A|CHID1|UBL7
Reactome Gene Sets	Cytokine Signaling in Immune system	R-HSA-1280215	-13.7405	4.95203	10.5382	34	12.8302	-9.69714	BST2|IFI6|GRB2|HLA-A|HLA-B|HLA-DPA1|HLA-DPB1|HLA-DRB1|HLA-DRB5|IFI27|IFI35|IFIT1|IFIT3|IL1R1|IL10RB|IL11|ILF3|MMP1|MX1|P4HB|PIK3CD|PRKACA|PSMB8|PSMB9|PSMC3|CCL5|TUBA4A|UBA7|THOC5|MAPKAPK2|PSMF1|ISG15|BCL2L11|EDARADD
Reactome Gene Sets	Interferon Signaling	R-HSA-913531	-10.4801	7.66032	10.3001	18	6.79245	-6.61285	BST2|IFI6|HLA-A|HLA-B|HLA-DPA1|HLA-DPB1|HLA-DRB1|HLA-DRB5|IFI27|IFI35|IFIT1|IFIT3|ILF3|MX1|PSMB8|TUBA4A|UBA7|ISG15
Reactome Gene Sets	Interferon alpha/beta signaling	R-HSA-909733	-10.1324	16.3542	12.6636	11	4.15094	-6.39006	BST2|IFI6|HLA-A|HLA-B|IFI27|IFI35|IFIT1|IFIT3|MX1|PSMB8|ISG15
GO Biological Processes	regulation of viral life cycle	GO:1903900	-7.24136	8.8061	8.7834	11	4.15094	-4.41547	BST2|HLA-DRB1|IFIT1|ILF3|LY6E|MX1|P4HB|CCL5|SMPD1|CH25H|ISG15
GO Biological Processes	regulation of viral process	GO:0050792	-6.52895	7.49566	7.92536	11	4.15094	-3.96099	BST2|HLA-DRB1|IFIT1|ILF3|LY6E|MX1|P4HB|CCL5|SMPD1|CH25H|ISG15
GO Biological Processes	response to virus	GO:0009615	-6.47261	4.75758	6.96541	16	6.03774	-3.92754	BST2|CLU|ENO1|IFI6|IFI27|IFIT1|IFIT3|IL10RB|ILF3|MX1|PHB1|CCL5|SMPD1|ISG15|PQBP1|UBL7
WikiPathways	Immune response to tuberculosis	WP4197	-5.94231	26.018	11.0194	5	1.88679	-3.56638	IFI35|IFIT1|IFIT3|MX1|PSMB8
GO Biological Processes	negative regulation of viral process	GO:0048525	-5.78611	9.84768	8.0218	8	3.01887	-3.4417	BST2|IFIT1|ILF3|LY6E|MX1|CCL5|CH25H|ISG15
GO Biological Processes	defense response to virus	GO:0051607	-5.1923	4.97736	6.23115	12	4.5283	-3.00625	BST2|IFI6|IFI27|IFIT1|IFIT3|IL10RB|ILF3|MX1|PHB1|ISG15|PQBP1|UBL7
GO Biological Processes	response to type I interferon	GO:0034340	-5.1175	12.7199	8.09176	6	2.26415	-2.95778	IFI27|IFIT1|MX1|SMPD1|CH25H|ISG15
GO Biological Processes	negative regulation of viral genome replication	GO:0045071	-5.0705	12.4886	8.00532	6	2.26415	-2.92199	BST2|IFIT1|ILF3|MX1|CCL5|ISG15
GO Biological Processes	regulation of viral genome replication	GO:0045069	-3.98682	8.08089	6.13679	6	2.26415	-2.1018	BST2|IFIT1|ILF3|MX1|CCL5|ISG15
GO Biological Processes	antiviral innate immune response	GO:0140374	-2.89367	8.47994	5.16436	4	1.50943	-1.27024	IFIT1|IFIT3|MX1|PHB1
Reactome Gene Sets	Antiviral mechanism by IFN-stimulated genes	R-HSA-1169410	-2.69118	4.6099	4.1466	6	2.26415	-1.13423	IFIT1|ILF3|MX1|TUBA4A|UBA7|ISG15
Reactome Gene Sets	ISG15 antiviral mechanism	R-HSA-1169408	-2.41297	6.27284	4.23412	4	1.50943	-0.940127	IFIT1|MX1|UBA7|ISG15
KEGG Pathway	Type I diabetes mellitus	hsa04940	-9.94896	23.9608	14.1437	9	3.39623	-6.30352	CPE|HLA-A|HLA-B|HLA-DMA|HLA-DMB|HLA-DPA1|HLA-DPB1|HLA-DRB1|HLA-DRB5
GO Biological Processes	MHC protein complex assembly	GO:0002396	-9.42538	38.1597	15.9907	7	2.64151	-5.92607	HLA-A|HLA-DMA|HLA-DMB|HLA-DPA1|HLA-DPB1|HLA-DRB1|HLA-DRB5
GO Biological Processes	peptide antigen assembly with MHC protein complex	GO:0002501	-9.42538	38.1597	15.9907	7	2.64151	-5.92607	HLA-A|HLA-DMA|HLA-DMB|HLA-DPA1|HLA-DPB1|HLA-DRB1|HLA-DRB5
KEGG Pathway	Allograft rejection	hsa05330	-8.92481	24.1009	13.376	8	3.01887	-5.65958	HLA-A|HLA-B|HLA-DMA|HLA-DMB|HLA-DPA1|HLA-DPB1|HLA-DRB1|HLA-DRB5
GO Biological Processes	positive regulation of immune response	GO:0050778	-8.87401	4.278	8.0482	25	9.43396	-5.65016	CFB|SERPING1|C1S|CLU|GRB2|HLA-A|HLA-B|HLA-DMA|HLA-DMB|HLA-DPA1|HLA-DPB1|HLA-DRB1|HLA-DRB5|CFI|IFI35|IL1R1|KCNN4|PHB1|PIK3CD|RPS3|CCL5|EIF2B4|MAPKAPK2|PQBP1|SIRT2
GO Biological Processes	MHC class II protein complex assembly	GO:0002399	-8.50526	42.9297	15.7482	6	2.26415	-5.4396	HLA-DMA|HLA-DMB|HLA-DPA1|HLA-DPB1|HLA-DRB1|HLA-DRB5
GO Biological Processes	peptide antigen assembly with MHC class II protein complex	GO:0002503	-8.50526	42.9297	15.7482	6	2.26415	-5.4396	HLA-DMA|HLA-DMB|HLA-DPA1|HLA-DPB1|HLA-DRB1|HLA-DRB5
KEGG Pathway	Graft-versus-host disease	hsa05332	-8.38527	20.8144	12.3469	8	3.01887	-5.34188	HLA-A|HLA-B|HLA-DMA|HLA-DMB|HLA-DPA1|HLA-DPB1|HLA-DRB1|HLA-DRB5
KEGG Pathway	Viral myocarditis	hsa05416	-8.03272	14.9321	10.876	9	3.39623	-5.08625	DAG1|HLA-A|HLA-B|HLA-DMA|HLA-DMB|HLA-DPA1|HLA-DPB1|HLA-DRB1|HLA-DRB5
KEGG Pathway	Autoimmune thyroid disease	hsa05320	-7.71569	17.2799	11.1353	8	3.01887	-4.82398	HLA-A|HLA-B|HLA-DMA|HLA-DMB|HLA-DPA1|HLA-DPB1|HLA-DRB1|HLA-DRB5
WikiPathways	Ebola virus infection in host	WP4217	-7.706	9.7618	9.36155	11	4.15094	-4.82398	BST2|GAS6|HLA-A|HLA-B|HLA-DMA|HLA-DMB|HLA-DPA1|HLA-DPB1|HLA-DRB1|HLA-DRB5|PIK3CD
KEGG Pathway	Antigen processing and presentation	hsa04612	-7.4571	12.8789	9.98688	9	3.39623	-4.60405	HLA-A|HLA-B|HLA-DMA|HLA-DMB|HLA-DPA1|HLA-DPB1|HLA-DRB1|HLA-DRB5|HSP90AB1
GO Biological Processes	antigen processing and presentation of exogenous peptide antigen	GO:0002478	-7.2038	19.5452	11.1546	7	2.64151	-4.39087	HLA-A|HLA-DMA|HLA-DMB|HLA-DPA1|HLA-DPB1|HLA-DRB1|HLA-DRB5
WikiPathways	Allograft rejection	WP2328	-7.00643	11.4479	9.31818	9	3.39623	-4.2418	COL5A1|HLA-A|HLA-B|HLA-DMA|HLA-DMB|HLA-DPA1|HLA-DPB1|HLA-DRB1|HLA-DRB5
KEGG Pathway	Rheumatoid arthritis	hsa05323	-6.84177	10.9608	9.07958	9	3.39623	-4.13083	HLA-DMA|HLA-DMB|HLA-DPA1|HLA-DPB1|HLA-DRB1|HLA-DRB5|IL11|MMP1|CCL5
GO Biological Processes	antigen processing and presentation of peptide antigen	GO:0048002	-6.74391	13.0833	9.50107	8	3.01887	-4.06226	HLA-A|HLA-B|HLA-DMA|HLA-DMB|HLA-DPA1|HLA-DPB1|HLA-DRB1|HLA-DRB5
KEGG Pathway	Hematopoietic cell lineage	hsa04640	-6.64676	10.4072	8.80081	9	3.39623	-4.00132	ANPEP|HLA-DMA|HLA-DMB|HLA-DPA1|HLA-DPB1|HLA-DRB1|HLA-DRB5|IL1R1|IL11
KEGG Pathway	Staphylococcus aureus infection	hsa05150	-6.6091	10.3031	8.74744	9	3.39623	-3.9967	CFB|C1S|HLA-DMA|HLA-DMB|HLA-DPA1|HLA-DPB1|HLA-DRB1|HLA-DRB5|CFI
GO Biological Processes	antigen processing and presentation of exogenous peptide antigen via MHC class II	GO:0019886	-6.5895	22.1573	11.0636	6	2.26415	-3.9967	HLA-DMA|HLA-DMB|HLA-DPA1|HLA-DPB1|HLA-DRB1|HLA-DRB5
KEGG Pathway	Asthma	hsa05310	-6.5895	22.1573	11.0636	6	2.26415	-3.9967	HLA-DMA|HLA-DMB|HLA-DPA1|HLA-DPB1|HLA-DRB1|HLA-DRB5
KEGG Pathway	Epstein-Barr virus infection	hsa05169	-6.588	6.76725	7.73943	12	4.5283	-3.9967	HLA-A|HLA-B|HLA-DMA|HLA-DMB|HLA-DPA1|HLA-DPB1|HLA-DRB1|HLA-DRB5|PIK3CD|PSMC3|ISG15|BCL2L11
GO Biological Processes	antigen processing and presentation of exogenous antigen	GO:0019884	-6.58524	16.0271	9.98281	7	2.64151	-3.9967	HLA-A|HLA-DMA|HLA-DMB|HLA-DPA1|HLA-DPB1|HLA-DRB1|HLA-DRB5
GO Biological Processes	antigen processing and presentation	GO:0019882	-6.46261	9.90686	8.54125	9	3.39623	-3.92438	HLA-A|HLA-B|HLA-DMA|HLA-DMB|HLA-DPA1|HLA-DPB1|HLA-DRB1|HLA-DRB5|PSMB8
GO Biological Processes	positive regulation of cell adhesion	GO:0045785	-6.43499	4.21396	6.72602	18	6.79245	-3.90349	DAG1|HLA-A|HLA-DMA|HLA-DMB|HLA-DPA1|HLA-DPB1|HLA-DRB1|HLA-DRB5|P4HB|PLAUR|RPS3|CCL5|SDC4|SFRP1|SFRP2|PTPRU|CIB1|FRMD5
KEGG Pathway	Leishmaniasis	hsa05140	-6.41869	11.8939	8.98498	8	3.01887	-3.90019	EEF1A1|HLA-DMA|HLA-DMB|HLA-DPA1|HLA-DPB1|HLA-DRB1|HLA-DRB5|MARCKSL1
GO Biological Processes	antigen processing and presentation of peptide antigen via MHC class II	GO:0002495	-6.41853	20.8144	10.6908	6	2.26415	-3.90019	HLA-DMA|HLA-DMB|HLA-DPA1|HLA-DPB1|HLA-DRB1|HLA-DRB5
GO Biological Processes	antigen processing and presentation of peptide or polysaccharide antigen via MHC class II	GO:0002504	-6.33739	20.2022	10.5164	6	2.26415	-3.8563	HLA-DMA|HLA-DMB|HLA-DPA1|HLA-DPB1|HLA-DRB1|HLA-DRB5
KEGG Pathway	Th17 cell differentiation	hsa04659	-6.32239	9.53994	8.34595	9	3.39623	-3.84721	HLA-DMA|HLA-DMB|HLA-DPA1|HLA-DPB1|HLA-DRB1|HLA-DRB5|HSP90AB1|IL1R1|RXRB
GO Biological Processes	regulation of cell-cell adhesion	GO:0022407	-6.25767	4.09667	6.57422	18	6.79245	-3.78832	ARG2|ASS1|HLA-A|HLA-DMA|HLA-DMB|HLA-DPA1|HLA-DPB1|HLA-DRB1|HLA-DRB5|PLAUR|RPS3|CCL5|SDC4|SLC4A2|PRDX2|PTPRU|C1QTNF1|LGALS9C
GO Biological Processes	regulation of T cell proliferation	GO:0042129	-6.15822	6.88127	7.49109	11	4.15094	-3.70715	ARG2|HLA-A|HLA-DMB|HLA-DPA1|HLA-DPB1|HLA-DRB1|RPS3|CCL5|SDC4|SLC4A2|LGALS9C
KEGG Pathway	Human T-cell leukemia virus 1 infection	hsa05166	-6.15202	6.16032	7.26048	12	4.5283	-3.70715	HLA-A|HLA-B|HLA-DMA|HLA-DMB|HLA-DPA1|HLA-DPB1|HLA-DRB1|HLA-DRB5|IL1R1|MMP7|PIK3CD|PRKACA
GO Biological Processes	regulation of lymphocyte activation	GO:0051249	-6.14701	4.02466	6.47951	18	6.79245	-3.70715	ARG2|EPHB2|GAS6|HLA-A|HLA-DMA|HLA-DMB|HLA-DPA1|HLA-DPB1|HLA-DRB1|HLA-DRB5|MMP14|RPS3|CCL5|SDC4|SFRP1|SLC4A2|PRDX2|LGALS9C
GO Biological Processes	regulation of leukocyte proliferation	GO:0070663	-6.06941	5.51196	6.99074	13	4.90566	-3.65442	ARG2|BST2|EPHB2|HLA-A|HLA-DMB|HLA-DPA1|HLA-DPB1|HLA-DRB1|RPS3|CCL5|SDC4|SLC4A2|LGALS9C
GO Biological Processes	regulation of leukocyte activation	GO:0002694	-5.98862	3.74373	6.26849	19	7.16981	-3.59005	ARG2|EPHB2|GAS6|GPER1|HLA-A|HLA-DMA|HLA-DMB|HLA-DPA1|HLA-DPB1|HLA-DRB1|HLA-DRB5|MMP14|RPS3|CCL5|SDC4|SFRP1|SLC4A2|PRDX2|LGALS9C
GO Biological Processes	regulation of cell activation	GO:0050865	-5.98166	3.58307	6.19505	20	7.54717	-3.59005	ARG2|EPHB2|GAS6|GPER1|HLA-A|HLA-DMA|HLA-DMB|HLA-DPA1|HLA-DPB1|HLA-DRB1|HLA-DRB5|MMP14|RPS3|CCL5|SDC4|SFRP1|SLC4A2|PRDX2|C1QTNF1|LGALS9C
GO Biological Processes	regulation of lymphocyte proliferation	GO:0050670	-5.81653	5.72396	6.89718	12	4.5283	-3.46775	ARG2|EPHB2|HLA-A|HLA-DMB|HLA-DPA1|HLA-DPB1|HLA-DRB1|RPS3|CCL5|SDC4|SLC4A2|LGALS9C
GO Biological Processes	activation of immune response	GO:0002253	-5.72769	4.43718	6.38823	15	5.66038	-3.41266	CFB|SERPING1|C1S|CLU|GRB2|HLA-A|HLA-DPB1|HLA-DRB1|CFI|PHB1|PIK3CD|EIF2B4|MAPKAPK2|PQBP1|SIRT2
GO Biological Processes	regulation of mononuclear cell proliferation	GO:0032944	-5.72326	5.60715	6.79689	12	4.5283	-3.41227	ARG2|EPHB2|HLA-A|HLA-DMB|HLA-DPA1|HLA-DPB1|HLA-DRB1|RPS3|CCL5|SDC4|SLC4A2|LGALS9C
GO Biological Processes	regulation of leukocyte cell-cell adhesion	GO:1903037	-5.70021	4.41437	6.36242	15	5.66038	-3.39719	ARG2|ASS1|HLA-A|HLA-DMA|HLA-DMB|HLA-DPA1|HLA-DPB1|HLA-DRB1|HLA-DRB5|RPS3|CCL5|SDC4|SLC4A2|PRDX2|LGALS9C
KEGG Pathway	Influenza A	hsa05164	-5.51971	6.65577	6.98273	10	3.77358	-3.26166	HLA-DMA|HLA-DMB|HLA-DPA1|HLA-DPB1|HLA-DRB1|HLA-DRB5|MX1|PIK3CD|CCL5|NXF1
KEGG Pathway	Intestinal immune network for IgA production	hsa04672	-5.36809	14.0179	8.56098	6	2.26415	-3.14056	HLA-DMA|HLA-DMB|HLA-DPA1|HLA-DPB1|HLA-DRB1|HLA-DRB5
GO Biological Processes	regulation of T cell activation	GO:0050863	-5.01757	4.12008	5.81403	14	5.28302	-2.87643	ARG2|HLA-A|HLA-DMA|HLA-DMB|HLA-DPA1|HLA-DPB1|HLA-DRB1|HLA-DRB5|RPS3|CCL5|SDC4|SLC4A2|PRDX2|LGALS9C
KEGG Pathway	Phagosome	hsa04145	-4.97403	6.5625	6.55966	9	3.39623	-2.84972	HLA-A|HLA-B|HLA-DMA|HLA-DMB|HLA-DPA1|HLA-DPB1|HLA-DRB1|HLA-DRB5|TUBA4A
KEGG Pathway	Cell adhesion molecules	hsa04514	-4.97403	6.5625	6.55966	9	3.39623	-2.84972	HLA-A|HLA-B|HLA-DMA|HLA-DMB|HLA-DPA1|HLA-DPB1|HLA-DRB1|HLA-DRB5|SDC4
GO Biological Processes	regulation of type II interferon production	GO:0032649	-4.9312	7.56888	6.79651	8	3.01887	-2.81487	GAS6|HLA-A|HLA-DPA1|HLA-DPB1|HLA-DRB1|IL1R1|ISG15|LGALS9C
Reactome Gene Sets	MHC class II antigen presentation	R-HSA-2132295	-4.87905	7.4458	6.72429	8	3.01887	-2.77768	HLA-DMB|HLA-DPA1|HLA-DPB1|HLA-DRB1|HLA-DRB5|CTSA|TUBA4A|ACTR1A
Reactome Gene Sets	Translocation of ZAP-70 to Immunological synapse	R-HSA-202430	-4.70123	24.1009	9.45532	4	1.50943	-2.64012	HLA-DPA1|HLA-DPB1|HLA-DRB1|HLA-DRB5
KEGG Pathway	Inflammatory bowel disease	hsa05321	-4.64745	10.5673	7.24848	6	2.26415	-2.60189	HLA-DMA|HLA-DMB|HLA-DPA1|HLA-DPB1|HLA-DRB1|HLA-DRB5
KEGG Pathway	Systemic lupus erythematosus	hsa05322	-4.4944	6.58873	6.19944	8	3.01887	-2.47427	C1S|HLA-DMA|HLA-DMB|HLA-DPA1|HLA-DPB1|HLA-DRB1|HLA-DRB5|SNRPB
Reactome Gene Sets	Phosphorylation of CD3 and TCR zeta chains	R-HSA-202427	-4.43436	20.8144	8.72739	4	1.50943	-2.4244	HLA-DPA1|HLA-DPB1|HLA-DRB1|HLA-DRB5
GO Biological Processes	positive regulation of lymphocyte activation	GO:0051251	-4.39828	4.1378	5.39658	12	4.5283	-2.40098	EPHB2|GAS6|HLA-A|HLA-DMA|HLA-DMB|HLA-DPA1|HLA-DPB1|HLA-DRB1|HLA-DRB5|MMP14|RPS3|CCL5
Reactome Gene Sets	PD-1 signaling	R-HSA-389948	-4.35437	19.9094	8.51612	4	1.50943	-2.37137	HLA-DPA1|HLA-DPB1|HLA-DRB1|HLA-DRB5
KEGG Pathway	Toxoplasmosis	hsa05145	-4.25024	7.21941	6.16228	7	2.64151	-2.28772	HLA-DMA|HLA-DMB|HLA-DPA1|HLA-DPB1|HLA-DRB1|HLA-DRB5|IL10RB
GO Biological Processes	positive regulation of leukocyte activation	GO:0002696	-3.99514	3.75342	4.97488	12	4.5283	-2.10861	EPHB2|GAS6|HLA-A|HLA-DMA|HLA-DMB|HLA-DPA1|HLA-DPB1|HLA-DRB1|HLA-DRB5|MMP14|RPS3|CCL5
GO Biological Processes	positive regulation of leukocyte proliferation	GO:0070665	-3.96884	5.55051	5.502	8	3.01887	-2.08832	BST2|EPHB2|HLA-A|HLA-DMB|HLA-DPA1|HLA-DPB1|RPS3|CCL5
KEGG Pathway	Th1 and Th2 cell differentiation	hsa04658	-3.7966	7.46604	5.83078	6	2.26415	-1.9505	HLA-DMA|HLA-DMB|HLA-DPA1|HLA-DPB1|HLA-DRB1|HLA-DRB5
GO Biological Processes	positive regulation of cell activation	GO:0050867	-3.79062	3.56818	4.76063	12	4.5283	-1.94589	EPHB2|GAS6|HLA-A|HLA-DMA|HLA-DMB|HLA-DPA1|HLA-DPB1|HLA-DRB1|HLA-DRB5|MMP14|RPS3|CCL5
GO Biological Processes	positive regulation of cell-cell adhesion	GO:0022409	-3.76971	3.81597	4.82831	11	4.15094	-1.93045	HLA-A|HLA-DMA|HLA-DMB|HLA-DPA1|HLA-DPB1|HLA-DRB1|HLA-DRB5|PLAUR|RPS3|CCL5|PTPRU
Reactome Gene Sets	Interferon gamma signaling	R-HSA-877300	-3.69524	7.15495	5.67	6	2.26415	-1.87066	HLA-A|HLA-B|HLA-DPA1|HLA-DPB1|HLA-DRB1|HLA-DRB5
Reactome Gene Sets	Generation of second messenger molecules	R-HSA-202433	-3.66805	13.4681	6.82841	4	1.50943	-1.84478	HLA-DPA1|HLA-DPB1|HLA-DRB1|HLA-DRB5
GO Biological Processes	positive regulation of lymphocyte proliferation	GO:0050671	-3.54523	5.56496	5.1545	7	2.64151	-1.74736	EPHB2|HLA-A|HLA-DMB|HLA-DPA1|HLA-DPB1|RPS3|CCL5
GO Biological Processes	positive regulation of T cell proliferation	GO:0042102	-3.50645	6.60457	5.37452	6	2.26415	-1.71226	HLA-A|HLA-DMB|HLA-DPA1|HLA-DPB1|RPS3|CCL5
GO Biological Processes	positive regulation of mononuclear cell proliferation	GO:0032946	-3.49081	5.45139	5.0786	7	2.64151	-1.69988	EPHB2|HLA-A|HLA-DMB|HLA-DPA1|HLA-DPB1|RPS3|CCL5
Reactome Gene Sets	Costimulation by the CD28 family	R-HSA-388841	-3.45736	8.2956	5.69527	5	1.88679	-1.68256	GRB2|HLA-DPA1|HLA-DPB1|HLA-DRB1|HLA-DRB5
GO Biological Processes	positive regulation of T cell activation	GO:0050870	-3.33517	4.009	4.54748	9	3.39623	-1.58496	HLA-A|HLA-DMA|HLA-DMB|HLA-DPA1|HLA-DPB1|HLA-DRB1|HLA-DRB5|RPS3|CCL5
GO Biological Processes	positive regulation of type II interferon production	GO:0032729	-3.21122	7.33841	5.26164	5	1.88679	-1.49519	HLA-A|HLA-DPA1|HLA-DPB1|IL1R1|ISG15
GO Biological Processes	adaptive immune response	GO:0002250	-3.15641	2.62567	3.94538	15	5.66038	-1.45248	ARG2|SERPING1|C1S|CLU|HLA-A|HLA-B|HLA-DMA|HLA-DMB|HLA-DPA1|HLA-DPB1|HLA-DRB1|HLA-DRB5|CFI|PHB1|PIK3CD
KEGG Pathway	Herpes simplex virus 1 infection	hsa05168	-3.12706	2.85102	4.00451	13	4.90566	-1.43101	BST2|HLA-A|HLA-B|HLA-DMA|HLA-DMB|HLA-DPA1|HLA-DPB1|HLA-DRB1|HLA-DRB5|PIK3CD|CCL5|EIF2B4|NXF1
GO Biological Processes	positive regulation of leukocyte cell-cell adhesion	GO:1903039	-3.05911	3.6666	4.21566	9	3.39623	-1.38402	HLA-A|HLA-DMA|HLA-DMB|HLA-DPA1|HLA-DPB1|HLA-DRB1|HLA-DRB5|RPS3|CCL5
KEGG Pathway	Tuberculosis	hsa05152	-2.96877	4.45197	4.36044	7	2.64151	-1.31543	HLA-DMA|HLA-DMB|HLA-DPA1|HLA-DPB1|HLA-DRB1|HLA-DRB5|IL10RB
GO Biological Processes	immune response-activating signaling pathway	GO:0002757	-2.66185	3.2097	3.7362	9	3.39623	-1.11402	GRB2|HLA-A|HLA-DPB1|HLA-DRB1|PHB1|PIK3CD|EIF2B4|MAPKAPK2|SIRT2
GO Biological Processes	antigen receptor-mediated signaling pathway	GO:0050851	-2.55033	4.31997	3.94011	6	2.26415	-1.0397	GRB2|HLA-A|HLA-DPB1|HLA-DRB1|PIK3CD|EIF2B4
GO Biological Processes	T cell receptor signaling pathway	GO:0050852	-2.49554	5.06545	4.06437	5	1.88679	-1.00178	HLA-A|HLA-DPB1|HLA-DRB1|PIK3CD|EIF2B4
GO Biological Processes	immune response-regulating signaling pathway	GO:0002764	-2.13604	2.66231	3.08951	9	3.39623	-0.726123	GRB2|HLA-A|HLA-DPB1|HLA-DRB1|PHB1|PIK3CD|EIF2B4|MAPKAPK2|SIRT2
GO Biological Processes	carboxylic acid metabolic process	GO:0019752	-9.34591	4.04725	8.15735	28	10.566	-5.90459	AKR1B1|AMT|ARG2|ASS1|ECH1|ENO1|ENO2|GAPDH|GPX4|HADHA|IDH3B|IDH3G|LDHA|P4HB|PGAM1|PGD|PKM|PRKAG1|PTGDS|SDHA|ST3GAL1|SLC6A8|IER3|MAPKAPK2|AKR1A1|PHGDH|ACAD9|GBA2
Reactome Gene Sets	Metabolism of carbohydrates	R-HSA-71387	-9.04211	6.71085	9.17319	17	6.41509	-5.6977	AKR1B1|BGN|ENO1|ENO2|GAPDH|PGAM1|PGD|PKM|PRKACA|SDC4|ST3GAL1|CHST3|AKR1A1|ST6GALNAC6|CHPF2|G6PC3|AGRN
KEGG Pathway	Biosynthesis of amino acids	hsa01230	-8.95911	15.2639	11.6102	10	3.77358	-5.65958	ARG2|ASS1|ENO1|ENO2|GAPDH|IDH3B|IDH3G|PGAM1|PKM|PHGDH
KEGG Pathway	Carbon metabolism	hsa01200	-8.19209	10.8558	9.9836	11	4.15094	-5.2094	AMT|ENO1|ENO2|GAPDH|IDH3B|IDH3G|PGAM1|PGD|PKM|SDHA|PHGDH
GO Biological Processes	carbohydrate metabolic process	GO:0005975	-7.06662	4.65153	7.26784	18	6.79245	-4.26627	AKR1B1|CHI3L1|ENO1|ENO2|GAPDH|IDH3G|LDHA|PGAM1|PGD|PKM|IER3|CHST3|AKR1A1|MAN1B1|ST6GALNAC6|GBA2|CHID1|G6PC3
GO Biological Processes	carbohydrate derivative catabolic process	GO:1901136	-7.01897	6.67368	7.98277	13	4.90566	-4.24276	CHI3L1|DCTD|ENO1|ENO2|GAPDH|LDHA|NTHL1|PGAM1|PKM|SMPD1|IER3|MAN1B1|GBA2
WikiPathways	Metabolic epileptic disorders	WP5355	-6.92309	11.1991	9.19704	9	3.39623	-4.16974	AMT|ASS1|ENO1|ENO2|GAPDH|LDHA|PGAM1|PKM|PHGDH
KEGG Pathway	Glycolysis / Gluconeogenesis	hsa00010	-6.89468	13.6692	9.74541	8	3.01887	-4.15293	ENO1|ENO2|GAPDH|LDHA|PGAM1|PKM|AKR1A1|G6PC3
GO Biological Processes	glycolytic process	GO:0006096	-6.84325	17.4208	10.4625	7	2.64151	-4.13083	ENO1|ENO2|GAPDH|LDHA|PGAM1|PKM|IER3
GO Biological Processes	ADP catabolic process	GO:0046032	-6.71122	16.6949	10.2154	7	2.64151	-4.03891	ENO1|ENO2|GAPDH|LDHA|PGAM1|PKM|IER3
GO Biological Processes	monocarboxylic acid metabolic process	GO:0032787	-6.7007	4.17487	6.86184	19	7.16981	-4.03753	AKR1B1|ECH1|ENO1|ENO2|GAPDH|GPX4|HADHA|LDHA|PGAM1|PGD|PKM|PRKAG1|PTGDS|SLC6A8|IER3|AKR1A1|PHGDH|ACAD9|GBA2
GO Biological Processes	pyridine nucleotide catabolic process	GO:0019364	-6.58524	16.0271	9.98281	7	2.64151	-3.9967	ENO1|ENO2|GAPDH|LDHA|PGAM1|PKM|IER3
GO Biological Processes	purine nucleoside diphosphate catabolic process	GO:0009137	-6.52435	15.7128	9.87146	7	2.64151	-3.96099	ENO1|ENO2|GAPDH|LDHA|PGAM1|PKM|IER3
GO Biological Processes	purine ribonucleoside diphosphate catabolic process	GO:0009181	-6.52435	15.7128	9.87146	7	2.64151	-3.96099	ENO1|ENO2|GAPDH|LDHA|PGAM1|PKM|IER3
GO Biological Processes	pyridine-containing compound catabolic process	GO:0072526	-6.4065	15.1199	9.65793	7	2.64151	-3.8946	ENO1|ENO2|GAPDH|LDHA|PGAM1|PKM|IER3
GO Biological Processes	ribonucleoside diphosphate catabolic process	GO:0009191	-6.34944	14.8399	9.55546	7	2.64151	-3.86236	ENO1|ENO2|GAPDH|LDHA|PGAM1|PKM|IER3
GO Biological Processes	ADP metabolic process	GO:0046031	-6.34944	14.8399	9.55546	7	2.64151	-3.86236	ENO1|ENO2|GAPDH|LDHA|PGAM1|PKM|IER3
GO Biological Processes	monosaccharide biosynthetic process	GO:0046364	-6.23879	14.3099	9.35847	7	2.64151	-3.77519	AKR1B1|ENO1|ENO2|PGAM1|PGD|AKR1A1|G6PC3
GO Biological Processes	nucleoside diphosphate catabolic process	GO:0009134	-6.13248	13.8165	9.17133	7	2.64151	-3.70715	ENO1|ENO2|GAPDH|LDHA|PGAM1|PKM|IER3
WikiPathways	Metabolic reprogramming in colon cancer	WP4290	-5.77169	16.3542	9.34731	6	2.26415	-3.4316	ENO1|GAPDH|LDHA|PGAM1|PGD|PKM
WikiPathways	Glycolysis in senescence	WP5049	-5.74717	41.6288	12.6516	4	1.50943	-3.4176	ENO1|GAPDH|LDHA|PKM
GO Biological Processes	purine nucleoside diphosphate metabolic process	GO:0009135	-5.74498	12.1417	8.50614	7	2.64151	-3.4176	ENO1|ENO2|GAPDH|LDHA|PGAM1|PKM|IER3
GO Biological Processes	purine ribonucleoside diphosphate metabolic process	GO:0009179	-5.74498	12.1417	8.50614	7	2.64151	-3.4176	ENO1|ENO2|GAPDH|LDHA|PGAM1|PKM|IER3
WikiPathways	Glycolysis and gluconeogenesis	WP534	-5.59013	15.2639	8.9888	6	2.26415	-3.30262	ENO1|ENO2|GAPDH|LDHA|PGAM1|PKM
WikiPathways	Aerobic glycolysis	WP4629	-5.57407	38.1597	12.086	4	1.50943	-3.29434	ENO1|GAPDH|LDHA|PKM
GO Biological Processes	pyruvate metabolic process	GO:0006090	-5.57057	11.4479	8.21515	7	2.64151	-3.29434	ENO1|ENO2|GAPDH|LDHA|PGAM1|PKM|IER3
Reactome Gene Sets	Gluconeogenesis	R-HSA-70263	-5.55714	22.0152	10.0633	5	1.88679	-3.28461	ENO1|ENO2|GAPDH|PGAM1|G6PC3
WikiPathways	Aerobic glycolysis augmented	WP4628	-5.41736	35.2244	11.586	4	1.50943	-3.16986	ENO1|GAPDH|LDHA|PKM
GO Biological Processes	ribonucleoside diphosphate metabolic process	GO:0009185	-5.32896	10.5441	7.82029	7	2.64151	-3.1084	ENO1|ENO2|GAPDH|LDHA|PGAM1|PKM|IER3
GO Biological Processes	organophosphate catabolic process	GO:0046434	-5.25885	6.2217	6.66924	10	3.77358	-3.04797	ENO1|ENO2|GAPDH|LDHA|NTHL1|ENPP2|PGAM1|PKM|SMPD1|IER3
GO Biological Processes	purine ribonucleoside triphosphate metabolic process	GO:0009205	-5.23802	6.18807	6.64438	10	3.77358	-3.03928	ENO1|ENO2|GAPDH|LDHA|NDUFS2|NME4|PGAM1|PKM|SDHA|IER3
GO Biological Processes	generation of precursor metabolites and energy	GO:0006091	-5.23699	4.30836	6.02695	14	5.28302	-3.03928	ENO1|ENO2|GAPDH|IDH3B|IDH3G|LDHA|NDUFS2|OXA1L|PGAM1|PGD|PKM|POR|SDHA|IER3
GO Biological Processes	purine nucleoside triphosphate metabolic process	GO:0009144	-5.09589	5.96246	6.47532	10	3.77358	-2.94181	ENO1|ENO2|GAPDH|LDHA|NDUFS2|NME4|PGAM1|PKM|SDHA|IER3
GO Biological Processes	ribonucleoside triphosphate metabolic process	GO:0009199	-5.09589	5.96246	6.47532	10	3.77358	-2.94181	ENO1|ENO2|GAPDH|LDHA|NDUFS2|NME4|PGAM1|PKM|SDHA|IER3
GO Biological Processes	nucleoside diphosphate metabolic process	GO:0009132	-5.07295	9.65488	7.4119	7	2.64151	-2.92199	ENO1|ENO2|GAPDH|LDHA|PGAM1|PKM|IER3
Reactome Gene Sets	Glucose metabolism	R-HSA-70326	-5.03839	9.53994	7.35751	7	2.64151	-2.89263	ENO1|ENO2|GAPDH|PGAM1|PKM|PRKACA|G6PC3
GO Biological Processes	pyridine nucleotide metabolic process	GO:0019362	-5.01132	7.7613	6.908	8	3.01887	-2.87643	ENO1|ENO2|GAPDH|LDHA|PGAM1|PGD|PKM|IER3
GO Biological Processes	nicotinamide nucleotide metabolic process	GO:0046496	-5.01132	7.7613	6.908	8	3.01887	-2.87643	ENO1|ENO2|GAPDH|LDHA|PGAM1|PGD|PKM|IER3
WikiPathways	Clear cell renal cell carcinoma pathways	WP4018	-5.00428	9.4277	7.30403	7	2.64151	-2.87206	ENO1|ENO2|GAPDH|LDHA|PKM|BAP1|PHGDH
GO Biological Processes	carbohydrate catabolic process	GO:0016052	-4.98436	7.69608	6.87041	8	3.01887	-2.85479	ENO1|ENO2|GAPDH|LDHA|PGAM1|PGD|PKM|IER3
GO Biological Processes	ATP metabolic process	GO:0046034	-4.88626	6.39946	6.44842	9	3.39623	-2.7799	ENO1|ENO2|GAPDH|LDHA|NDUFS2|PGAM1|PKM|SDHA|IER3
GO Biological Processes	nucleotide catabolic process	GO:0009166	-4.87905	7.4458	6.72429	8	3.01887	-2.77768	ENO1|ENO2|GAPDH|LDHA|NTHL1|PGAM1|PKM|IER3
GO Biological Processes	pyridine-containing compound metabolic process	GO:0072524	-4.82787	7.32667	6.65367	8	3.01887	-2.72897	ENO1|ENO2|GAPDH|LDHA|PGAM1|PGD|PKM|IER3
GO Biological Processes	purine ribonucleotide catabolic process	GO:0009154	-4.8088	8.8061	7.0007	7	2.64151	-2.71724	ENO1|ENO2|GAPDH|LDHA|PGAM1|PKM|IER3
GO Biological Processes	NADH regeneration	GO:0006735	-4.8009	25.4398	9.73639	4	1.50943	-2.71656	ENO1|ENO2|PGAM1|PKM
GO Biological Processes	canonical glycolysis	GO:0061621	-4.8009	25.4398	9.73639	4	1.50943	-2.71656	ENO1|ENO2|PGAM1|PKM
GO Biological Processes	glucose catabolic process to pyruvate	GO:0061718	-4.8009	25.4398	9.73639	4	1.50943	-2.71656	ENO1|ENO2|PGAM1|PKM
GO Biological Processes	nucleoside triphosphate metabolic process	GO:0009141	-4.79308	5.50381	6.11843	10	3.77358	-2.71349	ENO1|ENO2|GAPDH|LDHA|NDUFS2|NME4|PGAM1|PKM|SDHA|IER3
GO Biological Processes	nucleotide metabolic process	GO:0009117	-4.75178	3.48889	5.40021	16	6.03774	-2.68152	AMPD2|DCTD|EPHA2|ENO1|ENO2|GAPDH|LDHA|NDUFS2|NME4|NTHL1|PGAM1|PGD|PKM|SDHA|IER3|COASY
GO Biological Processes	carbohydrate biosynthetic process	GO:0016051	-4.72832	7.09949	6.51701	8	3.01887	-2.66417	AKR1B1|ENO1|ENO2|PGAM1|PGD|AKR1A1|ST6GALNAC6|G6PC3
GO Biological Processes	nucleoside phosphate metabolic process	GO:0006753	-4.67208	3.43653	5.32744	16	6.03774	-2.6177	AMPD2|DCTD|EPHA2|ENO1|ENO2|GAPDH|LDHA|NDUFS2|NME4|NTHL1|PGAM1|PGD|PKM|SDHA|IER3|COASY
GO Biological Processes	nucleoside phosphate catabolic process	GO:1901292	-4.65598	6.93814	6.41828	8	3.01887	-2.60382	ENO1|ENO2|GAPDH|LDHA|NTHL1|PGAM1|PKM|IER3
GO Biological Processes	ribonucleotide catabolic process	GO:0009261	-4.62749	8.26139	6.72412	7	2.64151	-2.58411	ENO1|ENO2|GAPDH|LDHA|PGAM1|PKM|IER3
GO Biological Processes	glycolytic process through fructose-6-phosphate	GO:0061615	-4.60731	22.8958	9.19506	4	1.50943	-2.56825	ENO1|ENO2|PGAM1|PKM
GO Biological Processes	glycolytic process through glucose-6-phosphate	GO:0061620	-4.60731	22.8958	9.19506	4	1.50943	-2.56825	ENO1|ENO2|PGAM1|PKM
GO Biological Processes	purine nucleotide catabolic process	GO:0006195	-4.54159	8.01355	6.59461	7	2.64151	-2.50746	ENO1|ENO2|GAPDH|LDHA|PGAM1|PKM|IER3
GO Biological Processes	NAD catabolic process	GO:0019677	-4.51852	21.8056	8.95312	4	1.50943	-2.49008	ENO1|ENO2|PGAM1|PKM
GO Biological Processes	monosaccharide metabolic process	GO:0005996	-4.48313	5.69234	5.94378	9	3.39623	-2.46505	AKR1B1|ENO1|ENO2|GAPDH|PGAM1|PGD|PKM|AKR1A1|G6PC3
GO Biological Processes	purine ribonucleotide metabolic process	GO:0009150	-4.43572	3.88572	5.33515	13	4.90566	-2.4244	AMPD2|EPHA2|ENO1|ENO2|GAPDH|LDHA|NDUFS2|NME4|PGAM1|PKM|SDHA|IER3|COASY
GO Biological Processes	purine-containing compound catabolic process	GO:0072523	-4.4048	7.63195	6.39033	7	2.64151	-2.40478	ENO1|ENO2|GAPDH|LDHA|PGAM1|PKM|IER3
Reactome Gene Sets	Glycolysis	R-HSA-70171	-4.3587	9.40925	6.75269	6	2.26415	-2.37222	ENO1|ENO2|GAPDH|PGAM1|PKM|PRKACA
KEGG Pathway	Glucagon signaling pathway	hsa04922	-4.35217	7.4893	6.31235	7	2.64151	-2.37137	PRMT1|LDHA|PGAM1|PKM|PRKACA|PRKAG1|G6PC3
GO Biological Processes	ribonucleotide metabolic process	GO:0009259	-4.21067	3.69288	5.10867	13	4.90566	-2.26593	AMPD2|EPHA2|ENO1|ENO2|GAPDH|LDHA|NDUFS2|NME4|PGAM1|PKM|SDHA|IER3|COASY
GO Biological Processes	glucose catabolic process	GO:0006007	-4.20544	18.3167	8.13108	4	1.50943	-2.2631	ENO1|ENO2|PGAM1|PKM
GO Biological Processes	small molecule biosynthetic process	GO:0044283	-4.20012	3.46907	5.0202	14	5.28302	-2.26108	AKR1B1|ASS1|DCTD|ENO1|ENO2|GPX4|PGAM1|PGD|PLTP|PRKAG1|PTGDS|AKR1A1|PHGDH|G6PC3
GO Biological Processes	purine nucleotide metabolic process	GO:0006163	-4.17025	3.44669	4.99107	14	5.28302	-2.23914	AMPD2|EPHA2|ENO1|ENO2|GAPDH|LDHA|NDUFS2|NME4|PGAM1|PGD|PKM|SDHA|IER3|COASY
GO Biological Processes	ribose phosphate metabolic process	GO:0019693	-4.12474	3.621	5.02209	13	4.90566	-2.20877	AMPD2|EPHA2|ENO1|ENO2|GAPDH|LDHA|NDUFS2|NME4|PGAM1|PKM|SDHA|IER3|COASY
GO Biological Processes	nucleobase-containing small molecule metabolic process	GO:0055086	-4.06343	3.05278	4.7675	16	6.03774	-2.15835	AMPD2|DCTD|EPHA2|ENO1|ENO2|GAPDH|LDHA|NDUFS2|NME4|NTHL1|PGAM1|PGD|PKM|SDHA|IER3|COASY
GO Biological Processes	hexose biosynthetic process	GO:0019319	-4.04089	11.0076	6.78015	5	1.88679	-2.14208	AKR1B1|ENO1|ENO2|PGAM1|G6PC3
GO Biological Processes	purine-containing compound metabolic process	GO:0072521	-3.89439	3.24435	4.72122	14	5.28302	-2.02565	AMPD2|EPHA2|ENO1|ENO2|GAPDH|LDHA|NDUFS2|NME4|PGAM1|PGD|PKM|SDHA|IER3|COASY
GO Biological Processes	NADH metabolic process	GO:0006734	-3.77257	14.3099	7.07154	4	1.50943	-1.93195	ENO1|ENO2|PGAM1|PKM
GO Biological Processes	small molecule catabolic process	GO:0044282	-3.48801	3.53728	4.52055	11	4.15094	-1.6987	AMT|ARG2|DCTD|ECH1|ENO1|ENO2|HADHA|PGAM1|PGD|PKM|AKR1A1
WikiPathways	Cori cycle	WP1946	-3.38797	20.2022	7.43417	3	1.13208	-1.62562	GAPDH|LDHA|PGAM1
GO Biological Processes	hexose metabolic process	GO:0019318	-3.28578	5.03997	4.7946	7	2.64151	-1.5531	AKR1B1|ENO1|ENO2|GAPDH|PGAM1|PKM|G6PC3
GO Biological Processes	hexose catabolic process	GO:0019320	-3.23132	10.4072	5.86188	4	1.50943	-1.51427	ENO1|ENO2|PGAM1|PKM
GO Biological Processes	glucose metabolic process	GO:0006006	-3.19436	5.77206	4.8963	6	2.26415	-1.48148	ENO1|ENO2|GAPDH|PGAM1|PKM|G6PC3
GO Biological Processes	nucleobase-containing compound catabolic process	GO:0034655	-3.11478	3.42752	4.1877	10	3.77358	-1.42165	DCTD|DNASE2|ENO1|ENO2|GAPDH|LDHA|NTHL1|PGAM1|PKM|IER3
GO Biological Processes	monosaccharide catabolic process	GO:0046365	-3.08683	9.53994	5.55845	4	1.50943	-1.40233	ENO1|ENO2|PGAM1|PKM
GO Biological Processes	gluconeogenesis	GO:0006094	-3.05281	9.34524	5.48811	4	1.50943	-1.38137	ENO1|ENO2|PGAM1|G6PC3
GO Biological Processes	NAD metabolic process	GO:0019674	-2.67083	7.38576	4.72484	4	1.50943	-1.12085	ENO1|ENO2|PGAM1|PKM
Canonical Pathways	PID HIF1 TFPATHWAY	M255	-2.57138	6.93814	4.53346	4	1.50943	-1.05314	CA9|ENO1|LDHA|PKM
KEGG Pathway	HIF-1 signaling pathway	hsa04066	-2.56306	5.25134	4.17403	5	1.88679	-1.04987	ENO1|ENO2|GAPDH|LDHA|PIK3CD
KEGG Pathway	Central carbon metabolism in cancer	hsa05230	-2.45638	6.44953	4.31551	4	1.50943	-0.97142	LDHA|PGAM1|PIK3CD|PKM
GO Biological Processes	regulation of proteolysis	GO:0030162	-9.13213	4.58681	8.32314	24	9.0566	-5.74196	ADRA2A|SERPING1|CLU|CLN3|DAP|ENO1|IFI6|GAPDH|GAS6|GPER1|HSP90AB1|LRP1|MAP1A|MMP14|PLAUR|PRKACA|PSMB8|PSMB9|PSMC3|RPS3|TIMP3|PSMF1|SIRT2|NKD2
GO Biological Processes	regulation of hydrolase activity	GO:0051336	-5.48644	3.32306	5.79018	20	7.54717	-3.23193	SERPING1|DAP|EPHA2|IFI6|GAPDH|GAS6|GPER1|HSP90AB1|LRP1|PLAUR|PSAP|PSMB8|PSMB9|RPS3|CCL5|SFRP1|TIMP3|TAX1BP3|CDK5RAP3|AGRN
GO Biological Processes	negative regulation of proteolysis	GO:0045861	-5.17707	5.45139	6.37524	11	4.15094	-2.99998	SERPING1|CLN3|IFI6|GAPDH|GAS6|HSP90AB1|LRP1|MAP1A|PLAUR|TIMP3|PSMF1
GO Biological Processes	regulation of peptidase activity	GO:0052547	-4.81494	4.56396	5.83332	12	4.5283	-2.72095	SERPING1|DAP|IFI6|GAPDH|GAS6|GPER1|LRP1|PLAUR|PSMB8|PSMB9|RPS3|TIMP3
GO Biological Processes	regulation of endopeptidase activity	GO:0052548	-4.44463	4.54611	5.56568	11	4.15094	-2.43064	SERPING1|DAP|IFI6|GAPDH|GAS6|GPER1|PLAUR|PSMB8|PSMB9|RPS3|TIMP3
GO Biological Processes	negative regulation of catalytic activity	GO:0043086	-3.85045	3.39779	4.74504	13	4.90566	-1.99051	SERPING1|EPHB2|IFI6|GAPDH|GAS6|IFIT1|LRP1|OXA1L|PLAUR|SMPD1|TIMP3|PKIG|CDK5RAP3
GO Biological Processes	negative regulation of peptidase activity	GO:0010466	-3.81839	6.16427	5.53921	7	2.64151	-1.96534	SERPING1|IFI6|GAPDH|GAS6|LRP1|PLAUR|TIMP3
GO Biological Processes	negative regulation of endopeptidase activity	GO:0010951	-3.13752	5.63013	4.81041	6	2.26415	-1.44049	SERPING1|IFI6|GAPDH|GAS6|PLAUR|TIMP3
GO Biological Processes	negative regulation of molecular function	GO:0044092	-3.09632	2.49546	3.85014	16	6.03774	-1.40992	ADRA2A|SERPING1|DAP|EPHB2|IFI6|GAPDH|GAS6|ID3|IFIT1|LRP1|OXA1L|PLAUR|SMPD1|TIMP3|PKIG|CDK5RAP3
GO Biological Processes	regulation of cysteine-type endopeptidase activity	GO:2000116	-2.82046	4.19557	4.15884	7	2.64151	-1.22809	DAP|IFI6|GAS6|GPER1|PLAUR|PSMB9|RPS3
GO Biological Processes	negative regulation of hydrolase activity	GO:0051346	-2.76917	4.10951	4.08926	7	2.64151	-1.19488	SERPING1|IFI6|GAPDH|GAS6|LRP1|PLAUR|TIMP3
GO Biological Processes	regulation of cysteine-type endopeptidase activity involved in apoptotic process	GO:0043281	-2.52347	4.26631	3.90086	6	2.26415	-1.02292	DAP|IFI6|GAS6|GPER1|PLAUR|RPS3
GO Biological Processes	negative regulation of cysteine-type endopeptidase activity involved in apoptotic process	GO:0043154	-2.04429	7.00893	3.95167	3	1.13208	-0.662723	IFI6|GAS6|PLAUR
GO Biological Processes	biological process involved in symbiotic interaction	GO:0044403	-8.84654	7.04488	9.1892	16	6.03774	-5.65016	ANPEP|DAG1|EEF1A1|EPHA2|GAPDH|GAS6|HSP90AB1|IFI27|IFIT1|ILF3|PHB1|PI4KA|PPIB|PSMC3|CCL5|SMPD1
GO Biological Processes	biological process involved in interaction with host	GO:0051701	-5.15772	6.91485	6.79424	9	3.39623	-2.9906	ANPEP|DAG1|EPHA2|GAS6|HSP90AB1|IFIT1|ILF3|PHB1|SMPD1
GO Biological Processes	viral process	GO:0016032	-4.8223	4.99711	5.98125	11	4.15094	-2.72586	ANPEP|DAG1|EPHA2|GAS6|PRMT1|HSP90AB1|ILF3|PHB1|ST3GAL1|SMPD1|MAN1B1
GO Biological Processes	symbiont entry into host cell	GO:0046718	-4.27532	7.28504	6.19909	7	2.64151	-2.30382	ANPEP|DAG1|EPHA2|GAS6|ILF3|PHB1|SMPD1
GO Biological Processes	symbiont entry into host	GO:0044409	-4.22542	7.15495	6.12592	7	2.64151	-2.27546	ANPEP|DAG1|EPHA2|GAS6|ILF3|PHB1|SMPD1
GO Biological Processes	viral life cycle	GO:0019058	-3.75869	5.1742	5.22836	8	3.01887	-1.92213	ANPEP|DAG1|EPHA2|GAS6|HSP90AB1|ILF3|PHB1|SMPD1
Reactome Gene Sets	Extracellular matrix organization	R-HSA-1474244	-8.81848	6.48716	8.96604	17	6.41509	-5.65016	BGN|COL5A1|COL6A2|DAG1|FBLN1|TNC|MFAP2|MMP1|MMP7|MMP14|P4HB|PCOLCE|PLOD1|PPIB|SDC4|COL14A1|AGRN
Canonical Pathways	PID SYNDECAN 1 PATHWAY	M198	-8.22383	19.9094	12.0482	8	3.01887	-5.22184	COL5A1|COL6A2|MMP1|MMP7|PPIB|PRKACA|CCL5|COL14A1
Reactome Gene Sets	Collagen formation	R-HSA-1474290	-5.89485	10.1759	8.18373	8	3.01887	-3.52816	COL5A1|COL6A2|MMP7|P4HB|PCOLCE|PLOD1|PPIB|COL14A1
Reactome Gene Sets	Collagen biosynthesis and modifying enzymes	R-HSA-1650814	-5.70028	11.9605	8.43108	7	2.64151	-3.39719	COL5A1|COL6A2|P4HB|PCOLCE|PLOD1|PPIB|COL14A1
KEGG Pathway	Cytoskeleton in muscle cells	hsa04820	-5.1593	5.4279	6.3554	11	4.15094	-2.9906	AMPD2|BGN|COL5A1|COL6A2|DAG1|ENO1|ENO2|FBLN1|SDC4|ZYX|AGRN
Reactome Gene Sets	Collagen degradation	R-HSA-1442490	-4.68635	10.7324	7.31652	6	2.26415	-2.62974	COL5A1|COL6A2|MMP1|MMP7|MMP14|COL14A1
Reactome Gene Sets	ECM proteoglycans	R-HSA-3000178	-4.25953	9.03784	6.58605	6	2.26415	-2.2917	BGN|COL5A1|COL6A2|DAG1|TNC|AGRN
Reactome Gene Sets	Non-integrin membrane-ECM interactions	R-HSA-3000171	-3.77775	9.70163	6.28035	5	1.88679	-1.9344	COL5A1|DAG1|TNC|SDC4|AGRN
Reactome Gene Sets	Assembly of collagen fibrils and other multimeric structures	R-HSA-2022090	-3.70898	9.38354	6.15268	5	1.88679	-1.88309	COL5A1|COL6A2|MMP7|PCOLCE|COL14A1
KEGG Pathway	ECM-receptor interaction	hsa04512	-2.95134	6.43142	4.81705	5	1.88679	-1.30676	COL6A2|DAG1|TNC|SDC4|AGRN
Reactome Gene Sets	Degradation of the extracellular matrix	R-HSA-1474228	-2.82827	4.90625	4.34874	6	2.26415	-1.23204	COL5A1|COL6A2|MMP1|MMP7|MMP14|COL14A1
Reactome Gene Sets	NCAM signaling for neurite out-growth	R-HSA-375165	-2.64529	7.26852	4.67543	4	1.50943	-1.1057	COL5A1|COL6A2|GRB2|AGRN
Canonical Pathways	PID INTEGRIN1 PATHWAY	M18	-2.57138	6.93814	4.53346	4	1.50943	-1.05314	COL5A1|COL6A2|TNC|PLAUR
Canonical Pathways	PID AVB3 INTEGRIN PATHWAY	M160	-2.39177	6.18807	4.19456	4	1.50943	-0.922424	COL5A1|COL6A2|PI4KA|COL14A1
Reactome Gene Sets	NCAM1 interactions	R-HSA-419037	-2.23033	8.17709	4.36927	3	1.13208	-0.796541	COL5A1|COL6A2|AGRN
Reactome Gene Sets	Integrin cell surface interactions	R-HSA-216083	-2.17863	5.38726	3.8023	4	1.50943	-0.75574	COL5A1|COL6A2|TNC|AGRN
Canonical Pathways	NABA COLLAGENS	M3005	-2.1738	7.8054	4.24063	3	1.13208	-0.75574	COL5A1|COL6A2|COL14A1
Reactome Gene Sets	Collagen chain trimerization	R-HSA-8948216	-2.1738	7.8054	4.24063	3	1.13208	-0.75574	COL5A1|COL6A2|COL14A1
GO Biological Processes	positive regulation of protein localization	GO:1903829	-8.64122	4.95683	8.24618	21	7.92453	-5.50093	CLN3|EPHA2|EPHB2|GAS6|GPER1|HLA-DRB1|HSP90AB1|KCNN4|LRP1|MAP1A|PRKACA|TNFAIP6|GPR68|BAP1|CIB1|FIS1|ERGIC3|TMEM132A|DMAP1|CDK5RAP3|NKD2
GO Biological Processes	regulation of establishment of protein localization	GO:0070201	-6.51301	4.05803	6.70548	19	7.16981	-3.96099	ADRA2A|CLN3|GAS6|GPER1|HLA-DRB1|IFI27|KCNN4|PRKACA|CCL5|SFRP1|GPR68|BAP1|SYT7|CIB1|PKIG|FIS1|ERGIC3|TMEM132A|DMAP1
GO Biological Processes	regulation of protein transport	GO:0051223	-5.73809	4.18189	6.29673	16	6.03774	-3.41486	ADRA2A|CLN3|GAS6|GPER1|HLA-DRB1|IFI27|KCNN4|PRKACA|CCL5|SFRP1|GPR68|SYT7|PKIG|ERGIC3|TMEM132A|DMAP1
GO Biological Processes	regulation of hormone secretion	GO:0046883	-5.54343	5.38726	6.60436	12	4.5283	-3.2782	ADRA2A|GHRH|GPER1|HLA-DRB1|IL11|PRKACA|CCL5|SFRP1|SCG5|GPR68|SYT7|C1QTNF1
GO Biological Processes	regulation of hormone levels	GO:0010817	-5.1873	3.59731	5.72223	17	6.41509	-3.00425	ADRA2A|AKR1B1|CPE|GHRH|GPER1|HLA-DRB1|IL11|P4HB|PRKACA|CCL5|SFRP1|SCG5|GPR68|SYT7|DKK3|SLCO4A1|C1QTNF1
GO Biological Processes	positive regulation of establishment of protein localization	GO:1904951	-5.1422	4.53729	6.04648	13	4.90566	-2.97963	CLN3|GAS6|GPER1|HLA-DRB1|KCNN4|PRKACA|GPR68|BAP1|CIB1|FIS1|ERGIC3|TMEM132A|DMAP1
GO Biological Processes	regulation of peptide hormone secretion	GO:0090276	-4.18032	5.2036	5.57071	9	3.39623	-2.24753	ADRA2A|GHRH|GPER1|HLA-DRB1|PRKACA|CCL5|SFRP1|GPR68|SYT7
GO Biological Processes	regulation of peptide secretion	GO:0002791	-4.13016	5.12594	5.50933	9	3.39623	-2.21063	ADRA2A|GHRH|GPER1|HLA-DRB1|PRKACA|CCL5|SFRP1|GPR68|SYT7
GO Biological Processes	regulation of peptide transport	GO:0090087	-4.13016	5.12594	5.50933	9	3.39623	-2.21063	ADRA2A|GHRH|GPER1|HLA-DRB1|PRKACA|CCL5|SFRP1|GPR68|SYT7
GO Biological Processes	positive regulation of protein transport	GO:0051222	-4.08806	4.54283	5.30147	10	3.77358	-2.17981	CLN3|GAS6|GPER1|HLA-DRB1|KCNN4|PRKACA|GPR68|ERGIC3|TMEM132A|DMAP1
GO Biological Processes	regulation of secretion by cell	GO:1903530	-3.92385	3.10522	4.69019	15	5.66038	-2.04926	ADRA2A|GHRH|GPER1|HLA-DRB1|IL11|KCNN4|PRKACA|CCL5|SDC4|SFRP1|SCG5|GPR68|SYT7|TMEM132A|C1QTNF1
GO Biological Processes	regulation of insulin secretion	GO:0050796	-3.91461	5.45139	5.43114	8	3.01887	-2.04295	ADRA2A|GPER1|HLA-DRB1|PRKACA|CCL5|SFRP1|GPR68|SYT7
GO Biological Processes	regulation of protein secretion	GO:0050708	-3.8952	4.30373	5.08034	10	3.77358	-2.02565	ADRA2A|GPER1|HLA-DRB1|KCNN4|PRKACA|CCL5|SFRP1|GPR68|SYT7|TMEM132A
GO Biological Processes	positive regulation of secretion by cell	GO:1903532	-3.58091	3.93399	4.72099	10	3.77358	-1.7755	GHRH|GPER1|HLA-DRB1|KCNN4|PRKACA|SDC4|GPR68|SYT7|TMEM132A|C1QTNF1
GO Biological Processes	regulation of secretion	GO:0051046	-3.49041	2.82898	4.27293	15	5.66038	-1.69988	ADRA2A|GHRH|GPER1|HLA-DRB1|IL11|KCNN4|PRKACA|CCL5|SDC4|SFRP1|SCG5|GPR68|SYT7|TMEM132A|C1QTNF1
GO Biological Processes	positive regulation of secretion	GO:0051047	-3.33188	3.65748	4.43639	10	3.77358	-1.58407	GHRH|GPER1|HLA-DRB1|KCNN4|PRKACA|SDC4|GPR68|SYT7|TMEM132A|C1QTNF1
GO Biological Processes	positive regulation of hormone secretion	GO:0046887	-2.76605	4.76997	4.25683	6	2.26415	-1.19249	GHRH|GPER1|HLA-DRB1|PRKACA|GPR68|C1QTNF1
GO Biological Processes	positive regulation of protein secretion	GO:0050714	-2.72075	4.67262	4.1901	6	2.26415	-1.15666	GPER1|HLA-DRB1|KCNN4|PRKACA|GPR68|TMEM132A
GO Biological Processes	positive regulation of peptide hormone secretion	GO:0090277	-2.52894	5.15672	4.11854	5	1.88679	-1.02531	GHRH|GPER1|HLA-DRB1|PRKACA|GPR68
GO Biological Processes	positive regulation of peptide secretion	GO:0002793	-2.49554	5.06545	4.06437	5	1.88679	-1.00178	GHRH|GPER1|HLA-DRB1|PRKACA|GPR68
GO Biological Processes	positive regulation of insulin secretion	GO:0032024	-2.16088	5.32462	3.77006	4	1.50943	-0.745377	GPER1|HLA-DRB1|PRKACA|GPR68
GO Biological Processes	negative regulation of catabolic process	GO:0009895	-8.52015	5.78828	8.53104	18	6.79245	-5.4396	ADRA2A|DAP|HSP90AB1|MAP1A|PHB1|CTSA|PRKACA|TIMP3|IER3|MAPKAPK2|PSMF1|EHMT2|WDR6|SIRT2|BSCL2|TMEM132A|CDK5RAP3|BMF
GO Biological Processes	regulation of protein catabolic process	GO:0042176	-7.58819	5.36129	7.84723	17	6.41509	-4.7209	ADRA2A|CLU|EEF1A1|HSP90AB1|LRP1|MAP1A|PHB1|CTSA|PRKACA|PSMC3|TIMP3|IER3|PSMF1|SIRT2|TMEM132A|CDK5RAP3|NKD2
GO Biological Processes	negative regulation of protein catabolic process	GO:0042177	-6.02745	8.8061	7.94146	9	3.39623	-3.61754	HSP90AB1|MAP1A|PHB1|CTSA|TIMP3|PSMF1|SIRT2|TMEM132A|CDK5RAP3
GO Biological Processes	regulation of cellular catabolic process	GO:0031329	-4.23025	3.49174	5.04957	14	5.28302	-2.27546	ADRA2A|CLN3|DAP|EEF1A1|GAPDH|CTSA|PRKACA|PSAP|TIMP3|EHMT2|WDR6|SIRT2|CDK5RAP3|BMF
GO Biological Processes	negative regulation of cellular catabolic process	GO:0031330	-4.10508	6.84919	5.95062	7	2.64151	-2.19364	DAP|CTSA|TIMP3|EHMT2|WDR6|SIRT2|BMF
GO Biological Processes	regulation of autophagy	GO:0010506	-4.00629	3.7637	4.98655	12	4.5283	-2.11576	CLN3|DAP|EEF1A1|GAPDH|CTSA|PRKACA|PSAP|EHMT2|WDR6|SIRT2|CDK5RAP3|BMF
GO Biological Processes	negative regulation of autophagy	GO:0010507	-3.7966	7.46604	5.83078	6	2.26415	-1.9505	DAP|CTSA|EHMT2|WDR6|SIRT2|BMF
GO Biological Processes	regulation of MAPK cascade	GO:0043408	-8.29468	4.15658	7.70258	24	9.0566	-5.27249	ADRA2A|CHI3L1|DAG1|EPHA2|EPHB2|FBLN1|FGF7|GAS6|GPER1|GRB2|HLA-DRB1|PRMT1|IL11|PEBP1|PHB1|RPS3|SMPD1|PRDX2|MADD|PRMT5|CIB1|ACKR3|CDK5RAP3|C1QTNF1
GO Biological Processes	positive regulation of phosphorus metabolic process	GO:0010562	-7.90097	3.96465	7.41127	24	9.0566	-4.98792	ADRA2A|CHI3L1|CLN3|EPHA2|ENO1|FGF7|GAS6|GPER1|HLA-DRB1|HSP90AB1|IL11|ENPP2|PHB1|PLAUR|PRKAG1|RARRES2|RPS3|CCL5|SFRP2|SMPD1|CIB1|FAM20A|MOB2|TMEM119
GO Biological Processes	positive regulation of phosphate metabolic process	GO:0045937	-7.90097	3.96465	7.41127	24	9.0566	-4.98792	ADRA2A|CHI3L1|CLN3|EPHA2|ENO1|FGF7|GAS6|GPER1|HLA-DRB1|HSP90AB1|IL11|ENPP2|PHB1|PLAUR|PRKAG1|RARRES2|RPS3|CCL5|SFRP2|SMPD1|CIB1|FAM20A|MOB2|TMEM119
GO Biological Processes	positive regulation of phosphorylation	GO:0042327	-6.88456	3.91541	6.85108	21	7.92453	-4.15293	ADRA2A|CHI3L1|CLN3|EPHA2|FGF7|GAS6|GPER1|HLA-DRB1|IL11|ENPP2|PHB1|PLAUR|PRKAG1|RARRES2|RPS3|CCL5|SFRP2|CIB1|FAM20A|MOB2|TMEM119
GO Biological Processes	positive regulation of protein phosphorylation	GO:0001934	-6.76951	4.02388	6.83543	20	7.54717	-4.07771	ADRA2A|CHI3L1|CLN3|FGF7|GAS6|GPER1|HLA-DRB1|IL11|ENPP2|PHB1|PLAUR|PRKAG1|RARRES2|RPS3|CCL5|SFRP2|CIB1|FAM20A|MOB2|TMEM119
GO Biological Processes	positive regulation of protein modification process	GO:0031401	-6.59634	3.48745	6.49732	23	8.67925	-3.9967	ADRA2A|CHI3L1|CLN3|FGF7|GAS6|GPER1|HLA-DRB1|HSP90AB1|IL11|ENPP2|PHB1|PLAUR|PRKAG1|RARRES2|RPS3|CCL5|SFRP2|SMPD1|CIB1|FAM20A|CDK5RAP3|MOB2|TMEM119
GO Biological Processes	positive regulation of MAPK cascade	GO:0043410	-4.75181	3.67706	5.47294	15	5.66038	-2.68152	ADRA2A|CHI3L1|FGF7|GAS6|GPER1|HLA-DRB1|PRMT1|IL11|PHB1|RPS3|PRDX2|MADD|CIB1|ACKR3|C1QTNF1
GO Biological Processes	regulation of ERK1 and ERK2 cascade	GO:0070372	-4.2917	4.37247	5.39822	11	4.15094	-2.31465	CHI3L1|EPHA2|EPHB2|FBLN1|GAS6|GPER1|HLA-DRB1|PHB1|PRMT5|CIB1|ACKR3
GO Biological Processes	regulation of kinase activity	GO:0043549	-4.24745	3.32145	4.99771	15	5.66038	-2.28685	ADRA2A|CHI3L1|EEF1A1|EPHA2|EPHB2|GAS6|HLA-DRB1|PHB1|PRKAG1|RPS3|CCL5|SMPD1|CIB1|PKIG|CDK5RAP3
GO Biological Processes	positive regulation of kinase activity	GO:0033674	-3.56906	3.92052	4.70746	10	3.77358	-1.76872	ADRA2A|CHI3L1|EPHA2|GAS6|HLA-DRB1|PHB1|PRKAG1|RPS3|CCL5|CIB1
GO Biological Processes	regulation of transferase activity	GO:0051338	-3.37253	2.75632	4.15804	15	5.66038	-1.61473	ADRA2A|CHI3L1|EEF1A1|EPHA2|EPHB2|GAS6|HLA-DRB1|PHB1|PRKAG1|RPS3|CCL5|SMPD1|CIB1|PKIG|CDK5RAP3
GO Biological Processes	regulation of protein kinase activity	GO:0045859	-3.14069	3.01923	4.07388	12	4.5283	-1.4417	ADRA2A|CHI3L1|EPHB2|GAS6|PHB1|PRKAG1|RPS3|CCL5|SMPD1|CIB1|PKIG|CDK5RAP3
GO Biological Processes	positive regulation of transferase activity	GO:0051347	-2.83462	3.14503	3.86492	10	3.77358	-1.23294	ADRA2A|CHI3L1|EPHA2|GAS6|HLA-DRB1|PHB1|PRKAG1|RPS3|CCL5|CIB1
GO Biological Processes	positive regulation of protein kinase activity	GO:0045860	-2.81813	3.7229	4.02534	8	3.01887	-1.22806	ADRA2A|CHI3L1|GAS6|PHB1|PRKAG1|RPS3|CCL5|CIB1
GO Biological Processes	positive regulation of ERK1 and ERK2 cascade	GO:0070374	-2.78187	4.13069	4.10648	7	2.64151	-1.20415	CHI3L1|GAS6|GPER1|HLA-DRB1|PHB1|CIB1|ACKR3
GO Biological Processes	regulation of phosphatidylinositol 3-kinase/protein kinase B signal transduction	GO:0051896	-2.53812	3.3547	3.66872	8	3.01887	-1.03129	CHI3L1|DAG1|GAS6|GPER1|PHB1|CCL5|CIB1|C1QTNF1
GO Biological Processes	activation of protein kinase activity	GO:0032147	-2.50122	6.63648	4.40009	4	1.50943	-1.00623	ADRA2A|CHI3L1|GAS6|PHB1
GO Biological Processes	positive regulation of phosphatidylinositol 3-kinase/protein kinase B signal transduction	GO:0051897	-2.20855	3.67313	3.44206	6	2.26415	-0.777953	CHI3L1|GAS6|GPER1|PHB1|CCL5|C1QTNF1
WikiPathways	Network map of SARS CoV 2 signaling	WP5115	-8.08698	6.76059	8.65454	15	5.66038	-5.12278	CFB|BST2|C1S|IFI6|HLA-DRB1|HLA-DRB5|CFI|IFI27|IFIT1|MX1|SAA2|CCL5|SDF2|TRO|WDR74
GO Biological Processes	cellular response to cytokine stimulus	GO:0071345	-7.39684	3.72795	7.03794	24	9.0566	-4.55758	ASS1|CHI3L1|GAPDH|GAS6|GPER1|HLA-DPA1|HSP90AB1|IFI27|IFIT1|IL1R1|IL10RB|IL11|MX1|P4HB|PHB1|PRKACA|RPS3|CCL5|SFRP1|ZYX|CIB1|POSTN|RPL13A|ACKR3
GO Biological Processes	cytokine-mediated signaling pathway	GO:0019221	-2.65673	2.97349	3.65824	10	3.77358	-1.11097	IFI27|IL1R1|IL10RB|IL11|MX1|P4HB|PRKACA|CCL5|CIB1|ACKR3
GO Biological Processes	regulation of apoptotic signaling pathway	GO:2001233	-7.04308	4.91451	7.3606	17	6.41509	-4.25497	CLU|CTNNA1|ENO1|IFI6|GPER1|GRINA|P4HB|PLAUR|RPS3|SFRP1|SFRP2|PRDX2|MADD|IER3|BCL2L11|FIS1|ACKR3
GO Biological Processes	regulation of intrinsic apoptotic signaling pathway	GO:2001242	-5.15604	6.0571	6.54673	10	3.77358	-2.9906	CLU|ENO1|GRINA|P4HB|PLAUR|RPS3|SFRP2|BCL2L11|FIS1|ACKR3
GO Biological Processes	negative regulation of apoptotic signaling pathway	GO:2001234	-4.2044	4.69177	5.43523	10	3.77358	-2.2631	CLU|CTNNA1|ENO1|IFI6|GRINA|PLAUR|SFRP2|PRDX2|IER3|ACKR3
GO Biological Processes	regulation of intrinsic apoptotic signaling pathway in response to DNA damage	GO:1902229	-3.4781	12.0504	6.3985	4	1.50943	-1.69239	CLU|RPS3|SFRP2|ACKR3
GO Biological Processes	negative regulation of intrinsic apoptotic signaling pathway	GO:2001243	-3.31332	6.07854	5.07719	6	2.26415	-1.57314	CLU|ENO1|GRINA|PLAUR|SFRP2|ACKR3
GO Biological Processes	regulation of cellular response to stress	GO:0080135	-3.09677	2.82933	3.973	13	4.90566	-1.40992	CLU|CLN3|ENO1|GRINA|PRMT1|MMP14|RPS3|SFRP2|IER3|MAPKAPK2|BCL2L11|DMAP1|ACKR3
GO Biological Processes	negative regulation of intrinsic apoptotic signaling pathway in response to DNA damage	GO:1902230	-2.64834	11.4479	5.37453	3	1.13208	-1.1057	CLU|SFRP2|ACKR3
Reactome Gene Sets	SARS-CoV Infections	R-HSA-9679506	-6.76891	4.70084	7.11736	17	6.41509	-4.07771	BST2|CHD4|EEF1A1|GRB2|HLA-A|HLA-B|PRMT1|HSP90AB1|IL1R1|PPIB|RPS3|SDC4|ST3GAL1|SNRPB|ISG15|MAN1B1|AGRN
Reactome Gene Sets	SARS-CoV-2 Infection	R-HSA-9694516	-4.14598	4.21161	5.23895	11	4.15094	-2.22152	HLA-A|HLA-B|PRMT1|HSP90AB1|RPS3|SDC4|ST3GAL1|SNRPB|ISG15|MAN1B1|AGRN
Reactome Gene Sets	SARS-CoV-2-host interactions	R-HSA-9705683	-2.04144	3.38362	3.19873	6	2.26415	-0.661285	HLA-A|HLA-B|HSP90AB1|RPS3|SNRPB|ISG15
GO Biological Processes	inflammatory response	GO:0006954	-6.64936	3.95438	6.7379	20	7.54717	-4.00132	ASS1|BDKRB1|CHI3L1|CLU|EPHA2|GPER1|HLA-DRB1|IFI27|IL1R1|IL10RB|LRP1|PIK3CD|RARRES2|SAA2|CCL5|PRDX2|TNFAIP6|GPR68|MAPKAPK2|SIRT2
GO Biological Processes	response to bacterium	GO:0009617	-2.78508	2.4084	3.57248	15	5.66038	-1.20415	ASS1|BDKRB1|CFB|EPHA2|EPHB2|HLA-A|HLA-B|HLA-DRB1|MMP7|RARRES2|PRDX2|MAPKAPK2|ISG15|RPL13A|FAM20A
GO Biological Processes	negative regulation of intracellular signal transduction	GO:1902532	-6.51701	3.57748	6.49552	22	8.30189	-3.96099	CLU|DAG1|ENO1|EPHB2|FBLN1|GPER1|GRINA|PRMT1|IFI35|LRP1|PEBP1|PHB1|PLAUR|PRKACA|SFRP1|SFRP2|SMPD1|LZTR1|CIB1|SIRT2|ACKR3|CDK5RAP3
GO Biological Processes	negative regulation of phosphate metabolic process	GO:0045936	-5.19735	4.27389	5.98846	14	5.28302	-3.00827	BDKRB1|EPHB2|FBLN1|PRKACA|SFRP1|SFRP2|SMPD1|IER3|CIB1|PKIG|SIRT2|FIS1|PARD3|CDK5RAP3
GO Biological Processes	negative regulation of phosphorus metabolic process	GO:0010563	-5.18422	4.26253	5.97572	14	5.28302	-3.00417	BDKRB1|EPHB2|FBLN1|PRKACA|SFRP1|SFRP2|SMPD1|IER3|CIB1|PKIG|SIRT2|FIS1|PARD3|CDK5RAP3
GO Biological Processes	negative regulation of protein phosphorylation	GO:0001933	-4.23791	4.31257	5.33939	11	4.15094	-2.28089	BDKRB1|EPHB2|FBLN1|SFRP1|SFRP2|SMPD1|CIB1|PKIG|SIRT2|PARD3|CDK5RAP3
GO Biological Processes	negative regulation of protein modification process	GO:0031400	-4.03069	3.54341	4.92722	13	4.90566	-2.13343	BDKRB1|EPHB2|FBLN1|RPS3|SFRP1|SFRP2|SMPD1|ISG15|CIB1|PKIG|SIRT2|PARD3|CDK5RAP3
GO Biological Processes	negative regulation of phosphorylation	GO:0042326	-3.97011	4.02323	5.04697	11	4.15094	-2.08832	BDKRB1|EPHB2|FBLN1|SFRP1|SFRP2|SMPD1|CIB1|PKIG|SIRT2|PARD3|CDK5RAP3
GO Biological Processes	myeloid cell differentiation	GO:0030099	-6.39939	5.41456	7.16468	14	5.28302	-3.89383	DNASE2|EPHA2|HLA-DRB1|IL11|MFAP2|PIK3CD|SFRP1|SLC4A2|GPR68|BAP1|THOC5|WASF2|CIB1|CDK5RAP3
GO Biological Processes	hemopoiesis	GO:0030097	-4.40492	2.99946	4.97621	18	6.79245	-2.40478	DNASE2|EEF2|EPHA2|GAS6|HLA-DRB1|IL11|MFAP2|PIK3CD|SFRP1|SFRP2|ST3GAL1|SLC4A2|GPR68|BAP1|THOC5|WASF2|CIB1|CDK5RAP3
GO Biological Processes	myeloid leukocyte differentiation	GO:0002573	-4.19819	5.98584	5.80386	8	3.01887	-2.26108	EPHA2|HLA-DRB1|PIK3CD|SFRP1|SLC4A2|GPR68|BAP1|THOC5
GO Biological Processes	negative regulation of cell differentiation	GO:0045596	-3.63093	2.69177	4.32197	17	6.41509	-1.81286	COL5A1|CTNNA1|EPHB2|GPER1|PRMT1|ID3|SFRP1|SFRP2|SLC4A2|PRDX2|TNFAIP6|GPR68|PRMT5|CIB1|SIRT2|CDK5RAP2|TMEM119
GO Biological Processes	regulation of hemopoiesis	GO:1903706	-3.38304	3.21722	4.33146	12	4.5283	-1.62196	GAS6|HLA-B|HLA-DRB1|PRMT1|MMP14|SFRP1|SLC4A2|PRDX2|TNFAIP6|GPR68|ISG15|CIB1
GO Biological Processes	leukocyte differentiation	GO:0002521	-2.85824	2.96299	3.8257	11	4.15094	-1.24862	EPHA2|GAS6|HLA-DRB1|IL11|PIK3CD|SFRP1|ST3GAL1|SLC4A2|GPR68|BAP1|THOC5
GO Biological Processes	negative regulation of myeloid cell differentiation	GO:0045638	-2.80468	5.96246	4.57147	5	1.88679	-1.22069	PRMT1|SFRP1|TNFAIP6|GPR68|CIB1
GO Biological Processes	osteoclast differentiation	GO:0030316	-2.77789	7.89512	4.93408	4	1.50943	-1.20211	EPHA2|SFRP1|SLC4A2|GPR68
GO Biological Processes	regulation of leukocyte differentiation	GO:1902105	-2.57288	3.11273	3.62806	9	3.39623	-1.05314	GAS6|HLA-B|HLA-DRB1|MMP14|SFRP1|SLC4A2|PRDX2|TNFAIP6|GPR68
GO Biological Processes	negative regulation of cell development	GO:0010721	-2.52846	3.34246	3.65639	8	3.01887	-1.02531	CTNNA1|EPHB2|SFRP1|SLC4A2|PRDX2|TNFAIP6|GPR68|SIRT2
GO Biological Processes	negative regulation of leukocyte differentiation	GO:1902106	-2.51215	5.11068	4.09129	5	1.88679	-1.01408	SFRP1|SLC4A2|PRDX2|TNFAIP6|GPR68
GO Biological Processes	regulation of myeloid cell differentiation	GO:0045637	-2.5092	3.69288	3.73715	7	2.64151	-1.01174	HLA-DRB1|PRMT1|SFRP1|TNFAIP6|GPR68|ISG15|CIB1
GO Biological Processes	negative regulation of hemopoiesis	GO:1903707	-2.39949	4.81005	3.90924	5	1.88679	-0.928395	SFRP1|SLC4A2|PRDX2|TNFAIP6|GPR68
GO Biological Processes	positive regulation of protein localization to membrane	GO:1905477	-6.39175	9.71994	8.4423	9	3.39623	-3.89244	CLN3|EPHA2|EPHB2|GPER1|LRP1|TNFAIP6|CIB1|FIS1|NKD2
GO Biological Processes	regulation of protein localization to membrane	GO:1905475	-6.13478	6.84387	7.46389	11	4.15094	-3.70715	CLN3|DAG1|EPHA2|EPHB2|GPER1|LRP1|MMP14|TNFAIP6|CIB1|FIS1|NKD2
GO Biological Processes	positive regulation of protein localization to plasma membrane	GO:1903078	-5.88378	12.7199	8.7414	7	2.64151	-3.52164	CLN3|EPHA2|EPHB2|GPER1|LRP1|CIB1|NKD2
GO Biological Processes	regulation of protein localization to cell periphery	GO:1904375	-5.37868	7.35938	7.07975	9	3.39623	-3.1426	CLN3|DAG1|EPHA2|EPHB2|GPER1|LRP1|MMP14|CIB1|NKD2
GO Biological Processes	positive regulation of protein localization to cell periphery	GO:1904377	-5.3677	10.6847	7.88298	7	2.64151	-3.14056	CLN3|EPHA2|EPHB2|GPER1|LRP1|CIB1|NKD2
GO Biological Processes	regulation of protein localization to plasma membrane	GO:1903076	-5.20778	8.25076	7.18415	8	3.01887	-3.01566	CLN3|EPHA2|EPHB2|GPER1|LRP1|MMP14|CIB1|NKD2
GO Biological Processes	tube morphogenesis	GO:0035239	-4.39678	2.9951	4.96906	18	6.79245	-2.40098	AAMP|ANPEP|DAG1|EDNRA|EPHA2|EPHB2|TNC|LRP1|MMP14|PRKACA|SDC4|SFRP1|SFRP2|CUL7|BCL2L11|WASF2|CIB1|ACKR3
GO Biological Processes	vasculature development	GO:0001944	-3.91528	3.09962	4.68201	15	5.66038	-2.04295	AAMP|ANPEP|COL5A1|DAG1|EDNRA|EPHA2|EPHB2|LRP1|MMP14|SFRP2|CUL7|WASF2|CIB1|ACKR3|RIC8A
GO Biological Processes	blood vessel morphogenesis	GO:0048514	-3.8602	3.40556	4.75491	13	4.90566	-1.99723	AAMP|ANPEP|DAG1|EDNRA|EPHA2|EPHB2|LRP1|MMP14|SFRP2|CUL7|WASF2|CIB1|ACKR3
GO Biological Processes	angiogenesis	GO:0001525	-3.61453	3.66067	4.65888	11	4.15094	-1.8016	AAMP|ANPEP|DAG1|EDNRA|EPHA2|EPHB2|MMP14|SFRP2|WASF2|CIB1|ACKR3
GO Biological Processes	blood vessel development	GO:0001568	-3.55684	3.00696	4.38819	14	5.28302	-1.75774	AAMP|ANPEP|COL5A1|DAG1|EDNRA|EPHA2|EPHB2|LRP1|MMP14|SFRP2|CUL7|WASF2|CIB1|ACKR3
GO Biological Processes	nerve development	GO:0021675	-2.78476	5.90099	4.53837	5	1.88679	-1.20415	DAG1|EDNRA|EPHB2|SULF2|ACKR3
GO Biological Processes	response to hormone	GO:0009725	-6.20805	3.31198	6.20109	23	8.67925	-3.75012	ADRA2A|ASS1|CTNNA1|DAG1|EDNRA|GPER1|GRB2|HADHA|TNC|MMP14|PHB1|PKM|POR|PRKACA|PTGDS|RARRES2|RXRB|SFRP1|TIMP3|EIF2B4|BCL2L11|PTPRU|TXN2
GO Biological Processes	cellular response to nitrogen compound	GO:1901699	-4.21732	3.1472	4.90992	16	6.03774	-2.26911	ASS1|CTNNA1|EDNRA|EPHB2|GPER1|GRB2|PRMT1|IFIT1|LRP1|PKM|PRKACA|RARRES2|SFRP1|PQBP1|EHMT2|AGRN
GO Biological Processes	cellular response to organonitrogen compound	GO:0071417	-3.24372	2.93537	4.12535	13	4.90566	-1.52256	ASS1|CTNNA1|EDNRA|EPHB2|GPER1|GRB2|PRMT1|LRP1|PKM|PRKACA|RARRES2|SFRP1|EHMT2
GO Biological Processes	cellular response to hormone stimulus	GO:0032870	-3.18867	2.89539	4.06842	13	4.90566	-1.47773	ADRA2A|ASS1|EDNRA|GPER1|GRB2|TNC|PHB1|PKM|PRKACA|RARRES2|RXRB|SFRP1|BCL2L11
GO Biological Processes	response to peptide hormone	GO:0043434	-2.69783	3.01261	3.70615	10	3.77358	-1.1359	ASS1|DAG1|EDNRA|GPER1|GRB2|HADHA|PKM|PRKACA|RARRES2|EIF2B4
GO Biological Processes	cellular response to peptide hormone stimulus	GO:0071375	-2.19596	3.23127	3.31203	7	2.64151	-0.769576	ASS1|EDNRA|GPER1|GRB2|PKM|PRKACA|RARRES2
WikiPathways	Complement and coagulation cascades	WP558	-6.13248	13.8165	9.17133	7	2.64151	-3.70715	BDKRB1|CFB|SERPING1|C1S|CLU|CFI|PLAUR
WikiPathways	Dengue 2 interactions with complement and coagulation cascades	WP3896	-6.08086	13.5823	9.08119	7	2.64151	-3.66073	BDKRB1|CFB|SERPING1|C1S|CLU|CFI|PLAUR
KEGG Pathway	Complement and coagulation cascades	hsa04610	-4.90464	9.1063	7.14874	7	2.64151	-2.79323	BDKRB1|CFB|SERPING1|C1S|CLU|CFI|PLAUR
GO Biological Processes	humoral immune response	GO:0006959	-4.72755	4.8809	5.87667	11	4.15094	-2.66417	CFB|SERPING1|C1S|CLU|GAPDH|HLA-A|HLA-DRB1|CFI|MMP7|RARRES2|CCL5
WikiPathways	Complement system in neuronal development and plasticity	WP5090	-4.35217	7.4893	6.31235	7	2.64151	-2.37137	CFB|SERPING1|C1S|CLU|GAS6|CFI|PARD3
Reactome Gene Sets	Regulation of Complement cascade	R-HSA-977606	-4.25444	12.1786	7.19962	5	1.88679	-2.28842	CFB|SERPING1|C1S|CLU|CFI
GO Biological Processes	complement activation	GO:0006956	-3.8492	10.042	6.41426	5	1.88679	-1.99051	CFB|SERPING1|C1S|CLU|CFI
Reactome Gene Sets	Complement cascade	R-HSA-166658	-3.81313	9.8689	6.3465	5	1.88679	-1.96287	CFB|SERPING1|C1S|CLU|CFI
WikiPathways	Complement system	WP2806	-3.72012	7.23027	5.70932	6	2.26415	-1.8929	CFB|SERPING1|C1S|CFI|PLAUR|PRKACA
GO Biological Processes	immune effector process	GO:0002252	-3.61618	3.21432	4.50718	13	4.90566	-1.80197	CFB|SERPING1|C1S|CLU|GRB2|HLA-A|CFI|IFI35|LRP1|PIK3CD|PTGDS|ST3GAL1|PRDX2
GO Biological Processes	complement activation, classical pathway	GO:0006958	-3.43407	11.7415	6.301	4	1.50943	-1.66369	SERPING1|C1S|CLU|CFI
GO Biological Processes	humoral immune response mediated by circulating immunoglobulin	GO:0002455	-3.23132	10.4072	5.86188	4	1.50943	-1.51427	SERPING1|C1S|CLU|CFI
GO Biological Processes	leukocyte mediated immunity	GO:0002443	-2.3273	3.09403	3.39855	8	3.01887	-0.872185	SERPING1|C1S|CLU|GRB2|HLA-A|CFI|PIK3CD|PTGDS
GO Biological Processes	adaptive immune response based on somatic recombination of immune receptors built from immunoglobulin superfamily domains	GO:0002460	-2.19596	3.23127	3.31203	7	2.64151	-0.769576	SERPING1|C1S|CLU|HLA-A|HLA-DRB1|CFI|PHB1
Canonical Pathways	NABA CORE MATRISOME	M5884	-5.98021	5.41175	6.89904	13	4.90566	-3.59005	BGN|COL5A1|COL6A2|FBLN1|GAS6|TNC|MFAP2|PCOLCE|TNFAIP6|COL14A1|POSTN|FNDC1|AGRN
Canonical Pathways	NABA ECM GLYCOPROTEINS	M3008	-4.21428	5.2567	5.61233	9	3.39623	-2.26781	FBLN1|GAS6|TNC|MFAP2|PCOLCE|TNFAIP6|POSTN|FNDC1|AGRN
GO Biological Processes	extracellular matrix organization	GO:0030198	-5.98021	5.41175	6.89904	13	4.90566	-3.59005	COL5A1|DAG1|FBLN1|GAS6|MMP1|MMP7|MMP14|SFRP2|COL14A1|ADAMTSL2|POSTN|SULF2|RIC8A
GO Biological Processes	extracellular structure organization	GO:0043062	-5.96261	5.39214	6.88097	13	4.90566	-3.57724	COL5A1|DAG1|FBLN1|GAS6|MMP1|MMP7|MMP14|SFRP2|COL14A1|ADAMTSL2|POSTN|SULF2|RIC8A
GO Biological Processes	external encapsulating structure organization	GO:0045229	-5.94509	5.37267	6.86299	13	4.90566	-3.56638	COL5A1|DAG1|FBLN1|GAS6|MMP1|MMP7|MMP14|SFRP2|COL14A1|ADAMTSL2|POSTN|SULF2|RIC8A
Canonical Pathways	NABA MATRISOME ASSOCIATED	M5885	-4.41476	2.89628	4.93969	19	7.16981	-2.4088	ANXA6|SERPING1|FGF7|IL11|MMP1|MMP7|MMP14|PLOD1|CTSA|CCL5|SDC4|SFRP1|SFRP2|TIMP3|ADAMTSL2|FAM20A|SULF2|C1QTNF1|LGALS9C
Canonical Pathways	NABA ECM REGULATORS	M3468	-4.29481	4.81005	5.53942	10	3.77358	-2.31588	SERPING1|MMP1|MMP7|MMP14|PLOD1|CTSA|TIMP3|ADAMTSL2|FAM20A|SULF2
WikiPathways	Matrix metalloproteinases	WP129	-3.8846	15.2639	7.3375	4	1.50943	-2.01876	MMP1|MMP7|MMP14|TIMP3
GO Biological Processes	collagen metabolic process	GO:0032963	-3.61047	8.94369	5.9718	5	1.88679	-1.80135	COL5A1|MMP1|MMP7|MMP14|PCOLCE
Reactome Gene Sets	Activation of Matrix Metalloproteinases	R-HSA-1592389	-2.52836	10.4072	5.07561	3	1.13208	-1.02531	MMP1|MMP7|MMP14
GO Biological Processes	collagen catabolic process	GO:0030574	-2.25974	8.37653	4.43683	3	1.13208	-0.820581	MMP1|MMP7|MMP14
GO Biological Processes	extracellular matrix disassembly	GO:0022617	-2.1201	7.46604	4.11985	3	1.13208	-0.715203	MMP1|MMP7|MMP14
WikiPathways	Chronic hyperglycemia impairment of neuron function	WP5283	-2.1201	7.46604	4.11985	3	1.13208	-0.715203	MMP1|MMP7|MMP14
WikiPathways	Proteasome degradation	WP183	-5.93171	12.9251	8.8234	7	2.64151	-3.56042	HLA-A|HLA-B|PSMB8|PSMB9|PSMC3|UBA1|UBA7
Reactome Gene Sets	Axon guidance	R-HSA-422475	-5.72851	3.76027	6.12117	18	6.79245	-3.41266	COL5A1|COL6A2|DAG1|EPHA2|EPHB2|GRB2|HSP90AB1|PIK3CD|PRKACA|PSMB8|PSMB9|PSMC3|RPL18|RPS3|TUBA4A|PSMF1|RPL13A|AGRN
Reactome Gene Sets	Downstream TCR signaling	R-HSA-202424	-5.61344	9.34524	7.76764	8	3.01887	-3.3221	HLA-DPA1|HLA-DPB1|HLA-DRB1|HLA-DRB5|PSMB8|PSMB9|PSMC3|PSMF1
Reactome Gene Sets	Nervous system development	R-HSA-9675108	-5.45867	3.59621	5.88968	18	6.79245	-3.20768	COL5A1|COL6A2|DAG1|EPHA2|EPHB2|GRB2|HSP90AB1|PIK3CD|PRKACA|PSMB8|PSMB9|PSMC3|RPL18|RPS3|TUBA4A|PSMF1|RPL13A|AGRN
Reactome Gene Sets	Metabolism of amino acids and derivatives	R-HSA-71291	-5.30398	4.36706	6.09201	14	5.28302	-3.0899	AMT|ARG2|ASS1|PSMB8|PSMB9|PSMC3|RPL18|RPS3|SLC6A8|PSMF1|RPL13A|TXN2|PHGDH|SERINC2
GO Biological Processes	protein catabolic process	GO:0030163	-5.15948	3.15805	5.52099	20	7.54717	-2.9906	CLU|CLN3|IFI27|MMP14|OXA1L|PRKACA|PSMB8|PSMB9|PSMC3|UBA1|UBA7|BAP1|PSMF1|ISG15|CUL7|MAN1B1|SIRT2|TRPC4AP|HM13|UBL7
Reactome Gene Sets	TCR signaling	R-HSA-202403	-4.95765	7.63195	6.83325	8	3.01887	-2.83595	HLA-DPA1|HLA-DPB1|HLA-DRB1|HLA-DRB5|PSMB8|PSMB9|PSMC3|PSMF1
Reactome Gene Sets	Adaptive Immune System	R-HSA-1280218	-4.79763	2.98123	5.22057	20	7.54717	-2.71567	GRB2|HLA-A|HLA-B|HLA-DMB|HLA-DPA1|HLA-DPB1|HLA-DRB1|HLA-DRB5|PIK3CD|CTSA|PRKACA|PSMB8|PSMB9|PSMC3|TUBA4A|UBA1|UBA7|PSMF1|CUL7|ACTR1A
Reactome Gene Sets	The role of GTSE1 in G2/M progression after G2 checkpoint	R-HSA-8852276	-4.22746	8.92046	6.53254	6	2.26415	-2.27546	HSP90AB1|PSMB8|PSMB9|PSMC3|TUBA4A|PSMF1
Reactome Gene Sets	G2/M Transition	R-HSA-69275	-4.19725	5.23002	5.59145	9	3.39623	-2.26108	HSP90AB1|PRKACA|PSMB8|PSMB9|PSMC3|TUBA4A|PSMF1|ACTR1A|CDK5RAP2
Reactome Gene Sets	Mitotic G2-G2/M phases	R-HSA-453274	-4.1635	5.17745	5.55011	9	3.39623	-2.23573	HSP90AB1|PRKACA|PSMB8|PSMB9|PSMC3|TUBA4A|PSMF1|ACTR1A|CDK5RAP2
Reactome Gene Sets	Signaling by Interleukins	R-HSA-449147	-4.09185	3.38839	4.91454	14	5.28302	-2.18201	GRB2|IL1R1|IL10RB|IL11|MMP1|P4HB|PIK3CD|PRKACA|PSMB8|PSMB9|PSMC3|CCL5|MAPKAPK2|PSMF1
GO Biological Processes	proteolysis involved in protein catabolic process	GO:0051603	-4.00533	3.01757	4.71354	16	6.03774	-2.11576	IFI27|OXA1L|PSMB8|PSMB9|PSMC3|UBA1|UBA7|BAP1|PSMF1|ISG15|CUL7|MAN1B1|SIRT2|TRPC4AP|HM13|UBL7
Reactome Gene Sets	Cellular response to chemical stress	R-HSA-9711123	-3.96933	4.883	5.31323	9	3.39623	-2.08832	P4HB|PGD|PSMB8|PSMB9|PSMC3|PRDX2|PSMF1|TXN2|HM13
Reactome Gene Sets	Intracellular signaling by second messengers	R-HSA-9006925	-3.94581	3.99769	5.02045	11	4.15094	-2.06826	CHD4|FGF7|GRB2|PIK3CD|PRKACA|PSMB8|PSMB9|PSMC3|IER3|PSMF1|SCMH1
Reactome Gene Sets	ER-Phagosome pathway	R-HSA-1236974	-3.84921	7.63195	5.91483	6	2.26415	-1.99051	HLA-A|HLA-B|PSMB8|PSMB9|PSMC3|PSMF1
Reactome Gene Sets	Signaling by ROBO receptors	R-HSA-376176	-3.84727	4.70463	5.16505	9	3.39623	-1.99	DAG1|PRKACA|PSMB8|PSMB9|PSMC3|RPL18|RPS3|PSMF1|RPL13A
Reactome Gene Sets	Regulation of expression of SLITs and ROBOs	R-HSA-9010553	-3.84409	5.32462	5.33926	8	3.01887	-1.98823	DAG1|PSMB8|PSMB9|PSMC3|RPL18|RPS3|PSMF1|RPL13A
Reactome Gene Sets	PIP3 activates AKT signaling	R-HSA-1257604	-3.80351	4.19338	4.97542	10	3.77358	-1.95464	CHD4|FGF7|GRB2|PIK3CD|PSMB8|PSMB9|PSMC3|IER3|PSMF1|SCMH1
Reactome Gene Sets	Degradation of GLI1 by the proteasome	R-HSA-5610780	-3.74305	9.53994	6.21577	5	1.88679	-1.91429	PRKACA|PSMB8|PSMB9|PSMC3|PSMF1
Reactome Gene Sets	Degradation of GLI2 by the proteasome	R-HSA-5610783	-3.74305	9.53994	6.21577	5	1.88679	-1.91429	PRKACA|PSMB8|PSMB9|PSMC3|PSMF1
Reactome Gene Sets	GLI3 is processed to GLI3R by the proteasome	R-HSA-5610785	-3.74305	9.53994	6.21577	5	1.88679	-1.91429	PRKACA|PSMB8|PSMB9|PSMC3|PSMF1
Reactome Gene Sets	Hedgehog ligand biogenesis	R-HSA-5358346	-3.57878	8.8061	5.91413	5	1.88679	-1.7755	P4HB|PSMB8|PSMB9|PSMC3|PSMF1
Reactome Gene Sets	Antigen processing-Cross presentation	R-HSA-1236975	-3.48404	6.54167	5.33977	6	2.26415	-1.69593	HLA-A|HLA-B|PSMB8|PSMB9|PSMC3|PSMF1
Reactome Gene Sets	Signaling by Hedgehog	R-HSA-5358351	-3.45527	5.37822	5.02915	7	2.64151	-1.68256	P4HB|PRKACA|PSMB8|PSMB9|PSMC3|TUBA4A|PSMF1
Reactome Gene Sets	Signaling by the B Cell Receptor (BCR)	R-HSA-983705	-3.33388	6.13282	5.10861	6	2.26415	-1.58496	GRB2|PIK3CD|PSMB8|PSMB9|PSMC3|PSMF1
Reactome Gene Sets	Hedgehog 'off' state	R-HSA-5610787	-3.31332	6.07854	5.07719	6	2.26415	-1.57314	PRKACA|PSMB8|PSMB9|PSMC3|TUBA4A|PSMF1
GO Biological Processes	modification-dependent protein catabolic process	GO:0019941	-3.30798	2.98243	4.19163	13	4.90566	-1.57209	IFI27|PSMB8|PSMB9|PSMC3|UBA1|UBA7|BAP1|PSMF1|ISG15|CUL7|SIRT2|TRPC4AP|UBL7
Reactome Gene Sets	Cellular response to hypoxia	R-HSA-1234174	-3.28949	7.63195	5.39814	5	1.88679	-1.55574	CA9|PSMB8|PSMB9|PSMC3|PSMF1
GO Biological Processes	modification-dependent macromolecule catabolic process	GO:0043632	-3.26765	2.95284	4.15006	13	4.90566	-1.54023	IFI27|PSMB8|PSMB9|PSMC3|UBA1|UBA7|BAP1|PSMF1|ISG15|CUL7|SIRT2|TRPC4AP|UBL7
KEGG Pathway	Proteasome	hsa03050	-3.15732	9.95472	5.70552	4	1.50943	-1.45248	PSMB8|PSMB9|PSMC3|PSMF1
Reactome Gene Sets	Metabolism of RNA	R-HSA-8953854	-3.14645	2.52296	3.89898	16	6.03774	-1.44451	PSMB8|PSMB9|PSMC3|RPL18|RPS3|SNRPB|SNRPN|THOC5|MAPKAPK2|PSMF1|PQBP1|PRMT5|NXF1|RPL13A|PRPF31|ZMAT5
Reactome Gene Sets	Cross-presentation of soluble exogenous antigens (endosomes)	R-HSA-1236978	-3.05281	9.34524	5.48811	4	1.50943	-1.38137	PSMB8|PSMB9|PSMC3|PSMF1
Reactome Gene Sets	Regulation of activated PAK-2p34 by proteasome mediated degradation	R-HSA-211733	-3.01956	9.15834	5.41975	4	1.50943	-1.35639	PSMB8|PSMB9|PSMC3|PSMF1
Reactome Gene Sets	Regulation of ornithine decarboxylase (ODC)	R-HSA-350562	-2.98705	8.97876	5.35329	4	1.50943	-1.33106	PSMB8|PSMB9|PSMC3|PSMF1
Reactome Gene Sets	Regulation of mRNA stability by proteins that bind AU-rich elements	R-HSA-450531	-2.97338	6.5045	4.85428	5	1.88679	-1.31917	PSMB8|PSMB9|PSMC3|MAPKAPK2|PSMF1
Reactome Gene Sets	Vpu mediated degradation of CD4	R-HSA-180534	-2.95525	8.8061	5.28862	4	1.50943	-1.30894	PSMB8|PSMB9|PSMC3|PSMF1
Reactome Gene Sets	Autodegradation of the E3 ubiquitin ligase COP1	R-HSA-349425	-2.95525	8.8061	5.28862	4	1.50943	-1.30894	PSMB8|PSMB9|PSMC3|PSMF1
Reactome Gene Sets	Ubiquitin Mediated Degradation of Phosphorylated Cdc25A	R-HSA-69601	-2.95525	8.8061	5.28862	4	1.50943	-1.30894	PSMB8|PSMB9|PSMC3|PSMF1
Reactome Gene Sets	p53-Independent DNA Damage Response	R-HSA-69610	-2.95525	8.8061	5.28862	4	1.50943	-1.30894	PSMB8|PSMB9|PSMC3|PSMF1
Reactome Gene Sets	p53-Independent G1/S DNA damage checkpoint	R-HSA-69613	-2.95525	8.8061	5.28862	4	1.50943	-1.30894	PSMB8|PSMB9|PSMC3|PSMF1
Reactome Gene Sets	Ubiquitin-dependent degradation of Cyclin D	R-HSA-75815	-2.95525	8.8061	5.28862	4	1.50943	-1.30894	PSMB8|PSMB9|PSMC3|PSMF1
Reactome Gene Sets	GSK3B and BTRC:CUL1-mediated-degradation of NFE2L2	R-HSA-9762114	-2.95525	8.8061	5.28862	4	1.50943	-1.30894	PSMB8|PSMB9|PSMC3|PSMF1
Reactome Gene Sets	MAPK6/MAPK4 signaling	R-HSA-5687128	-2.95134	6.43142	4.81705	5	1.88679	-1.30676	PRKACA|PSMB8|PSMB9|PSMC3|PSMF1
Reactome Gene Sets	Regulation of Apoptosis	R-HSA-169911	-2.92413	8.63994	5.22567	4	1.50943	-1.29405	PSMB8|PSMB9|PSMC3|PSMF1
Reactome Gene Sets	Vif-mediated degradation of APOBEC3G	R-HSA-180585	-2.89367	8.47994	5.16436	4	1.50943	-1.27024	PSMB8|PSMB9|PSMC3|PSMF1
Reactome Gene Sets	Negative regulation of NOTCH4 signaling	R-HSA-9604323	-2.89367	8.47994	5.16436	4	1.50943	-1.27024	PSMB8|PSMB9|PSMC3|PSMF1
Reactome Gene Sets	SCF-beta-TrCP mediated degradation of Emi1	R-HSA-174113	-2.86383	8.32576	5.10461	4	1.50943	-1.25101	PSMB8|PSMB9|PSMC3|PSMF1
Reactome Gene Sets	Degradation of AXIN	R-HSA-4641257	-2.86383	8.32576	5.10461	4	1.50943	-1.25101	PSMB8|PSMB9|PSMC3|PSMF1
Reactome Gene Sets	FBXL7 down-regulates AURKA during mitotic entry and in early mitosis	R-HSA-8854050	-2.86383	8.32576	5.10461	4	1.50943	-1.25101	PSMB8|PSMB9|PSMC3|PSMF1
Reactome Gene Sets	Regulation of RUNX3 expression and activity	R-HSA-8941858	-2.86383	8.32576	5.10461	4	1.50943	-1.25101	PSMB8|PSMB9|PSMC3|PSMF1
Reactome Gene Sets	Somitogenesis	R-HSA-9824272	-2.86383	8.32576	5.10461	4	1.50943	-1.25101	PSMB8|PSMB9|PSMC3|PSMF1
Reactome Gene Sets	AUF1 (hnRNP D0) binds and destabilizes mRNA	R-HSA-450408	-2.83461	8.17709	5.04636	4	1.50943	-1.23294	PSMB8|PSMB9|PSMC3|PSMF1
Reactome Gene Sets	Hh mutants are degraded by ERAD	R-HSA-5362768	-2.83461	8.17709	5.04636	4	1.50943	-1.23294	PSMB8|PSMB9|PSMC3|PSMF1
Reactome Gene Sets	PTEN Regulation	R-HSA-6807070	-2.82827	4.90625	4.34874	6	2.26415	-1.23204	CHD4|PSMB8|PSMB9|PSMC3|PSMF1|SCMH1
Reactome Gene Sets	Degradation of DVL	R-HSA-4641258	-2.80596	8.03363	4.98953	4	1.50943	-1.22069	PSMB8|PSMB9|PSMC3|PSMF1
Reactome Gene Sets	Stabilization of p53	R-HSA-69541	-2.80596	8.03363	4.98953	4	1.50943	-1.22069	PSMB8|PSMB9|PSMC3|PSMF1
Reactome Gene Sets	Transcriptional regulation by RUNX3	R-HSA-8878159	-2.80468	5.96246	4.57147	5	1.88679	-1.22069	PSMB8|PSMB9|PSMC3|PSMF1|BCL2L11
Reactome Gene Sets	Nuclear events mediated by NFE2L2	R-HSA-9759194	-2.78476	5.90099	4.53837	5	1.88679	-1.20415	PGD|PSMB8|PSMB9|PSMC3|PSMF1
Reactome Gene Sets	Metabolism of polyamines	R-HSA-351202	-2.75035	7.7613	4.87993	4	1.50943	-1.17899	PSMB8|PSMB9|PSMC3|PSMF1
Reactome Gene Sets	Hh mutants abrogate ligand secretion	R-HSA-5387390	-2.75035	7.7613	4.87993	4	1.50943	-1.17899	PSMB8|PSMB9|PSMC3|PSMF1
Reactome Gene Sets	NIK-->noncanonical NF-kB signaling	R-HSA-5676590	-2.75035	7.7613	4.87993	4	1.50943	-1.17899	PSMB8|PSMB9|PSMC3|PSMF1
Reactome Gene Sets	SCF(Skp2)-mediated degradation of p27/p21	R-HSA-187577	-2.72334	7.63195	4.82705	4	1.50943	-1.15853	PSMB8|PSMB9|PSMC3|PSMF1
Reactome Gene Sets	Dectin-1 mediated noncanonical NF-kB signaling	R-HSA-5607761	-2.72334	7.63195	4.82705	4	1.50943	-1.15853	PSMB8|PSMB9|PSMC3|PSMF1
Reactome Gene Sets	Defective CFTR causes cystic fibrosis	R-HSA-5678895	-2.69684	7.50684	4.77536	4	1.50943	-1.13562	PSMB8|PSMB9|PSMC3|PSMF1
Reactome Gene Sets	TNFR2 non-canonical NF-kB pathway	R-HSA-5668541	-2.68863	5.61173	4.37955	5	1.88679	-1.1338	PSMB8|PSMB9|PSMC3|PSMF1|EDARADD
Reactome Gene Sets	UCH proteinases	R-HSA-5689603	-2.68863	5.61173	4.37955	5	1.88679	-1.1338	PSMB8|PSMB9|PSMC3|BAP1|PSMF1
Reactome Gene Sets	Autodegradation of Cdh1 by Cdh1:APC/C	R-HSA-174084	-2.64529	7.26852	4.67543	4	1.50943	-1.1057	PSMB8|PSMB9|PSMC3|PSMF1
Reactome Gene Sets	MAPK family signaling cascades	R-HSA-5683057	-2.62581	3.17019	3.69244	9	3.39623	-1.09096	FGF7|GRB2|PEBP1|PHB1|PRKACA|PSMB8|PSMB9|PSMC3|PSMF1
Reactome Gene Sets	Asymmetric localization of PCP proteins	R-HSA-4608870	-2.62022	7.15495	4.62709	4	1.50943	-1.08604	PSMB8|PSMB9|PSMC3|PSMF1
Reactome Gene Sets	Oxygen-dependent proline hydroxylation of Hypoxia-inducible Factor Alpha	R-HSA-1234176	-2.57138	6.93814	4.53346	4	1.50943	-1.05314	PSMB8|PSMB9|PSMC3|PSMF1
Reactome Gene Sets	p53-Dependent G1 DNA Damage Response	R-HSA-69563	-2.57138	6.93814	4.53346	4	1.50943	-1.05314	PSMB8|PSMB9|PSMC3|PSMF1
Reactome Gene Sets	p53-Dependent G1/S DNA damage checkpoint	R-HSA-69580	-2.57138	6.93814	4.53346	4	1.50943	-1.05314	PSMB8|PSMB9|PSMC3|PSMF1
Reactome Gene Sets	Activation of NF-kappaB in B cells	R-HSA-1169091	-2.54759	6.83458	4.48809	4	1.50943	-1.03951	PSMB8|PSMB9|PSMC3|PSMF1
Reactome Gene Sets	APC/C:Cdc20 mediated degradation of Securin	R-HSA-174154	-2.54759	6.83458	4.48809	4	1.50943	-1.03951	PSMB8|PSMB9|PSMC3|PSMF1
Reactome Gene Sets	Regulation of RAS by GAPs	R-HSA-5658442	-2.52421	6.73407	4.44365	4	1.50943	-1.02292	PSMB8|PSMB9|PSMC3|PSMF1
Reactome Gene Sets	G1/S DNA Damage Checkpoints	R-HSA-69615	-2.52421	6.73407	4.44365	4	1.50943	-1.02292	PSMB8|PSMB9|PSMC3|PSMF1
Reactome Gene Sets	Regulation of PTEN stability and activity	R-HSA-8948751	-2.50122	6.63648	4.40009	4	1.50943	-1.00623	PSMB8|PSMB9|PSMC3|PSMF1
Reactome Gene Sets	Formation of paraxial mesoderm	R-HSA-9793380	-2.50122	6.63648	4.40009	4	1.50943	-1.00623	PSMB8|PSMB9|PSMC3|PSMF1
Reactome Gene Sets	RAF/MAP kinase cascade	R-HSA-5673001	-2.47148	3.27084	3.58354	8	3.01887	-0.983799	FGF7|GRB2|PEBP1|PHB1|PSMB8|PSMB9|PSMC3|PSMF1
Reactome Gene Sets	Interleukin-1 signaling	R-HSA-9020702	-2.46285	4.97736	4.01146	5	1.88679	-0.976378	IL1R1|PSMB8|PSMB9|PSMC3|PSMF1
Reactome Gene Sets	Orc1 removal from chromatin	R-HSA-68949	-2.45638	6.44953	4.31551	4	1.50943	-0.97142	PSMB8|PSMB9|PSMC3|PSMF1
Reactome Gene Sets	Cdc20:Phospho-APC/C mediated degradation of Cyclin A	R-HSA-174184	-2.4345	6.35996	4.27443	4	1.50943	-0.952812	PSMB8|PSMB9|PSMC3|PSMF1
Reactome Gene Sets	CDK-mediated phosphorylation and removal of Cdc6	R-HSA-69017	-2.4345	6.35996	4.27443	4	1.50943	-0.952812	PSMB8|PSMB9|PSMC3|PSMF1
Reactome Gene Sets	Regulation of RUNX2 expression and activity	R-HSA-8939902	-2.4345	6.35996	4.27443	4	1.50943	-0.952812	PSMB8|PSMB9|PSMC3|PSMF1
Reactome Gene Sets	MAPK1/MAPK3 signaling	R-HSA-5684996	-2.41613	3.20222	3.51265	8	3.01887	-0.940127	FGF7|GRB2|PEBP1|PHB1|PSMB8|PSMB9|PSMC3|PSMF1
Reactome Gene Sets	APC/C:Cdh1 mediated degradation of Cdc20 and other APC/C:Cdh1 targeted proteins in late mitosis/early G1	R-HSA-174178	-2.41297	6.27284	4.23412	4	1.50943	-0.940127	PSMB8|PSMB9|PSMC3|PSMF1
Reactome Gene Sets	APC:Cdc20 mediated degradation of cell cycle proteins prior to satisfation of the cell cycle checkpoint	R-HSA-179419	-2.41297	6.27284	4.23412	4	1.50943	-0.940127	PSMB8|PSMB9|PSMC3|PSMF1
GO Biological Processes	ubiquitin-dependent protein catabolic process	GO:0006511	-2.39097	2.5752	3.2965	11	4.15094	-0.922196	IFI27|PSMB8|PSMB9|PSMC3|UBA1|BAP1|PSMF1|CUL7|SIRT2|TRPC4AP|UBL7
Reactome Gene Sets	Synthesis of DNA	R-HSA-69239	-2.38405	4.76997	3.8844	5	1.88679	-0.91873	POLD2|PSMB8|PSMB9|PSMC3|PSMF1
Reactome Gene Sets	APC/C:Cdc20 mediated degradation of mitotic proteins	R-HSA-176409	-2.37091	6.10556	4.15572	4	1.50943	-0.909594	PSMB8|PSMB9|PSMC3|PSMF1
Reactome Gene Sets	Activation of APC/C and APC/C:Cdc20 mediated degradation of mitotic proteins	R-HSA-176814	-2.35037	6.02522	4.11757	4	1.50943	-0.893014	PSMB8|PSMB9|PSMC3|PSMF1
Reactome Gene Sets	ABC transporter disorders	R-HSA-5619084	-2.31022	5.87073	4.04329	4	1.50943	-0.859569	PSMB8|PSMB9|PSMC3|PSMF1
Reactome Gene Sets	KEAP1-NFE2L2 pathway	R-HSA-9755511	-2.29458	4.54283	3.74088	5	1.88679	-0.847244	PGD|PSMB8|PSMB9|PSMC3|PSMF1
Reactome Gene Sets	Apoptosis	R-HSA-109581	-2.2876	3.81597	3.55707	6	2.26415	-0.843007	PSMB8|PSMB9|PSMC3|PSMF1|BCL2L11|BMF
Reactome Gene Sets	Regulation of APC/C activators between G1/S and early anaphase	R-HSA-176408	-2.27125	5.72396	3.97154	4	1.50943	-0.828843	PSMB8|PSMB9|PSMC3|PSMF1
Reactome Gene Sets	Host Interactions of HIV factors	R-HSA-162909	-2.23778	4.40305	3.65012	5	1.88679	-0.800241	HLA-A|PSMB8|PSMB9|PSMC3|PSMF1
Reactome Gene Sets	FCERI mediated NF-kB activation	R-HSA-2871837	-2.23341	5.58435	3.90218	4	1.50943	-0.798018	PSMB8|PSMB9|PSMC3|PSMF1
Reactome Gene Sets	Signaling by NOTCH4	R-HSA-9013694	-2.23341	5.58435	3.90218	4	1.50943	-0.798018	PSMB8|PSMB9|PSMC3|PSMF1
Reactome Gene Sets	Downstream signaling events of B Cell Receptor (BCR)	R-HSA-1168372	-2.21489	5.51707	3.86835	4	1.50943	-0.782702	PSMB8|PSMB9|PSMC3|PSMF1
Reactome Gene Sets	Degradation of beta-catenin by the destruction complex	R-HSA-195253	-2.21489	5.51707	3.86835	4	1.50943	-0.782702	PSMB8|PSMB9|PSMC3|PSMF1
Reactome Gene Sets	Cyclin E associated events during G1/S transition	R-HSA-69202	-2.21489	5.51707	3.86835	4	1.50943	-0.782702	PSMB8|PSMB9|PSMC3|PSMF1
Reactome Gene Sets	Fc epsilon receptor (FCERI) signaling	R-HSA-2454202	-2.18309	4.27161	3.56295	5	1.88679	-0.757757	GRB2|PSMB8|PSMB9|PSMC3|PSMF1
Reactome Gene Sets	Hedgehog 'on' state	R-HSA-5632684	-2.17863	5.38726	3.8023	4	1.50943	-0.75574	PSMB8|PSMB9|PSMC3|PSMF1
Reactome Gene Sets	Cyclin A:Cdk2-associated events at S phase entry	R-HSA-69656	-2.17863	5.38726	3.8023	4	1.50943	-0.75574	PSMB8|PSMB9|PSMC3|PSMF1
Reactome Gene Sets	Class I MHC mediated antigen processing & presentation	R-HSA-983169	-2.1784	2.70423	3.14247	9	3.39623	-0.75574	HLA-A|HLA-B|PSMB8|PSMB9|PSMC3|UBA1|UBA7|PSMF1|CUL7
Reactome Gene Sets	APC/C-mediated degradation of cell cycle proteins	R-HSA-174143	-2.14337	5.26341	3.73831	4	1.50943	-0.732446	PSMB8|PSMB9|PSMC3|PSMF1
Reactome Gene Sets	Regulation of mitotic cell cycle	R-HSA-453276	-2.14337	5.26341	3.73831	4	1.50943	-0.732446	PSMB8|PSMB9|PSMC3|PSMF1
GO Biological Processes	proteasomal protein catabolic process	GO:0010498	-2.11521	2.64183	3.06341	9	3.39623	-0.712309	IFI27|PSMB8|PSMB9|PSMC3|PSMF1|MAN1B1|SIRT2|TRPC4AP|HM13
Reactome Gene Sets	Diseases of signal transduction by growth factor receptors and second messengers	R-HSA-5663202	-2.09478	2.46723	2.98977	10	3.77358	-0.697557	FGF7|GRB2|PEBP1|PHB1|PIK3CD|PSMB8|PSMB9|PSMC3|PSMF1|BCL2L11
Reactome Gene Sets	Switching of origins to a post-replicative state	R-HSA-69052	-2.07564	5.03205	3.61605	4	1.50943	-0.684024	PSMB8|PSMB9|PSMC3|PSMF1
Reactome Gene Sets	C-type lectin receptors (CLRs)	R-HSA-5621481	-2.06712	4.00277	3.37871	5	1.88679	-0.680317	PRKACA|PSMB8|PSMB9|PSMC3|PSMF1
Reactome Gene Sets	PCP/CE pathway	R-HSA-4086400	-2.05926	4.97736	3.5866	4	1.50943	-0.675323	PSMB8|PSMB9|PSMC3|PSMF1
GO Biological Processes	positive regulation of cell migration	GO:0030335	-5.8363	3.65564	6.14135	19	7.16981	-3.47866	AAMP|ADRA2A|BDKRB1|EPHA2|EPHB2|FGF7|GAS6|GPER1|IL1R1|MMP7|MMP14|ENPP2|PIK3CD|RARRES2|CCL5|TNFAIP6|CIB1|POSTN|ACKR3
GO Biological Processes	positive regulation of cell motility	GO:2000147	-5.54559	3.49134	5.89817	19	7.16981	-3.2782	AAMP|ADRA2A|BDKRB1|EPHA2|EPHB2|FGF7|GAS6|GPER1|IL1R1|MMP7|MMP14|ENPP2|PIK3CD|RARRES2|CCL5|TNFAIP6|CIB1|POSTN|ACKR3
GO Biological Processes	positive regulation of locomotion	GO:0040017	-5.40677	3.41461	5.78175	19	7.16981	-3.16502	AAMP|ADRA2A|BDKRB1|EPHA2|EPHB2|FGF7|GAS6|GPER1|IL1R1|MMP7|MMP14|ENPP2|PIK3CD|RARRES2|CCL5|TNFAIP6|CIB1|POSTN|ACKR3
GO Biological Processes	positive regulation of macrophage migration	GO:1905523	-2.83072	13.2091	5.84646	3	1.13208	-1.23294	MMP14|RARRES2|CCL5
GO Biological Processes	positive regulation of leukocyte migration	GO:0002687	-2.67658	4.57917	4.12514	6	2.26415	-1.12386	BDKRB1|GAS6|IL1R1|MMP14|RARRES2|CCL5
GO Biological Processes	regulation of leukocyte migration	GO:0002685	-2.35073	3.45412	3.52242	7	2.64151	-0.893014	BDKRB1|GAS6|IL1R1|MMP14|RARRES2|CCL5|TNFAIP6
GO Biological Processes	regulation of macrophage migration	GO:1905521	-2.14661	7.63195	4.17931	3	1.13208	-0.73315	MMP14|RARRES2|CCL5
GO Biological Processes	positive regulation of mononuclear cell migration	GO:0071677	-2.05926	4.97736	3.5866	4	1.50943	-0.675323	GAS6|MMP14|RARRES2|CCL5
GO Biological Processes	response to wounding	GO:0009611	-5.82845	4.24981	6.37879	16	6.03774	-3.47526	ADRA2A|SERPING1|COL5A1|CTNNA1|DAG1|EDNRA|FBLN1|FGF7|GAS6|TNC|PLAUR|SDC4|SMPD1|SYT7|TXN2|SULF2
GO Biological Processes	wound healing	GO:0042060	-3.24696	3.56633	4.3392	10	3.77358	-1.52476	ADRA2A|SERPING1|COL5A1|DAG1|FBLN1|GAS6|PLAUR|SDC4|SMPD1|SYT7
GO Biological Processes	negative regulation of cell population proliferation	GO:0008285	-5.6812	3.184	5.84268	22	8.30189	-3.38211	ARG2|CTNNA1|FBLN1|GPER1|HLA-DRB1|IFI35|IFIT3|PHB1|PTGDS|SDC4|SFRP1|SFRP2|SLC4A2|BAP1|PTPRU|CIB1|TMEM115|WDR6|SIRT2|TAX1BP3|ACKR3|LGALS9C
Reactome Gene Sets	Platelet degranulation	R-HSA-114608	-5.67228	7.98692	7.46519	9	3.39623	-3.37709	SERPING1|CLU|GAS6|PSAP|RARRES2|TIMP3|TUBA4A|MAGED2|CHID1
Reactome Gene Sets	Response to elevated platelet cytosolic Ca2+	R-HSA-76005	-5.53537	7.6889	7.28456	9	3.39623	-3.27374	SERPING1|CLU|GAS6|PSAP|RARRES2|TIMP3|TUBA4A|MAGED2|CHID1
Reactome Gene Sets	Platelet activation, signaling and aggregation	R-HSA-76002	-5.40563	5.22339	6.4575	12	4.5283	-3.16502	AAMP|ADRA2A|SERPING1|CLU|GAS6|GRB2|PSAP|RARRES2|TIMP3|TUBA4A|MAGED2|CHID1
Reactome Gene Sets	Hemostasis	R-HSA-109582	-4.41552	3.12885	5.03587	17	6.41509	-2.4088	AAMP|ADRA2A|SERPING1|CLU|GAS6|GRB2|MMP1|PLAUR|PRKACA|PSAP|RARRES2|SDC4|TIMP3|TUBA4A|MAGED2|EHD3|CHID1
GO Biological Processes	positive regulation of cytokine production	GO:0001819	-5.58234	3.85376	6.07075	17	6.41509	-3.29863	ADRA2A|CHI3L1|CLU|EPHB2|GAPDH|HLA-A|HLA-DPA1|HLA-DPB1|IL1R1|PHB1|PIK3CD|RPS3|MAPKAPK2|ISG15|PQBP1|POSTN|SULF2
GO Biological Processes	positive regulation of immune effector process	GO:0002699	-2.63738	3.48226	3.79534	8	3.01887	-1.09915	EPHB2|HLA-A|HLA-B|HLA-DMB|HLA-DRB1|IL1R1|PHB1|MAPKAPK2
GO Biological Processes	regulation of immune effector process	GO:0002697	-2.56888	2.89089	3.55551	10	3.77358	-1.05314	BST2|SERPING1|EPHB2|HLA-A|HLA-B|HLA-DMB|HLA-DRB1|IL1R1|PHB1|MAPKAPK2
GO Biological Processes	regulation of production of molecular mediator of immune response	GO:0002700	-2.17583	3.61513	3.39445	6	2.26415	-0.75574	BST2|EPHB2|HLA-A|IL1R1|PHB1|MAPKAPK2
GO Biological Processes	positive regulation of production of molecular mediator of immune response	GO:0002702	-2.16973	4.23997	3.5417	5	1.88679	-0.752692	EPHB2|HLA-A|IL1R1|PHB1|MAPKAPK2
WikiPathways	Microtubule cytoskeleton regulation	WP2038	-2.06896	7.15495	4.00612	3	1.13208	-0.680317	EPHB2|PRKACA|MAPKAPK2
GO Biological Processes	negative regulation of cell adhesion	GO:0007162	-5.37643	4.76997	6.2834	13	4.90566	-3.1426	ARG2|ASS1|EPHB2|FBLN1|HLA-DRB1|TNC|MMP14|SDC4|SLC4A2|PRDX2|POSTN|C1QTNF1|LGALS9C
GO Biological Processes	negative regulation of cell activation	GO:0050866	-3.86222	4.72621	5.18318	9	3.39623	-1.99782	ARG2|GPER1|HLA-DRB1|SDC4|SFRP1|SLC4A2|PRDX2|C1QTNF1|LGALS9C
GO Biological Processes	negative regulation of leukocyte activation	GO:0002695	-3.47396	4.69658	4.8613	8	3.01887	-1.6921	ARG2|GPER1|HLA-DRB1|SDC4|SFRP1|SLC4A2|PRDX2|LGALS9C
GO Biological Processes	negative regulation of alpha-beta T cell proliferation	GO:0046642	-3.46948	21.4649	7.68631	3	1.13208	-1.6921	ARG2|SLC4A2|LGALS9C
GO Biological Processes	negative regulation of leukocyte cell-cell adhesion	GO:1903038	-3.40301	5.27207	4.95662	7	2.64151	-1.63758	ARG2|ASS1|HLA-DRB1|SDC4|SLC4A2|PRDX2|LGALS9C
GO Biological Processes	negative regulation of cell-cell adhesion	GO:0022408	-3.31546	4.4458	4.65841	8	3.01887	-1.57314	ARG2|ASS1|HLA-DRB1|SDC4|SLC4A2|PRDX2|C1QTNF1|LGALS9C
GO Biological Processes	negative regulation of T cell proliferation	GO:0042130	-3.28949	7.63195	5.39814	5	1.88679	-1.55574	ARG2|HLA-DRB1|SDC4|SLC4A2|LGALS9C
GO Biological Processes	regulation of alpha-beta T cell proliferation	GO:0046640	-3.26975	10.6492	5.94387	4	1.50943	-1.54109	ARG2|HLA-A|SLC4A2|LGALS9C
GO Biological Processes	negative regulation of lymphocyte activation	GO:0051250	-3.14397	4.76997	4.59974	7	2.64151	-1.44301	ARG2|HLA-DRB1|SDC4|SFRP1|SLC4A2|PRDX2|LGALS9C
GO Biological Processes	negative regulation of T cell activation	GO:0050868	-2.94252	5.16448	4.5183	6	2.26415	-1.3014	ARG2|HLA-DRB1|SDC4|SLC4A2|PRDX2|LGALS9C
GO Biological Processes	negative regulation of lymphocyte proliferation	GO:0050672	-2.9081	6.29007	4.74427	5	1.88679	-1.28135	ARG2|HLA-DRB1|SDC4|SLC4A2|LGALS9C
GO Biological Processes	negative regulation of mononuclear cell proliferation	GO:0032945	-2.86595	6.1548	4.67363	5	1.88679	-1.25101	ARG2|HLA-DRB1|SDC4|SLC4A2|LGALS9C
GO Biological Processes	negative regulation of leukocyte proliferation	GO:0070664	-2.7264	5.72396	4.44179	5	1.88679	-1.15942	ARG2|HLA-DRB1|SDC4|SLC4A2|LGALS9C
GO Biological Processes	regulation of alpha-beta T cell activation	GO:0046634	-2.43084	4.89228	3.95977	5	1.88679	-0.950349	ARG2|HLA-A|HLA-DRB1|SLC4A2|LGALS9C
GO Biological Processes	negative regulation of type II interferon production	GO:0032689	-2.1738	7.8054	4.24063	3	1.13208	-0.75574	GAS6|HLA-DRB1|LGALS9C
GO Biological Processes	negative regulation of cytokine production	GO:0001818	-2.16417	2.69011	3.1247	9	3.39623	-0.748158	ARG2|BST2|EPHA2|EPHB2|GAS6|HLA-DRB1|PRKACA|CHID1|LGALS9C
GO Biological Processes	negative regulation of alpha-beta T cell activation	GO:0046636	-2.14661	7.63195	4.17931	3	1.13208	-0.73315	ARG2|SLC4A2|LGALS9C
GO Biological Processes	apoptotic signaling pathway	GO:0097190	-5.33138	4.72454	6.23777	13	4.90566	-3.1084	ANXA6|CLU|CTNNA1|DAP|EPHA2|IFI6|IFI27|SFRP1|PRDX2|IER3|BCL2L11|CIB1|FIS1
GO Biological Processes	extrinsic apoptotic signaling pathway	GO:0097191	-3.33388	6.13282	5.10861	6	2.26415	-1.58496	CTNNA1|IFI27|SFRP1|PRDX2|BCL2L11|CIB1
GO Biological Processes	regulation of extrinsic apoptotic signaling pathway	GO:2001236	-3.31863	5.10417	4.8399	7	2.64151	-1.5741	CTNNA1|IFI6|GPER1|SFRP1|SFRP2|PRDX2|MADD
GO Biological Processes	negative regulation of signal transduction in absence of ligand	GO:1901099	-2.4549	9.81251	4.89687	3	1.13208	-0.97142	CTNNA1|IFI6|PRDX2
GO Biological Processes	negative regulation of extrinsic apoptotic signaling pathway in absence of ligand	GO:2001240	-2.4549	9.81251	4.89687	3	1.13208	-0.97142	CTNNA1|IFI6|PRDX2
GO Biological Processes	regulation of extrinsic apoptotic signaling pathway in absence of ligand	GO:2001239	-2.1201	7.46604	4.11985	3	1.13208	-0.715203	CTNNA1|IFI6|PRDX2
GO Biological Processes	modulation by host of viral process	GO:0044788	-5.31575	13.7375	8.46179	6	2.26415	-3.09844	EEF1A1|IFI27|PHB1|PI4KA|PPIB|PSMC3
GO Biological Processes	biological process involved in interaction with symbiont	GO:0051702	-5.01132	7.7613	6.908	8	3.01887	-2.87643	EEF1A1|GAPDH|IFI27|PHB1|PI4KA|PPIB|PSMC3|CCL5
GO Biological Processes	modulation by host of symbiont process	GO:0051851	-4.93742	9.21097	7.19967	7	2.64151	-2.81832	EEF1A1|IFI27|PHB1|PI4KA|PPIB|PSMC3|CCL5
GO Biological Processes	modulation by host of viral genome replication	GO:0044827	-4.06922	16.9599	7.78825	4	1.50943	-2.16255	EEF1A1|IFI27|PHB1|PPIB
Reactome Gene Sets	SARS-CoV-1 Infection	R-HSA-9678108	-2.07955	4.03096	3.39843	5	1.88679	-0.686962	BST2|EEF1A1|PPIB|RPS3|ST3GAL1
Reactome Gene Sets	Neutrophil degranulation	R-HSA-6798695	-5.24391	3.82394	5.84809	16	6.03774	-3.03928	ANPEP|APEH|BST2|CHI3L1|EEF1A1|EEF2|FTL|HLA-B|HSP90AB1|PGAM1|PKM|PLAUR|CTSA|PSAP|PSMC3|TNFAIP6
GO Biological Processes	negative regulation of immune system process	GO:0002683	-5.24004	3.63087	5.76883	17	6.41509	-3.03928	ARG2|BST2|SERPING1|GPER1|HLA-A|HLA-B|HLA-DRB1|SDC4|SFRP1|SLC4A2|PRDX2|TNFAIP6|GPR68|ISG15|SIRT2|GPR108|LGALS9C
GO Biological Processes	regulation of response to biotic stimulus	GO:0002831	-3.47586	2.95158	4.30768	14	5.28302	-1.6921	ARG2|SERPING1|HLA-A|HLA-B|HLA-DRB1|IFI35|PHB1|CCL5|PRDX2|MAPKAPK2|ISG15|PQBP1|SIRT2|GPR108
GO Biological Processes	detection of bacterium	GO:0016045	-3.46948	21.4649	7.68631	3	1.13208	-1.6921	HLA-A|HLA-B|HLA-DRB1
GO Biological Processes	detection of other organism	GO:0098543	-3.23977	18.0757	6.98916	3	1.13208	-1.52067	HLA-A|HLA-B|HLA-DRB1
GO Biological Processes	negative regulation of response to biotic stimulus	GO:0002832	-3.10053	5.53932	4.75473	6	2.26415	-1.41222	ARG2|SERPING1|HLA-A|HLA-B|PRDX2|ISG15
GO Biological Processes	negative regulation of defense response	GO:0031348	-2.92213	3.50447	4.05078	9	3.39623	-1.29289	ARG2|SERPING1|GPER1|HLA-A|HLA-B|HLA-DRB1|TNFAIP6|IER3|ISG15
GO Biological Processes	antigen processing and presentation of endogenous peptide antigen	GO:0002483	-2.88117	13.7375	5.98092	3	1.13208	-1.26185	HLA-A|HLA-B|HLA-DRB1
GO Biological Processes	detection of external biotic stimulus	GO:0098581	-2.83072	13.2091	5.84646	3	1.13208	-1.23294	HLA-A|HLA-B|HLA-DRB1
GO Biological Processes	negative regulation of response to external stimulus	GO:0032102	-2.81816	2.92854	3.78092	11	4.15094	-1.22806	ARG2|SERPING1|GPER1|HLA-A|HLA-B|HLA-DRB1|PRDX2|TNFAIP6|IER3|ISG15|C1QTNF1
GO Biological Processes	regulation of innate immune response	GO:0045088	-2.62732	2.76763	3.56626	11	4.15094	-1.09179	SERPING1|HLA-A|HLA-B|IFI35|PHB1|CCL5|MAPKAPK2|ISG15|PQBP1|SIRT2|GPR108
GO Biological Processes	antigen processing and presentation of endogenous antigen	GO:0019883	-2.56696	10.7324	5.17083	3	1.13208	-1.05314	HLA-A|HLA-B|HLA-DRB1
GO Biological Processes	positive regulation of T cell mediated immunity	GO:0002711	-2.47861	6.54167	4.35739	4	1.50943	-0.989116	HLA-A|HLA-B|HLA-DRB1|IL1R1
GO Biological Processes	detection of biotic stimulus	GO:0009595	-2.32104	8.8061	4.5791	3	1.13208	-0.868162	HLA-A|HLA-B|HLA-DRB1
GO Biological Processes	positive regulation of T cell mediated cytotoxicity	GO:0001916	-2.25974	8.37653	4.43683	3	1.13208	-0.820581	HLA-A|HLA-B|HLA-DRB1
GO Biological Processes	negative regulation of innate immune response	GO:0045824	-2.09224	5.08797	3.64593	4	1.50943	-0.697557	SERPING1|HLA-A|HLA-B|ISG15
GO Biological Processes	negative regulation of immune response	GO:0050777	-2.08156	3.45164	3.25721	6	2.26415	-0.688488	ARG2|SERPING1|HLA-A|HLA-B|HLA-DRB1|ISG15
GO Biological Processes	gland development	GO:0048732	-5.23448	4.04044	5.92556	15	5.66038	-3.03928	ASS1|DAG1|EDNRA|EPHA2|FGF7|GHRH|TNC|PSAP|SFRP1|PRDX2|BCL2L11|PRMT5|DKK3|SULF2|CDK5RAP3
GO Biological Processes	cellular response to nutrient	GO:0031670	-4.54699	13.9609	7.79569	5	1.88679	-2.51007	GAS6|PRMT1|TNC|SFRP1|POSTN
GO Biological Processes	cellular response to vitamin	GO:0071295	-4.51852	21.8056	8.95312	4	1.50943	-2.49008	GAS6|TNC|SFRP1|POSTN
GO Biological Processes	cellular response to nutrient levels	GO:0031669	-3.61897	4.38431	4.88908	9	3.39623	-1.80322	DAP|GAS6|PRMT1|TNC|PRKAG1|SFRP1|POSTN|EHMT2|TXN2
GO Biological Processes	response to nutrient levels	GO:0031667	-3.38204	3.0372	4.26779	13	4.90566	-1.62196	ASS1|DAP|GAS6|GHRH|PRMT1|TNC|PRKAG1|SFRP1|SFRP2|POSTN|EHMT2|SIRT2|TXN2
GO Biological Processes	response to nutrient	GO:0007584	-3.26955	5.00847	4.77223	7	2.64151	-1.54109	ASS1|GAS6|PRMT1|TNC|SFRP1|SFRP2|POSTN
GO Biological Processes	growth	GO:0040007	-2.81022	2.92174	3.77204	11	4.15094	-1.22245	DAG1|EDNRA|FGF7|GHRH|TNC|PSAP|SFRP1|SFRP2|TNFAIP6|POSTN|EHMT2
GO Biological Processes	developmental growth	GO:0048589	-2.81022	2.92174	3.77204	11	4.15094	-1.22245	DAG1|EDNRA|FGF7|GHRH|TNC|PSAP|SFRP1|SFRP2|TNFAIP6|POSTN|EHMT2
GO Biological Processes	urogenital system development	GO:0001655	-2.64529	7.26852	4.67543	4	1.50943	-1.1057	EPHB2|TNC|PSAP|SFRP1
GO Biological Processes	gland morphogenesis	GO:0022612	-2.6336	5.45139	4.28922	5	1.88679	-1.0974	DAG1|EPHA2|FGF7|TNC|SFRP1
GO Biological Processes	cellular response to ketone	GO:1901655	-2.59793	5.3495	4.2309	5	1.88679	-1.06976	ASS1|GAS6|TNC|SFRP1|POSTN
GO Biological Processes	response to vitamin	GO:0033273	-2.19664	5.45139	3.83506	4	1.50943	-0.769576	GAS6|TNC|SFRP1|POSTN
GO Biological Processes	prostate gland development	GO:0030850	-2.1201	7.46604	4.11985	3	1.13208	-0.715203	TNC|PSAP|SFRP1
GO Biological Processes	osteoblast differentiation	GO:0001649	-2.09209	4.05955	3.41832	5	1.88679	-0.697557	EPHA2|TNC|PHB1|SFRP1|TMEM119
GO Biological Processes	membrane organization	GO:0061024	-4.92884	3.04466	5.32985	20	7.54717	-2.81487	CLU|CLN3|COL5A1|EPHB2|GAS6|GPER1|KCNN4|OXA1L|PLTP|SMPD1|IER3|SYT7|BCL2L11|SIRT2|VPS8|TMED9|GBA2|NKD2|SNAP47|AGRN
GO Biological Processes	organelle fusion	GO:0048284	-2.94252	5.16448	4.5183	6	2.26415	-1.3014	CLN3|SYT7|VPS8|FIS1|NKD2|SNAP47
GO Biological Processes	vesicle fusion	GO:0006906	-2.68863	5.61173	4.37955	5	1.88679	-1.1338	CLN3|SYT7|VPS8|NKD2|SNAP47
GO Biological Processes	organelle membrane fusion	GO:0090174	-2.65173	5.50381	4.31894	5	1.88679	-1.10735	CLN3|SYT7|VPS8|NKD2|SNAP47
GO Biological Processes	membrane fusion	GO:0061025	-2.471	4.16288	3.82423	6	2.26415	-0.983799	CLN3|GAS6|SYT7|VPS8|NKD2|SNAP47
GO Biological Processes	B cell chemotaxis	GO:0035754	-4.8885	57.2396	12.9329	3	1.13208	-2.7799	GAS6|PIK3CD|CH25H
GO Biological Processes	chemotaxis	GO:0006935	-4.25011	3.99346	5.2416	12	4.5283	-2.28772	EPHA2|FGF7|GAS6|ENPP2|PIK3CD|PLAUR|PPIB|RARRES2|CCL5|CH25H|RPL13A|ACKR3
GO Biological Processes	taxis	GO:0042330	-4.22607	3.97038	5.21645	12	4.5283	-2.27546	EPHA2|FGF7|GAS6|ENPP2|PIK3CD|PLAUR|PPIB|RARRES2|CCL5|CH25H|RPL13A|ACKR3
GO Biological Processes	locomotion	GO:0040011	-3.99514	3.75342	4.97488	12	4.5283	-2.10861	EPHA2|FGF7|GAS6|ENPP2|PIK3CD|PLAUR|PPIB|RARRES2|CCL5|CH25H|RPL13A|ACKR3
GO Biological Processes	cell chemotaxis	GO:0060326	-3.19344	4.25969	4.50272	8	3.01887	-1.48148	EPHA2|GAS6|PIK3CD|PPIB|CCL5|CH25H|RPL13A|ACKR3
GO Biological Processes	lymphocyte chemotaxis	GO:0048247	-2.83072	13.2091	5.84646	3	1.13208	-1.23294	GAS6|PIK3CD|CH25H
GO Biological Processes	leukocyte chemotaxis	GO:0030595	-2.73572	4.70463	4.21214	6	2.26415	-1.16656	GAS6|PIK3CD|PPIB|CCL5|CH25H|RPL13A
GO Biological Processes	regulation of myeloid cell apoptotic process	GO:0033032	-2.56696	10.7324	5.17083	3	1.13208	-1.05314	GAS6|PIK3CD|CCL5
GO Biological Processes	mononuclear cell migration	GO:0071674	-2.47911	5.02102	4.03776	5	1.88679	-0.989116	GAS6|PIK3CD|CCL5|CH25H|RPL13A
GO Biological Processes	morphogenesis of a branching epithelium	GO:0061138	-4.75933	6.16954	6.28845	9	3.39623	-2.68209	DAG1|EDNRA|EPHA2|FGF7|GRB2|TNC|MMP14|SFRP1|SFRP2
GO Biological Processes	morphogenesis of a branching structure	GO:0001763	-4.54012	5.78828	6.01453	9	3.39623	-2.50746	DAG1|EDNRA|EPHA2|FGF7|GRB2|TNC|MMP14|SFRP1|SFRP2
GO Biological Processes	morphogenesis of an epithelium	GO:0002009	-4.24036	3.49937	5.05942	14	5.28302	-2.28155	CA9|COL5A1|DAG1|EDNRA|EPHA2|FGF7|GRB2|TNC|MMP14|PRKACA|SDC4|SFRP1|SFRP2|FOXQ1
GO Biological Processes	chordate embryonic development	GO:0043009	-4.18866	2.99869	4.83167	17	6.41509	-2.25418	EDNRA|EPHA2|GRB2|PRMT1|MMP14|PRKACA|SDC4|SFRP1|SFRP2|BAP1|BCL2L11|PHGDH|WDR74|SULF2|RIC8A|HM13|ZNF358
GO Biological Processes	embryo development ending in birth or egg hatching	GO:0009792	-4.02131	2.9047	4.68002	17	6.41509	-2.12715	EDNRA|EPHA2|GRB2|PRMT1|MMP14|PRKACA|SDC4|SFRP1|SFRP2|BAP1|BCL2L11|PHGDH|WDR74|SULF2|RIC8A|HM13|ZNF358
GO Biological Processes	tissue morphogenesis	GO:0048729	-3.25261	2.80194	4.08419	14	5.28302	-1.52937	CA9|COL5A1|DAG1|EDNRA|EPHA2|FGF7|GRB2|TNC|MMP14|PRKACA|SDC4|SFRP1|SFRP2|FOXQ1
GO Biological Processes	gastrulation	GO:0007369	-3.06915	4.63211	4.49737	7	2.64151	-1.39031	EPHA2|GRB2|MMP14|PRKACA|SFRP1|SFRP2|RIC8A
GO Biological Processes	branching morphogenesis of an epithelial tube	GO:0048754	-2.86019	4.97736	4.39601	6	2.26415	-1.24978	DAG1|EDNRA|EPHA2|TNC|MMP14|SFRP2
GO Biological Processes	epithelial tube morphogenesis	GO:0060562	-2.72642	3.28125	3.81445	9	3.39623	-1.15942	DAG1|EDNRA|EPHA2|TNC|MMP14|PRKACA|SDC4|SFRP1|SFRP2
GO Biological Processes	embryonic morphogenesis	GO:0048598	-2.66033	2.52671	3.51241	13	4.90566	-1.11318	EDNRA|EPHA2|EPHB2|GRB2|MFAP2|MMP14|PRKACA|SDC4|SFRP1|SFRP2|BCL2L11|RIC8A|ZNF358
GO Biological Processes	endothelial cell proliferation	GO:0001935	-2.38595	9.2821	4.73196	3	1.13208	-0.920062	EPHA2|FGF7|MMP14
GO Biological Processes	formation of primary germ layer	GO:0001704	-2.33865	4.65363	3.81148	5	1.88679	-0.881853	EPHA2|GRB2|MMP14|PRKACA|SFRP2
GO Biological Processes	cell population proliferation	GO:0008283	-2.33706	2.22908	3.13104	14	5.28302	-0.880831	CLU|CTNNA1|EDNRA|EPHA2|FGF7|IL11|MMP14|NDUFS2|CCL5|SFRP2|PRDX2|BAP1|MARCKSL1|CDK5RAP3
GO Biological Processes	glial cell development	GO:0021782	-4.75287	7.15495	6.55062	8	3.01887	-2.68152	CLU|DAG1|GRB2|LRP1|EIF2B4|SIRT2|PHGDH|PARD3
GO Biological Processes	gliogenesis	GO:0042063	-3.76513	4.1478	4.93152	10	3.77358	-1.92722	CLU|DAG1|GRB2|LRP1|MMP14|NDUFS2|EIF2B4|SIRT2|PHGDH|PARD3
GO Biological Processes	Schwann cell development	GO:0014044	-3.30918	10.9028	6.02861	4	1.50943	-1.57222	DAG1|GRB2|SIRT2|PARD3
GO Biological Processes	glial cell differentiation	GO:0010001	-3.14125	4.18189	4.43624	8	3.01887	-1.4417	CLU|DAG1|GRB2|LRP1|EIF2B4|SIRT2|PHGDH|PARD3
GO Biological Processes	Schwann cell differentiation	GO:0014037	-3.12165	9.74291	5.63088	4	1.50943	-1.42658	DAG1|GRB2|SIRT2|PARD3
GO Biological Processes	myelination	GO:0042552	-3.02866	5.36621	4.64689	6	2.26415	-1.36277	CLU|DAG1|GRB2|EIF2B4|SIRT2|PARD3
GO Biological Processes	ensheathment of neurons	GO:0007272	-2.99373	5.28366	4.59466	6	2.26415	-1.33595	CLU|DAG1|GRB2|EIF2B4|SIRT2|PARD3
GO Biological Processes	axon ensheathment	GO:0008366	-2.99373	5.28366	4.59466	6	2.26415	-1.33595	CLU|DAG1|GRB2|EIF2B4|SIRT2|PARD3
GO Biological Processes	myelination in peripheral nervous system	GO:0022011	-2.6913	11.8427	5.48375	3	1.13208	-1.13423	DAG1|SIRT2|PARD3
GO Biological Processes	peripheral nervous system axon ensheathment	GO:0032292	-2.6913	11.8427	5.48375	3	1.13208	-1.13423	DAG1|SIRT2|PARD3
GO Biological Processes	peripheral nervous system development	GO:0007422	-2.19664	5.45139	3.83506	4	1.50943	-0.769576	DAG1|GRB2|SIRT2|PARD3
GO Biological Processes	regulation of peptidyl-threonine phosphorylation	GO:0010799	-2.1738	7.8054	4.24063	3	1.13208	-0.75574	CHI3L1|SIRT2|PARD3
GO Biological Processes	regulation of myelination	GO:0031641	-2.1201	7.46604	4.11985	3	1.13208	-0.715203	DAG1|SIRT2|PARD3
GO Biological Processes	regulation of reactive oxygen species metabolic process	GO:2000377	-2.00657	3.86754	3.28275	5	1.88679	-0.632507	ARG2|GRB2|PRDX2|IER3|SIRT2
Reactome Gene Sets	Asparagine N-linked glycosylation	R-HSA-446203	-4.74416	4.48938	5.75898	12	4.5283	-2.67621	CTSA|ST3GAL1|TUBA4A|ACTR1A|LMAN2|TMEM115|MAN1B1|TMED3|COG4|ST6GALNAC6|TMED9|CNIH3
GO Biological Processes	Golgi vesicle transport	GO:0048193	-4.27817	4.35734	5.38341	11	4.15094	-2.30482	CLN3|P4HB|VAMP5|LMAN2|TMEM115|TMED3|COG4|EHD3|ERGIC3|TMED9|NKD2
Reactome Gene Sets	ER to Golgi Anterograde Transport	R-HSA-199977	-4.15851	5.90861	5.75137	8	3.01887	-2.23239	TUBA4A|ACTR1A|LMAN2|TMEM115|TMED3|COG4|TMED9|CNIH3
Reactome Gene Sets	Transport to the Golgi and subsequent modification	R-HSA-948021	-3.61211	4.92384	5.03892	8	3.01887	-1.80135	TUBA4A|ACTR1A|LMAN2|TMEM115|TMED3|COG4|TMED9|CNIH3
Reactome Gene Sets	COPI-mediated anterograde transport	R-HSA-6807878	-3.5752	6.80075	5.48155	6	2.26415	-1.77362	TUBA4A|ACTR1A|TMEM115|TMED3|COG4|TMED9
Reactome Gene Sets	Vesicle-mediated transport	R-HSA-5653656	-3.02496	2.54776	3.81458	15	5.66038	-1.35998	DNASE2|FTL|GRB2|LRP1|PAFAH1B3|PRKAG1|TUBA4A|MADD|ACTR1A|LMAN2|TMEM115|TMED3|COG4|TMED9|CNIH3
GO Biological Processes	retrograde vesicle-mediated transport, Golgi to endoplasmic reticulum	GO:0006890	-3.01956	9.15834	5.41975	4	1.50943	-1.35639	LMAN2|TMEM115|COG4|ERGIC3
GO Biological Processes	endomembrane system organization	GO:0010256	-2.83845	2.6481	3.70208	13	4.90566	-1.23294	CLU|CLN3|COL5A1|GPER1|SMPD1|SYT7|CUL7|PRMT5|SIRT2|TMED3|COG4|TMED9|SNAP47
Reactome Gene Sets	Membrane Trafficking	R-HSA-199991	-2.82045	2.52395	3.64323	14	5.28302	-1.22809	DNASE2|FTL|GRB2|PAFAH1B3|PRKAG1|TUBA4A|MADD|ACTR1A|LMAN2|TMEM115|TMED3|COG4|TMED9|CNIH3
GO Biological Processes	endoplasmic reticulum to Golgi vesicle-mediated transport	GO:0006888	-2.29458	4.54283	3.74088	5	1.88679	-0.847244	P4HB|LMAN2|TMED3|ERGIC3|TMED9
Reactome Gene Sets	Golgi-to-ER retrograde transport	R-HSA-8856688	-2.19657	4.30373	3.58442	5	1.88679	-0.769576	PAFAH1B3|TUBA4A|ACTR1A|TMED3|TMED9
GO Biological Processes	Golgi organization	GO:0007030	-2.06712	4.00277	3.37871	5	1.88679	-0.680317	CUL7|PRMT5|TMED3|COG4|TMED9
Reactome Gene Sets	Intra-Golgi and retrograde Golgi-to-ER traffic	R-HSA-6811442	-2.05137	3.40037	3.21322	6	2.26415	-0.668222	PAFAH1B3|TUBA4A|ACTR1A|TMED3|COG4|TMED9
GO Biological Processes	negative regulation of MAPK cascade	GO:0043409	-4.69788	6.06067	6.21136	9	3.39623	-2.63902	DAG1|EPHB2|FBLN1|GPER1|PRMT1|PEBP1|PHB1|SMPD1|CDK5RAP3
GO Biological Processes	positive regulation of G protein-coupled receptor signaling pathway	GO:0045745	-3.52343	12.3761	6.49973	4	1.50943	-1.72679	GPER1|PHB1|CCL5|PRMT5
GO Biological Processes	negative regulation of ERK1 and ERK2 cascade	GO:0070373	-2.37091	6.10556	4.15572	4	1.50943	-0.909594	EPHB2|FBLN1|GPER1|PHB1
GO Biological Processes	glycolipid transport	GO:0046836	-4.64828	49.0625	11.9382	3	1.13208	-2.60189	CLN3|PLTP|PSAP
GO Biological Processes	ceramide transport	GO:0035627	-3.46948	21.4649	7.68631	3	1.13208	-1.6921	CLN3|PLTP|PSAP
GO Biological Processes	lipid localization	GO:0010876	-2.67308	2.98901	3.67731	10	3.77358	-1.12106	CLU|CLN3|HDLBP|KCNN4|NME4|PLTP|PSAP|SYT7|BSCL2|SLCO4A1
GO Biological Processes	positive regulation of endocytosis	GO:0045807	-2.59141	4.40305	4.00023	6	2.26415	-1.06456	CLU|CLN3|GAS6|LRP1|SMPD1|LMAN2
GO Biological Processes	lipid transport	GO:0006869	-2.42983	2.96067	3.4533	9	3.39623	-0.949932	CLU|CLN3|HDLBP|KCNN4|NME4|PLTP|PSAP|SYT7|SLCO4A1
GO Biological Processes	vacuolar transport	GO:0007034	-2.3952	4.01682	3.71372	6	2.26415	-0.925269	CLU|CLN3|LRP1|PSAP|VPS8|EHD3
KEGG Pathway	Lysosome	hsa04142	-2.21018	4.33634	3.6061	5	1.88679	-0.779051	CLN3|DNASE2|CTSA|PSAP|SMPD1
GO Biological Processes	lysosomal transport	GO:0007041	-2.1565	4.2088	3.52064	5	1.88679	-0.742016	CLU|CLN3|LRP1|PSAP|EHD3
GO Biological Processes	carbohydrate derivative transport	GO:1901264	-2.10905	5.14513	3.67626	4	1.50943	-0.707642	CLN3|PLTP|PSAP|G6PC3
GO Biological Processes	regulation of protein processing	GO:0070613	-4.64745	10.5673	7.24848	6	2.26415	-2.60189	CLN3|ENO1|MMP14|PLAUR|PRKACA|NKD2
GO Biological Processes	regulation of protein maturation	GO:1903317	-4.49835	9.95472	6.99046	6	2.26415	-2.47615	CLN3|ENO1|MMP14|PLAUR|PRKACA|NKD2
GO Biological Processes	positive regulation of protein processing	GO:0010954	-2.93389	14.3099	6.12332	3	1.13208	-1.29874	ENO1|MMP14|NKD2
GO Biological Processes	positive regulation of protein maturation	GO:1903319	-2.83072	13.2091	5.84646	3	1.13208	-1.23294	ENO1|MMP14|NKD2
WikiPathways	VEGFA VEGFR2 signaling	WP3888	-4.51391	3.70998	5.32545	14	5.28302	-2.48756	CTNNA1|EPHA2|EPHB2|GAPDH|GRB2|LDHA|MMP14|P4HB|PGD|PLAUR|PRDX2|MAPKAPK2|RPL13A|ACKR3
Canonical Pathways	PID VEGFR1 2 PATHWAY	M237	-4.49835	9.95472	6.99046	6	2.26415	-2.47615	CTNNA1|GRB2|HSP90AB1|PRKACA|PRKAG1|MAPKAPK2
Reactome Gene Sets	Signaling by VEGF	R-HSA-194138	-2.5804	5.29997	4.20229	5	1.88679	-1.05487	AAMP|CTNNA1|PRKACA|MAPKAPK2|WASF2
Reactome Gene Sets	Signaling by Receptor Tyrosine Kinases	R-HSA-9006934	-2.55816	2.57257	3.44168	12	4.5283	-1.04631	AAMP|CHD4|COL5A1|COL6A2|CTNNA1|FGF7|GRB2|ID3|PRKACA|MAPKAPK2|PTPRU|WASF2
GO Biological Processes	response to tumor necrosis factor	GO:0034612	-4.46438	5.66106	5.92055	9	3.39623	-2.44835	ASS1|CHI3L1|GPER1|RPS3|CCL5|SFRP1|SMPD1|CIB1|POSTN
GO Biological Processes	cellular response to tumor necrosis factor	GO:0071356	-4.13889	5.87073	5.72546	8	3.01887	-2.21608	ASS1|CHI3L1|GPER1|RPS3|CCL5|SFRP1|CIB1|POSTN
GO Biological Processes	response to estradiol	GO:0032355	-2.41508	4.85082	3.93436	5	1.88679	-0.940127	ASS1|GPER1|GPX4|SFRP1|POSTN
GO Biological Processes	positive regulation of hydrolase activity	GO:0051345	-2.31113	2.65613	3.25069	10	3.77358	-0.859927	DAP|EPHA2|GPER1|HSP90AB1|PSAP|RPS3|CCL5|SFRP1|TAX1BP3|AGRN
GO Biological Processes	amide transport	GO:0042886	-4.4063	6.40443	6.08105	8	3.01887	-2.40478	CLN3|CPE|GHRH|MMP7|PLTP|PSAP|GPR68|SLC38A5
GO Biological Processes	secretion	GO:0046903	-2.96447	2.73572	3.8348	13	4.90566	-1.31202	CA9|CPE|FGF7|GHRH|KCNN4|MMP7|PIK3CD|PTGDS|CCL5|GPR68|SYT7|NKD2|SNAP47
GO Biological Processes	export from cell	GO:0140352	-2.39757	2.58047	3.3041	11	4.15094	-0.927059	CPE|FGF7|GHRH|PIK3CD|PTGDS|CCL5|GPR68|SYT7|NKD2|SLC38A5|SNAP47
GO Biological Processes	peptide secretion	GO:0002790	-2.37091	6.10556	4.15572	4	1.50943	-0.909594	CPE|GHRH|MMP7|GPR68
GO Biological Processes	secretion by cell	GO:0032940	-2.36731	2.70637	3.31761	10	3.77358	-0.90656	CPE|FGF7|GHRH|PIK3CD|PTGDS|CCL5|GPR68|SYT7|NKD2|SNAP47
GO Biological Processes	peptide transport	GO:0015833	-2.14337	5.26341	3.73831	4	1.50943	-0.732446	CPE|GHRH|MMP7|GPR68
GO Biological Processes	regulation of release of cytochrome c from mitochondria	GO:0090199	-4.39514	13.009	7.48313	5	1.88679	-2.40098	CLU|GPER1|PLAUR|BCL2L11|BMF
GO Biological Processes	positive regulation of release of cytochrome c from mitochondria	GO:0090200	-4.27817	19.0799	8.31778	4	1.50943	-2.30482	GPER1|PLAUR|BCL2L11|BMF
GO Biological Processes	regulation of mitochondrion organization	GO:0010821	-3.45527	5.37822	5.02915	7	2.64151	-1.68256	CLU|GPER1|PLAUR|IER3|BCL2L11|FIS1|BMF
GO Biological Processes	positive regulation of epidermal growth factor receptor signaling pathway	GO:0045742	-2.6913	11.8427	5.48375	3	1.13208	-1.13423	ADRA2A|GPER1|PLAUR
GO Biological Processes	positive regulation of ERBB signaling pathway	GO:1901186	-2.60693	11.0786	5.27035	3	1.13208	-1.07743	ADRA2A|GPER1|PLAUR
GO Biological Processes	regulation of epidermal growth factor receptor signaling pathway	GO:0042058	-2.57138	6.93814	4.53346	4	1.50943	-1.05314	ADRA2A|IFI6|GPER1|PLAUR
GO Biological Processes	regulation of ERBB signaling pathway	GO:1901184	-2.41297	6.27284	4.23412	4	1.50943	-0.940127	ADRA2A|IFI6|GPER1|PLAUR
KEGG Pathway	Human papillomavirus infection	hsa05165	-4.38567	4.12538	5.38339	12	4.5283	-2.39442	CHD4|COL6A2|GRB2|HLA-A|HLA-B|TNC|MX1|PIK3CD|PKM|PRKACA|ISG15|PARD3
KEGG Pathway	Viral carcinogenesis	hsa05203	-3.32943	4.46748	4.67626	8	3.01887	-1.58271	CHD4|GRB2|HLA-A|HLA-B|PIK3CD|PKM|PRKACA|MAPKAPK2
GO Biological Processes	regulation of fibroblast apoptotic process	GO:2000269	-3.10784	16.3542	6.60726	3	1.13208	-1.41857	GAS6|SFRP1|BCL2L11
KEGG Pathway	Human cytomegalovirus infection	hsa05163	-3.05276	4.05236	4.32363	8	3.01887	-1.38137	GRB2|HLA-A|HLA-B|IL1R1|IL10RB|PIK3CD|PRKACA|CCL5
KEGG Pathway	FoxO signaling pathway	hsa04068	-2.94252	5.16448	4.5183	6	2.26415	-1.3014	GRB2|PRMT1|PIK3CD|PRKAG1|BCL2L11|G6PC3
WikiPathways	2q13 copy number variation syndrome	WP5222	-2.64529	7.26852	4.67543	4	1.50943	-1.1057	GAS6|GRB2|IL1R1|BCL2L11
Reactome Gene Sets	Signaling by CSF1 (M-CSF) in myeloid cells	R-HSA-9680350	-2.60693	11.0786	5.27035	3	1.13208	-1.07743	GRB2|PIK3CD|THOC5
Canonical Pathways	SIG PIP3 SIGNALING IN CARDIAC MYOCTES	M295	-2.54759	6.83458	4.48809	4	1.50943	-1.03951	GRB2|IFI27|PIK3CD|PARD3
WikiPathways	PI3K Akt signaling	WP4172	-2.50432	3.03927	3.54446	9	3.39623	-1.00748	COL6A2|EPHA2|FGF7|GRB2|HSP90AB1|TNC|PIK3CD|BCL2L11|G6PC3
KEGG Pathway	PI3K-Akt signaling pathway	hsa04151	-2.31918	2.84617	3.31717	9	3.39623	-0.866866	COL6A2|EPHA2|FGF7|GRB2|HSP90AB1|TNC|PIK3CD|BCL2L11|G6PC3
Reactome Gene Sets	RET signaling	R-HSA-8853659	-2.28996	8.58594	4.50672	3	1.13208	-0.84482	GRB2|PIK3CD|PRKACA
KEGG Pathway	EGFR tyrosine kinase inhibitor resistance	hsa01521	-2.27125	5.72396	3.97154	4	1.50943	-0.828843	GAS6|GRB2|PIK3CD|BCL2L11
WikiPathways	Focal adhesion PI3K Akt mTOR signaling	WP3932	-2.26753	3.02255	3.32151	8	3.01887	-0.825661	COL5A1|COL6A2|EPHA2|FGF7|GRB2|HSP90AB1|TNC|PIK3CD
WikiPathways	EGFR tyrosine kinase inhibitor resistance	WP4806	-2.19664	5.45139	3.83506	4	1.50943	-0.769576	GAS6|GRB2|PIK3CD|BCL2L11
Canonical Pathways	PID ERBB2 ERBB3 PATHWAY	M175	-2.1738	7.8054	4.24063	3	1.13208	-0.75574	GRB2|PIK3CD|PRKACA
KEGG Pathway	Insulin signaling pathway	hsa04910	-2.13039	4.1478	3.47913	5	1.88679	-0.720978	GRB2|PIK3CD|PRKACA|PRKAG1|G6PC3
Canonical Pathways	SIG BCR SIGNALING PATHWAY	M8626	-2.1201	7.46604	4.11985	3	1.13208	-0.715203	DAG1|GRB2|PIK3CD
KEGG Pathway	Pathways in cancer	hsa05200	-2.11936	2.36261	2.97933	11	4.15094	-0.714964	BDKRB1|CTNNA1|EDNRA|FGF7|GRB2|HSP90AB1|MMP1|PIK3CD|PRKACA|RXRB|BCL2L11
KEGG Pathway	Estrogen signaling pathway	hsa04915	-2.11751	4.11796	3.45867	5	1.88679	-0.714109	GPER1|GRB2|HSP90AB1|PIK3CD|PRKACA
KEGG Pathway	Longevity regulating pathway	hsa04211	-2.09224	5.08797	3.64593	4	1.50943	-0.697557	PIK3CD|PRKACA|PRKAG1|EHMT2
Reactome Gene Sets	Interleukin-3, Interleukin-5 and GM-CSF signaling	R-HSA-512988	-2.06896	7.15495	4.00612	3	1.13208	-0.680317	GRB2|PIK3CD|PRKACA
WikiPathways	IL3 signaling	WP286	-2.04429	7.00893	3.95167	3	1.13208	-0.662723	GRB2|PIK3CD|PRKACA
KEGG Pathway	Proteoglycans in cancer	hsa05205	-2.03157	3.36704	3.18434	6	2.26415	-0.651888	GRB2|PIK3CD|PLAUR|PRKACA|SDC4|TIMP3
Reactome Gene Sets	Diseases of glycosylation	R-HSA-3781865	-4.38472	6.35996	6.05216	8	3.01887	-2.39442	BGN|DAG1|CTSA|SDC4|CHST3|ADAMTSL2|MAN1B1|AGRN
Reactome Gene Sets	Chondroitin sulfate/dermatan sulfate metabolism	R-HSA-1793185	-4.12343	11.4479	6.94077	5	1.88679	-2.20877	BGN|SDC4|CHST3|CHPF2|AGRN
Reactome Gene Sets	Diseases of metabolism	R-HSA-5668914	-3.42202	4.12125	4.6519	9	3.39623	-1.65395	BGN|DAG1|CTSA|SDC4|CHST3|ADAMTSL2|MAN1B1|G6PC3|AGRN
Reactome Gene Sets	Diseases associated with glycosaminoglycan metabolism	R-HSA-3560782	-3.34968	11.1687	6.11626	4	1.50943	-1.59521	BGN|SDC4|CHST3|AGRN
Reactome Gene Sets	Defective B4GALT7 causes EDS, progeroid type	R-HSA-3560783	-3.17199	17.1719	6.79131	3	1.13208	-1.46607	BGN|SDC4|AGRN
Reactome Gene Sets	Defective B3GAT3 causes JDSSDHD	R-HSA-3560801	-3.17199	17.1719	6.79131	3	1.13208	-1.46607	BGN|SDC4|AGRN
Reactome Gene Sets	Defective B3GALT6 causes EDSP2 and SEMDJL1	R-HSA-4420332	-3.17199	17.1719	6.79131	3	1.13208	-1.46607	BGN|SDC4|AGRN
GO Biological Processes	regulation of cell junction assembly	GO:1901888	-3.09025	4.10688	4.37133	8	3.01887	-1.4048	CHD4|EPHA2|EPHB2|MMP14|PRKACA|SDC4|SFRP1|AGRN
Reactome Gene Sets	Glycosaminoglycan metabolism	R-HSA-1630316	-3.06426	5.45139	4.70023	6	2.26415	-1.38823	BGN|SDC4|ST3GAL1|CHST3|CHPF2|AGRN
Reactome Gene Sets	A tetrasaccharide linker sequence is required for GAG synthesis	R-HSA-1971475	-2.83072	13.2091	5.84646	3	1.13208	-1.23294	BGN|SDC4|AGRN
GO Biological Processes	positive regulation of cell junction assembly	GO:1901890	-2.5459	5.2036	4.14612	5	1.88679	-1.03845	EPHA2|EPHB2|SDC4|SFRP1|AGRN
Reactome Gene Sets	Retinoid metabolism and transport	R-HSA-975634	-2.1738	7.8054	4.24063	3	1.13208	-0.75574	LRP1|SDC4|AGRN
Reactome Gene Sets	Metabolism of fat-soluble vitamins	R-HSA-6806667	-2.06896	7.15495	4.00612	3	1.13208	-0.680317	LRP1|SDC4|AGRN
GO Biological Processes	regulation of filopodium assembly	GO:0051489	-2.02019	6.86875	3.89874	3	1.13208	-0.643324	CLN3|EPHB2|AGRN
GO Biological Processes	response to type II interferon	GO:0034341	-4.37834	7.55995	6.35109	7	2.64151	-2.38995	ASS1|BST2|GAPDH|HLA-DPA1|CCL5|ZYX|RPL13A
GO Biological Processes	cellular response to type II interferon	GO:0071346	-4.04448	8.27561	6.23071	6	2.26415	-2.14208	ASS1|GAPDH|HLA-DPA1|CCL5|ZYX|RPL13A
GO Biological Processes	positive regulation of cellular component biogenesis	GO:0044089	-4.26633	3.33435	5.01558	15	5.66038	-2.29667	CLU|DAG1|EPHA2|EPHB2|GRB2|MMP1|RPS3|SDC4|SFRP1|ISG15|BCL2L11|WASF2|CDK5RAP2|BMF|AGRN
GO Biological Processes	positive regulation of organelle organization	GO:0010638	-3.74283	3.13642	4.57215	14	5.28302	-1.91429	GPER1|GRB2|PLAUR|RPS3|SDC4|SFRP1|BCL2L11|WASF2|SIRT2|FIS1|TMED9|CDK5RAP2|CDK5RAP3|BMF
GO Biological Processes	regulation of protein-containing complex assembly	GO:0043254	-3.42864	3.25533	4.37969	12	4.5283	-1.65942	CLU|GRB2|MMP1|RPS3|ISG15|BCL2L11|SIRT2|VPS8|RPL13A|CDK5RAP2|GBA2|BMF
GO Biological Processes	positive regulation of protein-containing complex assembly	GO:0031334	-3.41507	4.60218	4.78581	8	3.01887	-1.64815	CLU|GRB2|MMP1|RPS3|ISG15|BCL2L11|CDK5RAP2|BMF
GO Biological Processes	regulation of cytoskeleton organization	GO:0051493	-3.11187	2.84013	3.98872	13	4.90566	-1.41971	BST2|CLN3|GRB2|LRP1|MAP1A|RPS3|SDC4|SFRP1|SLC4A2|WASF2|CIB1|CDK5RAP2|GBA2
GO Biological Processes	positive regulation of supramolecular fiber organization	GO:1902905	-3.03996	4.57917	4.45751	7	2.64151	-1.37224	CLU|GRB2|RPS3|SDC4|SFRP1|WASF2|CDK5RAP2
GO Biological Processes	regulation of microtubule polymerization or depolymerization	GO:0031110	-2.80468	5.96246	4.57147	5	1.88679	-1.22069	MAP1A|RPS3|CIB1|CDK5RAP2|GBA2
GO Biological Processes	regulation of supramolecular fiber organization	GO:1902903	-2.60042	2.92039	3.59245	10	3.77358	-1.07159	CLU|GRB2|MAP1A|RPS3|SDC4|SFRP1|WASF2|CIB1|CDK5RAP2|GBA2
GO Biological Processes	positive regulation of cytoskeleton organization	GO:0051495	-2.24195	3.73302	3.49066	6	2.26415	-0.803878	GRB2|RPS3|SDC4|SFRP1|WASF2|CDK5RAP2
GO Biological Processes	regulation of viral entry into host cell	GO:0046596	-4.1661	11.6816	7.02454	5	1.88679	-2.23666	HLA-DRB1|LY6E|P4HB|SMPD1|CH25H
GO Biological Processes	modulation by symbiont of entry into host	GO:0052372	-3.88598	10.2214	6.48373	5	1.88679	-2.01876	HLA-DRB1|LY6E|P4HB|SMPD1|CH25H
GO Biological Processes	positive regulation of viral entry into host cell	GO:0046598	-3.65095	24.5313	8.26693	3	1.13208	-1.83029	HLA-DRB1|P4HB|SMPD1
GO Biological Processes	positive regulation by symbiont of entry into host	GO:0075294	-3.65095	24.5313	8.26693	3	1.13208	-1.83029	HLA-DRB1|P4HB|SMPD1
GO Biological Processes	positive regulation of viral process	GO:0048524	-3.61047	8.94369	5.9718	5	1.88679	-1.80135	HLA-DRB1|IFIT1|P4HB|CCL5|SMPD1
GO Biological Processes	regulation of biological process involved in symbiotic interaction	GO:0043903	-3.57878	8.8061	5.91413	5	1.88679	-1.7755	HLA-DRB1|LY6E|P4HB|SMPD1|CH25H
GO Biological Processes	positive regulation of viral life cycle	GO:1903902	-2.93389	14.3099	6.12332	3	1.13208	-1.29874	HLA-DRB1|P4HB|SMPD1
GO Biological Processes	cellular catabolic process	GO:0044248	-4.12355	2.7533	4.68742	19	7.16981	-2.20877	AMT|ANPEP|ARG2|CLU|CLN3|DAP|ECH1|HADHA|LRP1|ENPP2|PGD|SMPD1|PRDX2|EI24|AKR1A1|SIRT2|TMEM208|FIS1|GBA2
GO Biological Processes	stem cell fate commitment	GO:0048865	-4.12162	34.3438	9.89968	3	1.13208	-2.20857	EDNRA|SFRP1|SFRP2
GO Biological Processes	neural tube development	GO:0021915	-3.31863	5.10417	4.8399	7	2.64151	-1.5741	EPHA2|PRKACA|SDC4|SFRP1|SFRP2|PHGDH|ZNF358
GO Biological Processes	negative regulation of Wnt signaling pathway	GO:0030178	-3.01118	4.52743	4.41825	7	2.64151	-1.34982	LRP1|SFRP1|SFRP2|PTPRU|DKK3|TAX1BP3|NKD2
GO Biological Processes	axis elongation	GO:0003401	-2.78236	12.7199	5.71919	3	1.13208	-1.20415	TNC|SFRP1|SFRP2
GO Biological Processes	regulation of osteoblast differentiation	GO:0045667	-2.57761	4.375	3.98002	6	2.26415	-1.05314	ID3|PRKACA|SFRP1|SFRP2|TNFAIP6|TMEM119
GO Biological Processes	negative regulation of cell motility	GO:2000146	-2.56107	2.88361	3.54634	10	3.77358	-1.04853	BST2|CTNNA1|DAG1|FBLN1|LRP1|SFRP1|SFRP2|TNFAIP6|PTPRU|FRMD5
GO Biological Processes	regulation of Wnt signaling pathway	GO:0030111	-2.47088	3.00383	3.50357	9	3.39623	-0.983799	LRP1|SFRP1|SFRP2|PTPRU|DKK3|TAX1BP3|TMEM132A|SULF2|NKD2
GO Biological Processes	negative regulation of locomotion	GO:0040013	-2.42506	2.75854	3.38611	10	3.77358	-0.945752	BST2|CTNNA1|DAG1|FBLN1|LRP1|SFRP1|SFRP2|TNFAIP6|PTPRU|FRMD5
GO Biological Processes	digestive tract development	GO:0048565	-2.21018	4.33634	3.6061	5	1.88679	-0.779051	ASS1|RARRES2|SFRP1|SFRP2|SLC4A2
GO Biological Processes	regulation of transmembrane receptor protein serine/threonine kinase signaling pathway	GO:0090092	-2.12226	2.85307	3.1332	8	3.01887	-0.715203	PRMT1|HSP90AB1|LRP1|SFRP1|SFRP2|TNFAIP6|ADAMTSL2|DKK3
GO Biological Processes	developmental growth involved in morphogenesis	GO:0060560	-2.11751	4.11796	3.45867	5	1.88679	-0.714109	EDNRA|TNC|SFRP1|SFRP2|POSTN
GO Biological Processes	neural tube closure	GO:0001843	-2.10905	5.14513	3.67626	4	1.50943	-0.707642	PRKACA|SDC4|SFRP1|SFRP2
GO Biological Processes	tube closure	GO:0060606	-2.09224	5.08797	3.64593	4	1.50943	-0.697557	PRKACA|SDC4|SFRP1|SFRP2
GO Biological Processes	regulation of extrinsic apoptotic signaling pathway via death domain receptors	GO:1902041	-2.06896	7.15495	4.00612	3	1.13208	-0.680317	SFRP1|SFRP2|MADD
GO Biological Processes	digestive system development	GO:0055123	-2.06712	4.00277	3.37871	5	1.88679	-0.680317	ASS1|RARRES2|SFRP1|SFRP2|SLC4A2
GO Biological Processes	negative regulation of transmembrane receptor protein serine/threonine kinase signaling pathway	GO:0090101	-2.06137	3.41729	3.22779	6	2.26415	-0.675999	LRP1|SFRP1|SFRP2|TNFAIP6|ADAMTSL2|DKK3
GO Biological Processes	tube formation	GO:0035148	-2.04259	3.94756	3.33981	5	1.88679	-0.661963	PRKACA|SDC4|SFRP1|SFRP2|BCL2L11
GO Biological Processes	negative regulation of canonical Wnt signaling pathway	GO:0090090	-2.04259	3.94756	3.33981	5	1.88679	-0.661963	SFRP1|SFRP2|PTPRU|DKK3|NKD2
GO Biological Processes	regulation of fat cell differentiation	GO:0045598	-2.01847	3.89385	3.3016	5	1.88679	-0.642545	GPER1|RARRES2|SFRP1|SFRP2|SIRT2
GO Biological Processes	primary neural tube formation	GO:0014020	-2.01138	4.82018	3.50075	4	1.50943	-0.63638	PRKACA|SDC4|SFRP1|SFRP2
GO Biological Processes	protein methylation	GO:0006479	-4.04089	11.0076	6.78015	5	1.88679	-2.14208	PRMT1|SNRPB|PRMT5|EHMT2|NTMT1
GO Biological Processes	protein alkylation	GO:0008213	-4.04089	11.0076	6.78015	5	1.88679	-2.14208	PRMT1|SNRPB|PRMT5|EHMT2|NTMT1
GO Biological Processes	peptidyl-amino acid modification	GO:0018193	-3.17314	2.88417	4.05232	13	4.90566	-1.46607	EPHB2|GAPDH|PRMT1|P4HB|PLOD1|PPIB|PRKACA|MAPKAPK2|PRMT5|EHMT2|SIRT2|NTMT1|GALNT11
GO Biological Processes	macromolecule methylation	GO:0043414	-2.9765	5.24332	4.56895	6	2.26415	-1.3214	PRMT1|SNRPB|PRMT5|EHMT2|WDR6|NTMT1
GO Biological Processes	spliceosomal snRNP assembly	GO:0000387	-2.92413	8.63994	5.22567	4	1.50943	-1.29405	SNRPB|PRMT5|CD2BP2|PRPF31
WikiPathways	mRNA processing	WP411	-2.29458	4.54283	3.74088	5	1.88679	-0.847244	PRMT1|SNRPB|SNRPN|CD2BP2|NXF1
GO Biological Processes	regeneration	GO:0031099	-4.02426	5.6533	5.57462	8	3.01887	-2.12856	CTNNA1|DAG1|GAS6|TNC|PTPRU|PRMT5|POSTN|SULF2
GO Biological Processes	animal organ regeneration	GO:0031100	-2.54759	6.83458	4.48809	4	1.50943	-1.03951	GAS6|PTPRU|PRMT5|SULF2
GO Biological Processes	regulation of growth	GO:0040008	-4.00533	3.01757	4.71354	16	6.03774	-2.11576	BDKRB1|BST2|ENO1|GHRH|TNC|MMP14|PHB1|PPIB|SFRP1|SFRP2|COL14A1|BAP1|EI24|BCL2L11|CIB1|AGRN
GO Biological Processes	regulation of cell growth	GO:0001558	-3.61872	3.41729	4.58008	12	4.5283	-1.80322	BDKRB1|BST2|ENO1|TNC|MMP14|PHB1|SFRP1|SFRP2|COL14A1|BAP1|EI24|CIB1
GO Biological Processes	negative regulation of cell growth	GO:0030308	-3.06915	4.63211	4.49737	7	2.64151	-1.39031	BDKRB1|BST2|ENO1|PHB1|SFRP1|SFRP2|EI24
GO Biological Processes	negative regulation of growth	GO:0045926	-2.35073	3.45412	3.52242	7	2.64151	-0.893014	BDKRB1|BST2|ENO1|PHB1|SFRP1|SFRP2|EI24
GO Biological Processes	positive regulation of growth	GO:0045927	-2.10587	3.10603	3.18906	7	2.64151	-0.704954	GHRH|MMP14|PPIB|SFRP1|SFRP2|CIB1|AGRN
GO Biological Processes	renal system process	GO:0003014	-3.94632	6.46254	5.72176	7	2.64151	-2.06826	AKR1B1|CLN3|EDNRA|GAS6|PRKACA|MAGED2|SULF2
WikiPathways	Prostaglandin synthesis and regulation	WP98	-3.19386	10.1759	5.78247	4	1.50943	-1.48148	AKR1B1|ANXA6|EDNRA|PTGDS
GO Biological Processes	anatomical structure maturation	GO:0071695	-2.30087	3.38124	3.45474	7	2.64151	-0.851329	AKR1B1|DAG1|EDNRA|PRKACA|BAP1|TRPC4AP|AGRN
GO Biological Processes	positive regulation of apoptotic process	GO:0043065	-3.93244	3.11085	4.69839	15	5.66038	-2.05637	CLU|CTNNA1|GPER1|ID3|PHB1|PIK3CD|RPS3|CCL5|SFRP1|SFRP2|SMPD1|BCL2L11|SIRT2|FIS1|BMF
GO Biological Processes	positive regulation of programmed cell death	GO:0043068	-3.77289	3.00734	4.54568	15	5.66038	-1.93195	CLU|CTNNA1|GPER1|ID3|PHB1|PIK3CD|RPS3|CCL5|SFRP1|SFRP2|SMPD1|BCL2L11|SIRT2|FIS1|BMF
GO Biological Processes	cellular response to organic cyclic compound	GO:0071407	-3.58031	3.18679	4.47063	13	4.90566	-1.7755	ASS1|CTNNA1|DAG1|GPER1|TNC|ID3|IFIT1|PHB1|RXRB|SFRP1|BCL2L11|PQBP1|EHMT2
GO Biological Processes	positive regulation of apoptotic signaling pathway	GO:2001235	-2.7814	4.80332	4.27949	6	2.26415	-1.20415	CTNNA1|GPER1|RPS3|SFRP1|BCL2L11|FIS1
GO Biological Processes	regulation of leukocyte apoptotic process	GO:2000106	-3.82274	7.54808	5.87248	6	2.26415	-1.96829	ARG2|GAS6|PIK3CD|CCL5|ST3GAL1|BCL2L11
GO Biological Processes	regulation of T cell apoptotic process	GO:0070232	-3.34968	11.1687	6.11626	4	1.50943	-1.59521	ARG2|CCL5|ST3GAL1|BCL2L11
GO Biological Processes	negative regulation of T cell apoptotic process	GO:0070233	-2.93389	14.3099	6.12332	3	1.13208	-1.29874	ARG2|CCL5|ST3GAL1
GO Biological Processes	negative regulation of leukocyte apoptotic process	GO:2000107	-2.83461	8.17709	5.04636	4	1.50943	-1.23294	ARG2|GAS6|CCL5|ST3GAL1
GO Biological Processes	regulation of lymphocyte apoptotic process	GO:0070228	-2.72334	7.63195	4.82705	4	1.50943	-1.15853	ARG2|CCL5|ST3GAL1|BCL2L11
GO Biological Processes	positive regulation of leukocyte apoptotic process	GO:2000108	-2.6913	11.8427	5.48375	3	1.13208	-1.13423	PIK3CD|CCL5|BCL2L11
GO Biological Processes	negative regulation of lymphocyte apoptotic process	GO:0070229	-2.38595	9.2821	4.73196	3	1.13208	-0.920062	ARG2|CCL5|ST3GAL1
Reactome Gene Sets	Glycosphingolipid metabolism	R-HSA-1660662	-3.81313	9.8689	6.3465	5	1.88679	-1.96287	CTSA|PSAP|SMPD1|ST6GALNAC6|GBA2
Reactome Gene Sets	Glycosphingolipid catabolism	R-HSA-9840310	-3.43407	11.7415	6.301	4	1.50943	-1.66369	CTSA|PSAP|SMPD1|GBA2
GO Biological Processes	lipid catabolic process	GO:0016042	-2.86159	3.43438	3.97778	9	3.39623	-1.24978	ECH1|HADHA|PAFAH1B3|ENPP2|SMPD1|SIRT2|BSCL2|HSD17B14|GBA2
GO Biological Processes	glycosphingolipid metabolic process	GO:0006687	-2.64529	7.26852	4.67543	4	1.50943	-1.1057	ST3GAL1|SMPD1|ST6GALNAC6|GBA2
Reactome Gene Sets	Sphingolipid metabolism	R-HSA-428157	-2.61567	5.39996	4.25987	5	1.88679	-1.08283	CTSA|PSAP|SMPD1|ST6GALNAC6|GBA2
GO Biological Processes	sphingolipid metabolic process	GO:0006665	-2.53685	4.29297	3.9204	6	2.26415	-1.03066	ENPP2|PSAP|ST3GAL1|SMPD1|ST6GALNAC6|GBA2
GO Biological Processes	sphingolipid catabolic process	GO:0030149	-2.25974	8.37653	4.43683	3	1.13208	-0.820581	ENPP2|SMPD1|GBA2
GO Biological Processes	membrane lipid catabolic process	GO:0046466	-2.09422	7.30719	4.06215	3	1.13208	-0.697557	ENPP2|SMPD1|GBA2
GO Biological Processes	cellular lipid catabolic process	GO:0044242	-2.02176	3.35061	3.17004	6	2.26415	-0.643962	ECH1|HADHA|ENPP2|SMPD1|SIRT2|GBA2
GO Biological Processes	membrane lipid metabolic process	GO:0006643	-2.01202	3.33435	3.15583	6	2.26415	-0.636559	ENPP2|PSAP|ST3GAL1|SMPD1|ST6GALNAC6|GBA2
GO Biological Processes	regulation of small molecule metabolic process	GO:0062012	-3.74702	3.79299	4.80355	11	4.15094	-1.91429	CLN3|ENO1|GPER1|PRKACA|PRKAG1|IER3|CH25H|SIRT2|DKK3|FIS1|C1QTNF1
GO Biological Processes	regulation of ATP metabolic process	GO:1903578	-3.37143	7.94995	5.54241	5	1.88679	-1.61473	ENO1|PRKACA|PRKAG1|IER3|FIS1
GO Biological Processes	negative regulation of ATP metabolic process	GO:1903579	-2.93389	14.3099	6.12332	3	1.13208	-1.29874	PRKACA|IER3|FIS1
GO Biological Processes	regulation of purine nucleotide metabolic process	GO:1900542	-2.9081	6.29007	4.74427	5	1.88679	-1.28135	ENO1|PRKACA|PRKAG1|IER3|FIS1
GO Biological Processes	regulation of nucleotide metabolic process	GO:0006140	-2.88689	6.2217	4.70869	5	1.88679	-1.26511	ENO1|PRKACA|PRKAG1|IER3|FIS1
GO Biological Processes	negative regulation of purine nucleotide metabolic process	GO:1900543	-2.78236	12.7199	5.71919	3	1.13208	-1.20415	PRKACA|IER3|FIS1
GO Biological Processes	negative regulation of nucleotide metabolic process	GO:0045980	-2.73594	12.2656	5.59848	3	1.13208	-1.16656	PRKACA|IER3|FIS1
GO Biological Processes	negative regulation of small molecule metabolic process	GO:0062014	-2.47911	5.02102	4.03776	5	1.88679	-0.989116	PRKACA|IER3|CH25H|DKK3|FIS1
GO Biological Processes	response to fibroblast growth factor	GO:0071774	-3.7453	7.30719	5.74921	6	2.26415	-1.91429	FGF7|GRB2|TNC|CCL5|SFRP1|POSTN
GO Biological Processes	response to growth factor	GO:0070848	-3.64846	3.07032	4.47896	14	5.28302	-1.82909	EEF1A1|EPHA2|FGF7|GAS6|GRB2|TNC|PIK3CD|CCL5|SFRP1|SFRP2|ZYX|MAPKAPK2|CIB1|POSTN
WikiPathways	Pleural mesothelioma	WP5087	-3.27654	3.12927	4.21855	12	4.5283	-1.54491	CTNNA1|EPHA2|FGF7|GRB2|MMP14|PIK3CD|PRKAG1|CCL5|SFRP1|SFRP2|BAP1|MAPKAPK2
GO Biological Processes	cellular response to fibroblast growth factor stimulus	GO:0044344	-3.01836	6.65577	4.93051	5	1.88679	-1.3561	FGF7|GRB2|CCL5|SFRP1|POSTN
GO Biological Processes	enzyme-linked receptor protein signaling pathway	GO:0007167	-2.93053	2.59338	3.7568	14	5.28302	-1.29624	EPHA2|EPHB2|FGF7|GAS6|GRB2|LRP1|PIK3CD|RARRES2|SFRP1|SFRP2|ZYX|MAPKAPK2|PTPRU|SULF2
GO Biological Processes	cellular response to growth factor stimulus	GO:0071363	-2.86579	2.80357	3.77835	12	4.5283	-1.25101	EEF1A1|FGF7|GAS6|GRB2|PIK3CD|CCL5|SFRP1|SFRP2|ZYX|MAPKAPK2|CIB1|POSTN
KEGG Pathway	Coronavirus disease - COVID-19	hsa05171	-3.57833	4.32905	4.84009	9	3.39623	-1.7755	CFB|C1S|MMP1|MX1|PIK3CD|RPL18|RPS3|ISG15|RPL13A
GO Biological Processes	regulation of proteasomal protein catabolic process	GO:0061136	-3.51912	4.76997	4.91928	8	3.01887	-1.72372	CLU|HSP90AB1|MAP1A|PRKACA|PSMC3|PSMF1|SIRT2|NKD2
GO Biological Processes	positive regulation of proteolysis	GO:0045862	-3.08525	3.39701	4.1538	10	3.77358	-1.40171	ADRA2A|CLU|DAP|ENO1|GPER1|MMP14|PSMC3|RPS3|SIRT2|NKD2
GO Biological Processes	regulation of proteolysis involved in protein catabolic process	GO:1903050	-3.00375	3.98189	4.2613	8	3.01887	-1.34328	CLU|HSP90AB1|MAP1A|PRKACA|PSMC3|PSMF1|SIRT2|NKD2
GO Biological Processes	positive regulation of protein catabolic process	GO:0045732	-2.65849	3.92821	3.93928	7	2.64151	-1.11204	ADRA2A|CLU|LRP1|PSMC3|IER3|SIRT2|NKD2
GO Biological Processes	regulation of proteasomal ubiquitin-dependent protein catabolic process	GO:0032434	-2.28017	4.50706	3.71784	5	1.88679	-0.836129	CLU|HSP90AB1|MAP1A|SIRT2|NKD2
GO Biological Processes	regulation of body fluid levels	GO:0050878	-3.49834	3.54724	4.53185	11	4.15094	-1.70538	ADRA2A|AKR1B1|SERPING1|EPHB2|FBLN1|GAS6|KCNN4|PLAUR|PRKACA|PRDX2|C1QTNF1
GO Biological Processes	regulation of blood coagulation	GO:0030193	-3.45736	8.2956	5.69527	5	1.88679	-1.68256	SERPING1|EPHB2|PLAUR|PRDX2|C1QTNF1
GO Biological Processes	regulation of hemostasis	GO:1900046	-3.39961	8.06192	5.59236	5	1.88679	-1.63612	SERPING1|EPHB2|PLAUR|PRDX2|C1QTNF1
GO Biological Processes	regulation of coagulation	GO:0050818	-3.31638	7.73508	5.44533	5	1.88679	-1.57314	SERPING1|EPHB2|PLAUR|PRDX2|C1QTNF1
GO Biological Processes	regulation of wound healing	GO:0061041	-2.86019	4.97736	4.39601	6	2.26415	-1.24978	ADRA2A|SERPING1|EPHB2|PLAUR|PRDX2|C1QTNF1
GO Biological Processes	regulation of homotypic cell-cell adhesion	GO:0034110	-2.41989	9.53994	4.81281	3	1.13208	-0.941767	PLAUR|CCL5|C1QTNF1
GO Biological Processes	regulation of response to wounding	GO:1903034	-2.29921	3.83729	3.57397	6	2.26415	-0.850223	ADRA2A|SERPING1|EPHB2|PLAUR|PRDX2|C1QTNF1
WikiPathways	Type II interferon signaling	WP619	-3.4781	12.0504	6.3985	4	1.50943	-1.69239	IFI6|HLA-B|PSMB9|ISG15
GO Biological Processes	tricarboxylic acid metabolic process	GO:0072350	-3.46948	21.4649	7.68631	3	1.13208	-1.6921	ASS1|IDH3B|IDH3G
WikiPathways	TCA cycle aka Krebs or citric acid cycle	WP78	-3.31159	19.0799	7.2027	3	1.13208	-1.57249	IDH3B|IDH3G|SDHA
GO Biological Processes	secondary alcohol metabolic process	GO:1902652	-2.99373	5.28366	4.59466	6	2.26415	-1.33595	HDLBP|IDH3B|IDH3G|SMPD1|CH25H|GBA2
Reactome Gene Sets	Aerobic respiration and respiratory electron transport	R-HSA-1428517	-2.66814	3.52244	3.83452	8	3.01887	-1.11961	IDH3B|IDH3G|LDHA|NDUFS2|OXA1L|PKM|SDHA|ACAD9
KEGG Pathway	Citrate cycle (TCA cycle)	hsa00020	-2.64834	11.4479	5.37453	3	1.13208	-1.1057	IDH3B|IDH3G|SDHA
GO Biological Processes	tricarboxylic acid cycle	GO:0006099	-2.56696	10.7324	5.17083	3	1.13208	-1.05314	IDH3B|IDH3G|SDHA
Reactome Gene Sets	Citric acid cycle (TCA cycle)	R-HSA-71403	-2.49103	10.1011	4.98439	3	1.13208	-0.997874	IDH3B|IDH3G|SDHA
GO Biological Processes	organic hydroxy compound metabolic process	GO:1901615	-2.43088	2.60719	3.34241	11	4.15094	-0.950349	AKR1B1|EDNRA|HDLBP|IDH3B|IDH3G|LDHA|PLTP|SMPD1|CH25H|AKR1A1|GBA2
GO Biological Processes	alcohol metabolic process	GO:0006066	-2.09153	2.81795	3.09312	8	3.01887	-0.697483	AKR1B1|HDLBP|IDH3B|IDH3G|SMPD1|CH25H|AKR1A1|GBA2
GO Biological Processes	cardiac left ventricle morphogenesis	GO:0003214	-3.46948	21.4649	7.68631	3	1.13208	-1.6921	CPE|EDNRA|SFRP2
GO Biological Processes	regulation of cell adhesion mediated by integrin	GO:0033628	-3.05281	9.34524	5.48811	4	1.50943	-1.38137	EPHA2|CCL5|SFRP2|CIB1
GO Biological Processes	positive regulation of cell adhesion mediated by integrin	GO:0033630	-3.04698	15.6108	6.43543	3	1.13208	-1.37743	CCL5|SFRP2|CIB1
Reactome Gene Sets	Metabolism of lipids	R-HSA-556833	-3.40221	2.57087	4.10875	17	6.41509	-1.63758	AKR1B1|GPX4|HADHA|PIK3CD|PI4KA|CTSA|PRKACA|PSAP|PTGDS|RXRB|SMPD1|CH25H|MAPKAPK2|CDIPT|ST6GALNAC6|HSD17B14|GBA2
GO Biological Processes	lipid biosynthetic process	GO:0008610	-2.1733	2.29724	3.00767	12	4.5283	-0.75574	AKR1B1|CLN3|GPX4|PIK3CD|PI4KA|PRKAG1|PTGDS|ST3GAL1|SMPD1|CH25H|CDIPT|ST6GALNAC6
GO Biological Processes	cellular homeostasis	GO:0019725	-3.37611	2.65075	4.12058	16	6.03774	-1.61716	ANXA6|CLN3|EDNRA|FTL|GAS6|GPER1|GRINA|KCNN4|MAP1A|PRKACA|CCL5|SLC4A2|PRDX2|BAP1|TXN2|CYB561A3
GO Biological Processes	calcium ion homeostasis	GO:0055074	-2.40202	3.5302	3.59197	7	2.64151	-0.930349	ANXA6|CLN3|EDNRA|GPER1|GRINA|CCL5|FAM20A
GO Biological Processes	inorganic ion homeostasis	GO:0098771	-2.31113	2.65613	3.25069	10	3.77358	-0.859927	ANXA6|CA12|CLN3|EDNRA|FTL|GPER1|GRINA|CCL5|FAM20A|CYB561A3
GO Biological Processes	monoatomic ion homeostasis	GO:0050801	-2.24454	2.45952	3.12661	11	4.15094	-0.805924	ANXA6|CA12|CLN3|EDNRA|FTL|GPER1|GRINA|CCL5|SLC4A2|FAM20A|CYB561A3
GO Biological Processes	intracellular calcium ion homeostasis	GO:0006874	-2.08156	3.45164	3.25721	6	2.26415	-0.688488	ANXA6|CLN3|EDNRA|GPER1|GRINA|CCL5
GO Biological Processes	protein maturation	GO:0051604	-3.34066	3.00653	4.22527	13	4.90566	-1.58731	CLU|CLN3|CPE|FBLN1|HSP90AB1|MMP14|P4HB|PPIB|SDF2|SCG5|AHSA1|TMEM208|HM13
GO Biological Processes	protein processing	GO:0016485	-2.82046	4.19557	4.15884	7	2.64151	-1.22809	CLN3|CPE|MMP14|P4HB|SCG5|TMEM208|HM13
GO Biological Processes	peptide hormone processing	GO:0016486	-2.41989	9.53994	4.81281	3	1.13208	-0.941767	CPE|P4HB|SCG5
GO Biological Processes	signaling receptor ligand precursor processing	GO:0140448	-2.28996	8.58594	4.50672	3	1.13208	-0.84482	CPE|P4HB|SCG5
GO Biological Processes	response to xenobiotic stimulus	GO:0009410	-3.33817	3.17998	4.28394	12	4.5283	-1.58593	ASS1|CA9|GAS6|HADHA|MMP7|POR|SFRP1|SFRP2|SMPD1|XPC|EHMT2|TXN2
GO Biological Processes	cellular response to abiotic stimulus	GO:0071214	-3.25742	3.57748	4.35118	10	3.77358	-1.5321	AKR1B1|DAG1|GRB2|MMP1|SFRP1|SFRP2|SMPD1|XPC|GPR68|BMF
GO Biological Processes	cellular response to environmental stimulus	GO:0104004	-3.25742	3.57748	4.35118	10	3.77358	-1.5321	AKR1B1|DAG1|GRB2|MMP1|SFRP1|SFRP2|SMPD1|XPC|GPR68|BMF
GO Biological Processes	cellular response to radiation	GO:0071478	-3.06915	4.63211	4.49737	7	2.64151	-1.39031	GRB2|MMP1|SFRP1|SFRP2|SMPD1|XPC|BMF
GO Biological Processes	cellular response to UV	GO:0034644	-2.09224	5.08797	3.64593	4	1.50943	-0.697557	MMP1|SMPD1|XPC|BMF
GO Biological Processes	regulation of protein localization to cell surface	GO:2000008	-3.30918	10.9028	6.02861	4	1.50943	-1.57222	EPHB2|HSP90AB1|MAP1A|TAX1BP3
GO Biological Processes	positive regulation of protein localization to cell surface	GO:2000010	-3.10784	16.3542	6.60726	3	1.13208	-1.41857	EPHB2|HSP90AB1|MAP1A
GO Biological Processes	regulation of nucleocytoplasmic transport	GO:0046822	-3.27286	5.97283	5.01547	6	2.26415	-1.54229	GAS6|IFI27|PRKACA|IER3|PKIG|DMAP1
GO Biological Processes	response to glucose	GO:0009749	-2.69118	4.6099	4.1466	6	2.26415	-1.13423	COL6A2|GAS6|GPER1|PRKACA|EIF2B4|TXN2
GO Biological Processes	regulation of intracellular protein transport	GO:0033157	-2.67658	4.57917	4.12514	6	2.26415	-1.12386	GAS6|IFI27|PRKACA|PKIG|ERGIC3|DMAP1
GO Biological Processes	response to hexose	GO:0009746	-2.61934	4.46023	4.04115	6	2.26415	-1.08583	COL6A2|GAS6|GPER1|PRKACA|EIF2B4|TXN2
GO Biological Processes	response to monosaccharide	GO:0034284	-2.52347	4.26631	3.90086	6	2.26415	-1.02292	COL6A2|GAS6|GPER1|PRKACA|EIF2B4|TXN2
GO Biological Processes	regulation of protein export from nucleus	GO:0046825	-2.4549	9.81251	4.89687	3	1.13208	-0.97142	GAS6|IFI27|PRKACA
GO Biological Processes	response to carbohydrate	GO:0009743	-2.23074	3.71284	3.47435	6	2.26415	-0.796541	COL6A2|GAS6|GPER1|PRKACA|EIF2B4|TXN2
GO Biological Processes	regulation of intracellular transport	GO:0032386	-2.00385	2.96798	3.04915	7	2.64151	-0.630254	GAS6|IFI27|PRKACA|IER3|PKIG|ERGIC3|DMAP1
GO Biological Processes	aminoglycan metabolic process	GO:0006022	-3.25293	5.92134	4.98516	6	2.26415	-1.52937	CHI3L1|EDNRA|ST3GAL1|TNFAIP6|CHST3|CHPF2
Reactome Gene Sets	Chondroitin sulfate biosynthesis	R-HSA-2022870	-3.17199	17.1719	6.79131	3	1.13208	-1.46607	BGN|CHST3|CHPF2
GO Biological Processes	mucopolysaccharide metabolic process	GO:1903510	-3.04131	6.73407	4.96954	5	1.88679	-1.37268	EDNRA|ST3GAL1|TNFAIP6|CHST3|CHPF2
GO Biological Processes	glycosaminoglycan metabolic process	GO:0030203	-2.6336	5.45139	4.28922	5	1.88679	-1.0974	EDNRA|ST3GAL1|TNFAIP6|CHST3|CHPF2
GO Biological Processes	amino sugar metabolic process	GO:0006040	-2.23033	8.17709	4.36927	3	1.13208	-0.796541	CHI3L1|ST3GAL1|CHST3
GO Biological Processes	vitamin biosynthetic process	GO:0009110	-3.23977	18.0757	6.98916	3	1.13208	-1.52067	AKR1B1|PLTP|AKR1A1
GO Biological Processes	glycoside metabolic process	GO:0016137	-3.10784	16.3542	6.60726	3	1.13208	-1.41857	AKR1B1|AKR1A1|GBA2
GO Biological Processes	glycosyl compound metabolic process	GO:1901657	-3.06457	6.81424	5.00921	5	1.88679	-1.38823	AKR1B1|DCTD|NME4|AKR1A1|GBA2
GO Biological Processes	amide metabolic process	GO:0043603	-3.19527	3.26236	4.19924	11	4.15094	-1.48148	APEH|ARG2|ASS1|CPE|P4HB|SCG5|ST3GAL1|SMPD1|ST6GALNAC6|GBA2|GSTK1
GO Biological Processes	non-proteinogenic amino acid metabolic process	GO:0170041	-2.47861	6.54167	4.35739	4	1.50943	-0.989116	ARG2|ASS1|P4HB|PHGDH
GO Biological Processes	amide biosynthetic process	GO:0043604	-2.06712	4.00277	3.37871	5	1.88679	-0.680317	ARG2|ASS1|ST3GAL1|SMPD1|ST6GALNAC6
GO Biological Processes	respiratory system development	GO:0060541	-3.15418	4.20107	4.45271	8	3.01887	-1.45124	ASS1|CHI3L1|DAG1|FGF7|TNC|MMP14|ADAMTSL2|RPL13A
GO Biological Processes	axon regeneration	GO:0031103	-2.93389	14.3099	6.12332	3	1.13208	-1.29874	CTNNA1|DAG1|TNC
GO Biological Processes	response to axon injury	GO:0048678	-2.83461	8.17709	5.04636	4	1.50943	-1.23294	CTNNA1|DAG1|TNC|TXN2
GO Biological Processes	lung development	GO:0030324	-2.82046	4.19557	4.15884	7	2.64151	-1.22809	CHI3L1|DAG1|FGF7|TNC|MMP14|ADAMTSL2|RPL13A
GO Biological Processes	respiratory tube development	GO:0030323	-2.76917	4.10951	4.08926	7	2.64151	-1.19488	CHI3L1|DAG1|FGF7|TNC|MMP14|ADAMTSL2|RPL13A
GO Biological Processes	neuron projection regeneration	GO:0031102	-2.60693	11.0786	5.27035	3	1.13208	-1.07743	CTNNA1|DAG1|TNC
GO Biological Processes	response to mechanical stimulus	GO:0009612	-2.47638	3.64252	3.69271	7	2.64151	-0.987485	BDKRB1|CHI3L1|DAG1|TNC|MMP14|XPC|POSTN
GO Biological Processes	lung morphogenesis	GO:0060425	-2.04429	7.00893	3.95167	3	1.13208	-0.662723	DAG1|TNC|RPL13A
GO Biological Processes	odontogenesis	GO:0042476	-3.13752	5.63013	4.81041	6	2.26415	-1.44049	CTNNA1|TNC|ID3|SLC4A2|BCL2L11|FAM20A
Reactome Gene Sets	Regulation of Insulin-like Growth Factor (IGF) transport and uptake by Insulin-like Growth Factor Binding Proteins (IGFBPs)	R-HSA-381426	-3.08231	5.495	4.72733	6	2.26415	-1.40066	GAS6|TNC|MMP1|P4HB|FAM20A|TMEM132A
GO Biological Processes	odontogenesis of dentin-containing tooth	GO:0042475	-3.06457	6.81424	5.00921	5	1.88679	-1.38823	CTNNA1|TNC|SLC4A2|BCL2L11|FAM20A
Reactome Gene Sets	Post-translational protein phosphorylation	R-HSA-8957275	-2.5804	5.29997	4.20229	5	1.88679	-1.05487	GAS6|TNC|P4HB|FAM20A|TMEM132A
GO Biological Processes	regulation of cell-substrate adhesion	GO:0010810	-3.1156	4.14405	4.40359	8	3.01887	-1.42165	DAG1|FBLN1|MMP14|P4HB|SDC4|SFRP1|CIB1|POSTN
GO Biological Processes	regulation of cell-matrix adhesion	GO:0001952	-3.08231	5.495	4.72733	6	2.26415	-1.40066	DAG1|MMP14|SDC4|SFRP1|CIB1|POSTN
GO Biological Processes	positive regulation of cell-matrix adhesion	GO:0001954	-2.83461	8.17709	5.04636	4	1.50943	-1.23294	DAG1|SDC4|SFRP1|CIB1
GO Biological Processes	regulation of substrate adhesion-dependent cell spreading	GO:1900024	-2.67083	7.38576	4.72484	4	1.50943	-1.12085	FBLN1|P4HB|CIB1|POSTN
GO Biological Processes	positive regulation of cell-substrate adhesion	GO:0010811	-2.32381	4.6161	3.7877	5	1.88679	-0.869263	DAG1|P4HB|SDC4|SFRP1|CIB1
GO Biological Processes	apoptotic nuclear changes	GO:0030262	-3.04698	15.6108	6.43543	3	1.13208	-1.37743	DNASE2|GPER1|CDK5RAP3
GO Biological Processes	cellular component disassembly involved in execution phase of apoptosis	GO:0006921	-2.93389	14.3099	6.12332	3	1.13208	-1.29874	DNASE2|GPER1|CDK5RAP3
GO Biological Processes	execution phase of apoptosis	GO:0097194	-2.92413	8.63994	5.22567	4	1.50943	-1.29405	DNASE2|GPER1|MADD|CDK5RAP3
GO Biological Processes	cellular component disassembly	GO:0022411	-2.33462	2.86198	3.33621	9	3.39623	-0.878946	APEH|CLN3|DNASE2|GPER1|MMP1|MMP7|MMP14|FIS1|CDK5RAP3
GO Biological Processes	response to oxygen levels	GO:0070482	-3.03682	3.34735	4.09814	10	3.77358	-1.37002	CA9|EDNRA|MMP14|NDUFS2|P4HB|PLOD1|SFRP1|POSTN|SIRT2|TXN2
GO Biological Processes	response to hypoxia	GO:0001666	-2.84176	3.41163	3.95386	9	3.39623	-1.23454	CA9|EDNRA|MMP14|P4HB|PLOD1|SFRP1|POSTN|SIRT2|TXN2
GO Biological Processes	response to decreased oxygen levels	GO:0036293	-2.70777	3.26048	3.79187	9	3.39623	-1.1444	CA9|EDNRA|MMP14|P4HB|PLOD1|SFRP1|POSTN|SIRT2|TXN2
GO Biological Processes	response to oxidative stress	GO:0006979	-2.2736	2.79976	3.2608	9	3.39623	-0.830104	EDNRA|GPX4|MMP14|NDUFS2|RPS3|PRDX2|SIRT2|TXN2|HM13
GO Biological Processes	regulation of bone remodeling	GO:0046850	-2.98705	8.97876	5.35329	4	1.50943	-1.33106	SFRP1|SLC4A2|SYT7|TMEM119
GO Biological Processes	positive regulation of biomineral tissue development	GO:0070169	-2.89367	8.47994	5.16436	4	1.50943	-1.27024	RXRB|SLC4A2|ISG15|TMEM119
GO Biological Processes	regulation of biomineral tissue development	GO:0070167	-2.67008	5.55724	4.34905	5	1.88679	-1.12085	GAS6|RXRB|SLC4A2|ISG15|TMEM119
GO Biological Processes	positive regulation of bone mineralization	GO:0030501	-2.1738	7.8054	4.24063	3	1.13208	-0.75574	RXRB|ISG15|TMEM119
GO Biological Processes	regulation of tissue remodeling	GO:0034103	-2.14337	5.26341	3.73831	4	1.50943	-0.732446	SFRP1|SLC4A2|SYT7|TMEM119
Reactome Gene Sets	Translation	R-HSA-72766	-2.94268	3.52847	4.07553	9	3.39623	-1.3014	APEH|EEF1A1|EEF2|OXA1L|RPL18|RPS3|EIF2B4|MRPL28|RPL13A
Reactome Gene Sets	Peptide chain elongation	R-HSA-156902	-2.92958	6.35996	4.78038	5	1.88679	-1.29613	EEF1A1|EEF2|RPL18|RPS3|RPL13A
Reactome Gene Sets	Eukaryotic Translation Elongation	R-HSA-156842	-2.84527	6.08932	4.63908	5	1.88679	-1.23726	EEF1A1|EEF2|RPL18|RPS3|RPL13A
CORUM	Nop56p-associated pre-rRNA complex	CORUM:3055	-2.65173	5.50381	4.31894	5	1.88679	-1.10735	EEF1A1|EEF2|ILF3|RPL18|RPL13A
GO Biological Processes	regulation of translation	GO:0006417	-2.14507	2.51051	3.05091	10	3.77358	-0.732446	DAP|EEF2|GAPDH|PRMT1|ILF3|PKM|RPS3|CCL5|EIF2B4|RPL13A
GO Biological Processes	translation	GO:0006412	-2.06752	2.59525	3.00344	9	3.39623	-0.680317	APEH|EEF1A1|EEF2|RPL18|RPS3|EIF2B4|MRPL28|RPL13A|CDK5RAP3
Reactome Gene Sets	Eukaryotic Translation Termination	R-HSA-72764	-2.02714	4.87146	3.52896	4	1.50943	-0.648395	APEH|RPL18|RPS3|RPL13A
WikiPathways	Translation factors	WP107	-2.02019	6.86875	3.89874	3	1.13208	-0.643324	EEF1A1|EEF2|EIF2B4
GO Biological Processes	release of cytochrome c from mitochondria	GO:0001836	-2.93389	14.3099	6.12332	3	1.13208	-1.29874	CLU|IFI6|FIS1
GO Biological Processes	mitochondrion organization	GO:0007005	-2.7018	2.82982	3.65034	11	4.15094	-1.13915	CLU|EDNRA|IFI6|NDUFS2|OXA1L|PHB1|PRKACA|IER3|BCL2L11|ACAD9|FIS1
GO Biological Processes	apoptotic mitochondrial changes	GO:0008637	-2.57138	6.93814	4.53346	4	1.50943	-1.05314	CLU|IFI6|BCL2L11|FIS1
GO Biological Processes	ovarian follicle development	GO:0001541	-2.92413	8.63994	5.22567	4	1.50943	-1.29405	CTNNA1|MMP14|TNFAIP6|EIF2B4
GO Biological Processes	reproductive structure development	GO:0048608	-2.89165	3.46907	4.01405	9	3.39623	-1.26905	CTNNA1|TNC|MMP14|PSAP|SFRP1|SFRP2|TNFAIP6|EIF2B4|BCL2L11
GO Biological Processes	female gonad development	GO:0008585	-2.86595	6.1548	4.67363	5	1.88679	-1.25101	CTNNA1|MMP14|SFRP1|TNFAIP6|EIF2B4
GO Biological Processes	reproductive system development	GO:0061458	-2.85165	3.42297	3.9658	9	3.39623	-1.24284	CTNNA1|TNC|MMP14|PSAP|SFRP1|SFRP2|TNFAIP6|EIF2B4|BCL2L11
GO Biological Processes	development of primary female sexual characteristics	GO:0046545	-2.78476	5.90099	4.53837	5	1.88679	-1.20415	CTNNA1|MMP14|SFRP1|TNFAIP6|EIF2B4
GO Biological Processes	female sex differentiation	GO:0046660	-2.51215	5.11068	4.09129	5	1.88679	-1.01408	CTNNA1|MMP14|SFRP1|TNFAIP6|EIF2B4
GO Biological Processes	gonad development	GO:0008406	-2.40202	3.5302	3.59197	7	2.64151	-0.930349	CTNNA1|MMP14|SFRP1|SFRP2|TNFAIP6|EIF2B4|BCL2L11
GO Biological Processes	development of primary sexual characteristics	GO:0045137	-2.35073	3.45412	3.52242	7	2.64151	-0.893014	CTNNA1|MMP14|SFRP1|SFRP2|TNFAIP6|EIF2B4|BCL2L11
GO Biological Processes	male gonad development	GO:0008584	-2.01847	3.89385	3.3016	5	1.88679	-0.642545	CTNNA1|MMP14|SFRP1|SFRP2|BCL2L11
GO Biological Processes	development of primary male sexual characteristics	GO:0046546	-2.00657	3.86754	3.28275	5	1.88679	-0.632507	CTNNA1|MMP14|SFRP1|SFRP2|BCL2L11
WikiPathways	Amino acid metabolism	WP3925	-2.9081	6.29007	4.74427	5	1.88679	-1.28135	ARG2|ASS1|LDHA|PKM|SDHA
KEGG Pathway	Pyruvate metabolism	hsa00620	-2.09422	7.30719	4.06215	3	1.13208	-0.697557	LDHA|PKM|AKR1A1
GO Biological Processes	adenylate cyclase-modulating G protein-coupled receptor signaling pathway	GO:0007188	-2.88586	3.81597	4.11144	8	3.01887	-1.2649	ADRA2A|EDNRA|GHRH|GPER1|PRKACA|PSAP|WASF2|RIC8A
GO Biological Processes	positive regulation of monoatomic ion transport	GO:0043270	-2.61128	3.85267	3.87535	7	2.64151	-1.07911	ADRA2A|BDKRB1|EDNRA|EPHB2|GPER1|KCNN4|CCL5
GO Biological Processes	adenylate cyclase-inhibiting G protein-coupled receptor signaling pathway	GO:0007193	-2.37091	6.10556	4.15572	4	1.50943	-0.909594	ADRA2A|EDNRA|PSAP|RIC8A
Reactome Gene Sets	Peptide ligand-binding receptors	R-HSA-375276	-2.06137	3.41729	3.22779	6	2.26415	-0.675999	BDKRB1|EDNRA|GPER1|PSAP|CCL5|ACKR3
Reactome Gene Sets	Class A/1 (Rhodopsin-like receptors)	R-HSA-373076	-2.0243	2.74202	3.00514	8	3.01887	-0.646034	ADRA2A|BDKRB1|EDNRA|GPER1|PSAP|CCL5|GPR68|ACKR3
GO Biological Processes	platelet morphogenesis	GO:0036344	-2.88117	13.7375	5.98092	3	1.13208	-1.26185	MFAP2|BAP1|CIB1
GO Biological Processes	kidney development	GO:0001822	-2.82212	3.38919	3.93015	9	3.39623	-1.22809	AKR1B1|ARG2|ASS1|EDNRA|ID3|SDC4|SFRP1|BCL2L11|SULF2
GO Biological Processes	renal system development	GO:0072001	-2.72642	3.28125	3.81445	9	3.39623	-1.15942	AKR1B1|ARG2|ASS1|EDNRA|ID3|SDC4|SFRP1|BCL2L11|SULF2
GO Biological Processes	DNA damage response	GO:0006974	-2.81814	2.34529	3.57551	16	6.03774	-1.22806	CHD4|EPHA2|GRB2|PRMT1|NTHL1|POLD2|RPS3|UBA1|UBA7|XPC|IER3|MAPKAPK2|BCL2L11|CIB1|DMAP1|CDK5RAP3
KEGG Pathway	Fluid shear stress and atherosclerosis	hsa05418	-2.81251	4.87146	4.32544	6	2.26415	-1.22321	ASS1|HSP90AB1|IL1R1|PIK3CD|SDC4|TXN2
KEGG Pathway	Salmonella infection	hsa05132	-2.16842	3.19265	3.2745	7	2.64151	-0.751894	GAPDH|HSP90AB1|PIK3CD|RPS3|TUBA4A|ACTR1A|TXN2
Reactome Gene Sets	Syndecan interactions	R-HSA-3000170	-2.78236	12.7199	5.71919	3	1.13208	-1.20415	COL5A1|TNC|SDC4
Canonical Pathways	PID SYNDECAN 4 PATHWAY	M165	-2.56696	10.7324	5.17083	3	1.13208	-1.05314	TNC|CCL5|SDC4
Canonical Pathways	PID INTEGRIN3 PATHWAY	M53	-2.2017	7.98692	4.30391	3	1.13208	-0.772156	TNC|PLAUR|SDC4
KEGG Pathway	Glutathione metabolism	hsa00480	-2.77789	7.89512	4.93408	4	1.50943	-1.20211	ANPEP|GPX4|PGD|GSTK1
GO Biological Processes	response to toxic substance	GO:0009636	-2.20524	3.24435	3.32467	7	2.64151	-0.775167	ASS1|GPX4|CCL5|PRDX2|AKR1A1|EHMT2|GSTK1
GO Biological Processes	negative regulation of viral life cycle	GO:1903901	-2.73594	12.2656	5.59848	3	1.13208	-1.16656	BST2|LY6E|CH25H
GO Biological Processes	cell activation	GO:0001775	-2.68683	2.35231	3.47186	15	5.66038	-1.1327	ADRA2A|BST2|CLU|EPHB2|HLA-A|IFI35|IL11|LRP1|PHB1|PIK3CD|PTGDS|CCL5|ST3GAL1|PRDX2|PRMT5
GO Biological Processes	B cell activation	GO:0042113	-2.18666	3.63426	3.41021	6	2.26415	-0.760805	BST2|EPHB2|IL11|PHB1|PIK3CD|ST3GAL1
GO Biological Processes	leukocyte activation	GO:0045321	-2.14051	2.27442	2.96984	12	4.5283	-0.730094	BST2|CLU|EPHB2|HLA-A|IFI35|IL11|PHB1|PIK3CD|PTGDS|CCL5|ST3GAL1|PRDX2
WikiPathways	1p36 copy number variation syndrome	WP5345	-2.67008	5.55724	4.34905	5	1.88679	-1.12085	IFIT1|ISG15|DKK3|CCNL2|AGRN
Reactome Gene Sets	Transport of small molecules	R-HSA-382551	-2.64183	2.32681	3.42547	15	5.66038	-1.10292	CLN3|FTL|HDLBP|P4HB|PHB1|PLTP|PRKACA|PSMB8|PSMB9|PSMC3|SLC4A2|PSMF1|TRPC4AP|SLCO4A1|SLC38A5
Reactome Gene Sets	Plasma lipoprotein assembly, remodeling, and clearance	R-HSA-174824	-2.37091	6.10556	4.15572	4	1.50943	-0.909594	HDLBP|P4HB|PLTP|PRKACA
GO Biological Processes	response to interleukin-1	GO:0070555	-2.6336	5.45139	4.28922	5	1.88679	-1.0974	CHI3L1|IL1R1|CCL5|SFRP1|SMPD1
WikiPathways	Neuroinflammation and glutamatergic signaling	WP5083	-2.10474	4.08854	3.4384	5	1.88679	-0.704319	IL1R1|IL10RB|PRKACA|PHGDH|SLC38A5
Reactome Gene Sets	Interleukin-10 signaling	R-HSA-6783783	-2.09422	7.30719	4.06215	3	1.13208	-0.697557	IL1R1|IL10RB|CCL5
GO Biological Processes	carbohydrate derivative biosynthetic process	GO:1901137	-2.60991	2.49285	3.45822	13	4.90566	-1.07841	AMPD2|DCTD|NDUFS2|NME4|SDHA|ST3GAL1|CHST3|AKR1A1|MAN1B1|ST6GALNAC6|CHPF2|GALNT11|COASY
GO Biological Processes	organophosphate biosynthetic process	GO:0090407	-2.05121	2.31059	2.89825	11	4.15094	-0.668222	AMPD2|CLN3|DCTD|NDUFS2|NME4|PIK3CD|PI4KA|SDHA|AKR1A1|CDIPT|COASY
KEGG Pathway	Efferocytosis	hsa04148	-2.59141	4.40305	4.00023	6	2.26415	-1.06456	ARG2|GAS6|LRP1|CH25H|MAPKAPK2|VPS8
Canonical Pathways	PID HDAC CLASSI PATHWAY	M101	-2.57138	6.93814	4.53346	4	1.50943	-1.05314	CHD4|PRKACA|PRMT5|SIRT2
WikiPathways	Metabolic pathways of fibroblasts	WP5312	-2.56696	10.7324	5.17083	3	1.13208	-1.05314	LDHA|PLOD1|PHGDH
KEGG Pathway	Glycine, serine and threonine metabolism	hsa00260	-2.25974	8.37653	4.43683	3	1.13208	-0.820581	AMT|PGAM1|PHGDH
GO Biological Processes	viral protein processing	GO:0019082	-2.56696	10.7324	5.17083	3	1.13208	-1.05314	PRMT1|ST3GAL1|MAN1B1
Reactome Gene Sets	Sialic acid metabolism	R-HSA-4085001	-2.52836	10.4072	5.07561	3	1.13208	-1.02531	CTSA|ST3GAL1|ST6GALNAC6
Reactome Gene Sets	Termination of translesion DNA synthesis	R-HSA-5656169	-2.56696	10.7324	5.17083	3	1.13208	-1.05314	POLD2|UBA7|ISG15
Reactome Gene Sets	Translesion synthesis by Y family DNA polymerases bypasses lesions on DNA template	R-HSA-110313	-2.32104	8.8061	4.5791	3	1.13208	-0.868162	POLD2|UBA7|ISG15
Reactome Gene Sets	DNA Damage Bypass	R-HSA-73893	-2.06896	7.15495	4.00612	3	1.13208	-0.680317	POLD2|UBA7|ISG15
KEGG Pathway	Parkinson disease	hsa05012	-2.55758	3.37946	3.69357	8	3.01887	-1.04631	NDUFS2|PRKACA|PSMC3|SDHA|TUBA4A|UBA1|UBA7|TXN2
WikiPathways	Type I collagen synthesis in the context of osteogenesis imperfecta	WP4786	-2.52836	10.4072	5.07561	3	1.13208	-1.02531	P4HB|PLOD1|PPIB
GO Biological Processes	peptidyl-proline modification	GO:0018208	-2.38595	9.2821	4.73196	3	1.13208	-0.920062	P4HB|PPIB|NTMT1
WikiPathways	HDAC6 interactions in the central nervous system	WP5426	-2.51215	5.11068	4.09129	5	1.88679	-1.01408	PRDX2|TUBA4A|ISG15|ACTR1A|SIRT2
Reactome Gene Sets	Loss of Nlp from mitotic centrosomes	R-HSA-380259	-2.47861	6.54167	4.35739	4	1.50943	-0.989116	PRKACA|TUBA4A|ACTR1A|CDK5RAP2
Reactome Gene Sets	Loss of proteins required for interphase microtubule organization from the centrosome	R-HSA-380284	-2.47861	6.54167	4.35739	4	1.50943	-0.989116	PRKACA|TUBA4A|ACTR1A|CDK5RAP2
Reactome Gene Sets	AURKA Activation by TPX2	R-HSA-8854518	-2.41297	6.27284	4.23412	4	1.50943	-0.940127	PRKACA|TUBA4A|ACTR1A|CDK5RAP2
Reactome Gene Sets	Recruitment of mitotic centrosome proteins and complexes	R-HSA-380270	-2.23341	5.58435	3.90218	4	1.50943	-0.798018	PRKACA|TUBA4A|ACTR1A|CDK5RAP2
Reactome Gene Sets	Centrosome maturation	R-HSA-380287	-2.23341	5.58435	3.90218	4	1.50943	-0.798018	PRKACA|TUBA4A|ACTR1A|CDK5RAP2
Reactome Gene Sets	Regulation of PLK1 Activity at G2/M Transition	R-HSA-2565942	-2.1261	5.2036	3.70705	4	1.50943	-0.717651	PRKACA|TUBA4A|ACTR1A|CDK5RAP2
Reactome Gene Sets	Recruitment of NuMA to mitotic centrosomes	R-HSA-380320	-2.02714	4.87146	3.52896	4	1.50943	-0.648395	PRKACA|TUBA4A|ACTR1A|CDK5RAP2
GO Biological Processes	negative regulation of lipid metabolic process	GO:0045833	-2.51215	5.11068	4.09129	5	1.88679	-1.01408	ADRA2A|GPER1|CH25H|BSCL2|DKK3
GO Biological Processes	regulation of lipid metabolic process	GO:0019216	-2.07636	2.80072	3.07331	8	3.01887	-0.68426	ADRA2A|GPER1|PSAP|RARRES2|CH25H|SIRT2|BSCL2|DKK3
GO Biological Processes	localization within membrane	GO:0051668	-2.41818	2.47078	3.28575	12	4.5283	-0.940648	CLN3|CPE|EPHA2|GAS6|OXA1L|PSAP|ARL4C|VAMP5|EHD3|PARD3|NKD2|AGRN
GO Biological Processes	protein localization to plasma membrane	GO:0072659	-2.11236	3.50447	3.30206	6	2.26415	-0.709953	CLN3|EPHA2|GAS6|VAMP5|EHD3|NKD2
GO Biological Processes	protein localization to membrane	GO:0072657	-2.06401	2.44092	2.95219	10	3.77358	-0.677681	CLN3|CPE|EPHA2|GAS6|OXA1L|VAMP5|EHD3|PARD3|NKD2|AGRN
Reactome Gene Sets	Bacterial Infection Pathways	R-HSA-9824439	-2.41297	6.27284	4.23412	4	1.50943	-0.940127	EEF2|ENO1|GRB2|HSP90AB1
Reactome Gene Sets	NR1H3 & NR1H2 regulate gene expression linked to cholesterol transport and efflux	R-HSA-9029569	-2.38595	9.2821	4.73196	3	1.13208	-0.920062	PLTP|RXRB|ARL4C
Reactome Gene Sets	NR1H2 and NR1H3-mediated signaling	R-HSA-9024446	-2.09422	7.30719	4.06215	3	1.13208	-0.697557	PLTP|RXRB|ARL4C
Reactome Gene Sets	Detoxification of Reactive Oxygen Species	R-HSA-3299685	-2.38595	9.2821	4.73196	3	1.13208	-0.920062	P4HB|PRDX2|TXN2
GO Biological Processes	T cell homeostasis	GO:0043029	-2.1738	7.8054	4.24063	3	1.13208	-0.75574	PRDX2|CHST3|BCL2L11
GO Biological Processes	regulation of muscle contraction	GO:0006937	-2.38289	3.99346	3.69579	6	2.26415	-0.918149	ADRA2A|ANXA6|ENO1|GPER1|PRKACA|EHD3
GO Biological Processes	regulation of muscle system process	GO:0090257	-2.15934	3.17998	3.26211	7	2.64151	-0.74435	ADRA2A|ANXA6|DAG1|ENO1|GPER1|PRKACA|EHD3
GO Biological Processes	chaperone-mediated protein folding	GO:0061077	-2.37091	6.10556	4.15572	4	1.50943	-0.909594	CLU|HSP90AB1|PPIB|SDF2
GO Biological Processes	positive regulation of nitric oxide biosynthetic process	GO:0045429	-2.32104	8.8061	4.5791	3	1.13208	-0.868162	ASS1|CLU|HSP90AB1
GO Biological Processes	positive regulation of nitric oxide metabolic process	GO:1904407	-2.28996	8.58594	4.50672	3	1.13208	-0.84482	ASS1|CLU|HSP90AB1
GO Biological Processes	membrane protein proteolysis	GO:0033619	-2.35302	9.03784	4.65412	3	1.13208	-0.893014	DAG1|MMP7|HM13
GO Biological Processes	peptide metabolic process	GO:0006518	-2.35037	6.02522	4.11757	4	1.50943	-0.893014	ANPEP|CPE|MMP7|HM13
GO Biological Processes	skeletal system development	GO:0001501	-2.30696	2.50851	3.19932	11	4.15094	-0.85686	BGN|CHI3L1|EDNRA|EPHA2|MMP14|PPIB|SFRP1|SFRP2|GPR68|SULF2|TMEM119
GO Biological Processes	bone development	GO:0060348	-2.10202	3.48668	3.28702	6	2.26415	-0.702095	BGN|MMP14|PPIB|GPR68|SULF2|TMEM119
Reactome Gene Sets	RHOU GTPase cycle	R-HSA-9013420	-2.28996	8.58594	4.50672	3	1.13208	-0.84482	EPHA2|GRB2|WDR6
Canonical Pathways	PID ECADHERIN STABILIZATION PATHWAY	M232	-2.25974	8.37653	4.43683	3	1.13208	-0.820581	CTNNA1|EPHA2|ZYX
WikiPathways	Nuclear receptors meta pathway	WP2882	-2.17737	2.91667	3.20484	8	3.01887	-0.75574	EPHA2|FTL|HSP90AB1|IL11|PGD|PLTP|SLC6A8|ACKR3
WikiPathways	NRF2 pathway	WP2884	-2.09209	4.05955	3.41832	5	1.88679	-0.697557	EPHA2|FTL|HSP90AB1|PGD|SLC6A8
GO Biological Processes	positive regulation of cell development	GO:0010720	-2.12605	2.4941	3.02783	10	3.77358	-0.717651	DAG1|EPHB2|GAS6|GPER1|HLA-DRB1|MMP14|GPR68|CUL7|PRMT5|SIRT2
WikiPathways	Apoptosis modulation and signaling	WP1772	-2.05926	4.97736	3.5866	4	1.50943	-0.675323	IL1R1|MADD|BCL2L11|BMF

## Sheet: BDS
Category	Description	GO	LogP	Enrichment	Z-score	Count	%	Log(q-value)	Hits
WikiPathways	Network map of SARS CoV 2 signaling	WP5115	-9.16944	25.8242	13.8832	8	21.6216	-4.82609	BST2|IFI6|IFI27|IFIT1|MX1|SAA2|CXCL12|TNFSF10
Reactome Gene Sets	Interferon alpha/beta signaling	R-HSA-909733	-7.42292	53.2415	16.0393	5	13.5135	-3.3806	BST2|IFI6|IFI27|IFIT1|MX1
GO Biological Processes	response to type I interferon	GO:0034340	-6.24662	60.7347	15.3526	4	10.8108	-2.65398	IFI27|IFIT1|MX1|CH25H
GO Biological Processes	innate immune response	GO:0045087	-5.51368	8.61938	7.43877	8	21.6216	-2.24951	BST2|IFI6|GPER1|IFI27|IFIT1|MX1|RARRES2|CH25H
GO Biological Processes	negative regulation of viral process	GO:0048525	-5.29605	35.2653	11.5647	4	10.8108	-2.06665	BST2|IFIT1|MX1|CH25H
GO Biological Processes	response to virus	GO:0009615	-5.17401	12.778	8.1273	6	16.2162	-2.03478	BST2|IFI6|IFI27|IFIT1|MX1|CXCL12
Reactome Gene Sets	Interferon Signaling	R-HSA-913531	-4.73869	15.2401	8.19778	5	13.5135	-1.67409	BST2|IFI6|IFI27|IFIT1|MX1
GO Biological Processes	defense response to virus	GO:0051607	-4.68516	14.8536	8.07931	5	13.5135	-1.64285	BST2|IFI6|IFI27|IFIT1|MX1
GO Biological Processes	regulation of viral life cycle	GO:1903900	-4.55752	22.9348	9.18756	4	10.8108	-1.5566	BST2|IFIT1|MX1|CH25H
Reactome Gene Sets	Cytokine Signaling in Immune system	R-HSA-1280215	-4.39916	7.30208	6.25558	7	18.9189	-1.46851	BST2|IFI6|IFI27|IFIT1|IL11|MMP1|MX1
GO Biological Processes	negative regulation of viral genome replication	GO:0045071	-4.3774	44.7229	11.3411	3	8.10811	-1.46851	BST2|IFIT1|MX1
GO Biological Processes	regulation of viral process	GO:0050792	-4.28432	19.5219	8.41236	4	10.8108	-1.43233	BST2|IFIT1|MX1|CH25H
GO Biological Processes	regulation of viral genome replication	GO:0045069	-3.81259	28.9383	9.01346	3	8.10811	-1.11269	BST2|IFIT1|MX1
Canonical Pathways	NABA MATRISOME ASSOCIATED	M5885	-6.65254	9.82593	8.55846	9	24.3243	-2.78631	IL11|MMP1|MMP7|CXCL12|SFRP2|TNFSF10|ADAMTSL2|SULF2|LGALS9C
GO Biological Processes	extracellular matrix organization	GO:0030198	-6.01562	17.8891	9.83159	6	16.2162	-2.65398	MMP1|MMP7|SFRP2|COL14A1|ADAMTSL2|SULF2
GO Biological Processes	extracellular structure organization	GO:0043062	-6.00646	17.8243	9.81181	6	16.2162	-2.65398	MMP1|MMP7|SFRP2|COL14A1|ADAMTSL2|SULF2
GO Biological Processes	external encapsulating structure organization	GO:0045229	-5.99733	17.76	9.79214	6	16.2162	-2.65398	MMP1|MMP7|SFRP2|COL14A1|ADAMTSL2|SULF2
Canonical Pathways	PID SYNDECAN 1 PATHWAY	M198	-4.61173	53.473	12.4456	3	8.10811	-1.5906	MMP1|MMP7|COL14A1
Reactome Gene Sets	Collagen degradation	R-HSA-1442490	-4.1798	38.4337	10.4757	3	8.10811	-1.35497	MMP1|MMP7|COL14A1
Canonical Pathways	NABA ECM REGULATORS	M3468	-3.70105	13.7801	6.91683	4	10.8108	-1.03894	MMP1|MMP7|ADAMTSL2|SULF2
Reactome Gene Sets	Degradation of the extracellular matrix	R-HSA-1474228	-3.17637	17.5697	6.86681	3	8.10811	-0.684275	MMP1|MMP7|COL14A1
Reactome Gene Sets	Extracellular matrix organization	R-HSA-1474244	-2.23642	8.19919	4.379	3	8.10811	0	MMP1|MMP7|COL14A1
GO Biological Processes	cellular component disassembly	GO:0022411	-2.01983	6.83266	3.89029	3	8.10811	0	GPER1|MMP1|MMP7
GO Biological Processes	positive regulation of cell migration	GO:0030335	-6.31105	11.0241	8.62936	8	21.6216	-2.65398	ADRA2A|BDKRB1|GPER1|MMP7|RARRES2|CXCL12|TNFAIP6|ACKR3
GO Biological Processes	positive regulation of cell motility	GO:2000147	-6.16081	10.5287	8.39757	8	21.6216	-2.65398	ADRA2A|BDKRB1|GPER1|MMP7|RARRES2|CXCL12|TNFAIP6|ACKR3
GO Biological Processes	positive regulation of locomotion	GO:0040017	-6.0884	10.2973	8.28714	8	21.6216	-2.65398	ADRA2A|BDKRB1|GPER1|MMP7|RARRES2|CXCL12|TNFAIP6|ACKR3
Reactome Gene Sets	G alpha (i) signalling events	R-HSA-418594	-4.39153	12.8918	7.44941	5	13.5135	-1.46851	ADRA2A|BDKRB1|GPER1|CXCL12|ACKR3
GO Biological Processes	regulation of lipid metabolic process	GO:0019216	-4.33399	12.537	7.3298	5	13.5135	-1.45303	ADRA2A|GPER1|ID2|RARRES2|CH25H
Reactome Gene Sets	Class A/1 (Rhodopsin-like receptors)	R-HSA-373076	-4.29039	12.2742	7.23997	5	13.5135	-1.43233	ADRA2A|BDKRB1|GPER1|CXCL12|ACKR3
GO Biological Processes	positive regulation of protein phosphorylation	GO:0001934	-4.22093	8.64589	6.43381	6	16.2162	-1.38273	ADRA2A|CHI3L1|GPER1|IL11|RARRES2|SFRP2
GO Biological Processes	positive regulation of phosphorylation	GO:0042327	-4.03897	8.01224	6.13413	6	16.2162	-1.25193	ADRA2A|CHI3L1|GPER1|IL11|RARRES2|SFRP2
Reactome Gene Sets	Peptide ligand-binding receptors	R-HSA-375276	-3.98265	16.3168	7.61346	4	10.8108	-1.23282	BDKRB1|GPER1|CXCL12|ACKR3
GO Biological Processes	positive regulation of monoatomic ion transport	GO:0043270	-3.92538	15.7677	7.4681	4	10.8108	-1.19481	ADRA2A|BDKRB1|GPER1|CXCL12
GO Biological Processes	blood circulation	GO:0008015	-3.82788	9.78424	6.32708	5	13.5135	-1.118	ADRA2A|BDKRB1|GPER1|ID2|CXCL12
GO Biological Processes	positive regulation of phosphorus metabolic process	GO:0010562	-3.75262	7.09887	5.67552	6	16.2162	-1.07217	ADRA2A|CHI3L1|GPER1|IL11|RARRES2|SFRP2
GO Biological Processes	positive regulation of phosphate metabolic process	GO:0045937	-3.75262	7.09887	5.67552	6	16.2162	-1.07217	ADRA2A|CHI3L1|GPER1|IL11|RARRES2|SFRP2
GO Biological Processes	positive regulation of MAPK cascade	GO:0043410	-3.60964	8.77858	5.9197	5	13.5135	-0.991708	ADRA2A|CHI3L1|GPER1|IL11|ACKR3
Reactome Gene Sets	GPCR ligand binding	R-HSA-500792	-3.60536	8.75982	5.91184	5	13.5135	-0.991708	ADRA2A|BDKRB1|GPER1|CXCL12|ACKR3
GO Biological Processes	regulation of calcium ion transport	GO:0051924	-3.59336	12.9121	6.66198	4	10.8108	-0.991708	ADRA2A|BDKRB1|GPER1|CXCL12
GO Biological Processes	regulation of hormone secretion	GO:0046883	-3.58687	12.8615	6.64682	4	10.8108	-0.991708	ADRA2A|GPER1|IL11|SCG5
GO Biological Processes	positive regulation of protein modification process	GO:0031401	-3.55231	6.51591	5.36335	6	16.2162	-0.968573	ADRA2A|CHI3L1|GPER1|IL11|RARRES2|SFRP2
WikiPathways	GPCRs class A rhodopsin like	WP455	-3.54849	12.5658	6.5576	4	10.8108	-0.968573	ADRA2A|BDKRB1|GPER1|ACKR3
GO Biological Processes	negative regulation of lipid metabolic process	GO:0045833	-3.45927	21.9621	7.7664	3	8.10811	-0.886769	ADRA2A|GPER1|CH25H
GO Biological Processes	circulatory system process	GO:0003013	-3.43792	8.05421	5.6086	5	13.5135	-0.881723	ADRA2A|BDKRB1|GPER1|ID2|CXCL12
GO Biological Processes	positive regulation of calcium ion transport	GO:0051928	-3.40368	21.0236	7.58308	3	8.10811	-0.859669	BDKRB1|GPER1|CXCL12
GO Biological Processes	regulation of hormone levels	GO:0010817	-3.31725	7.57781	5.3946	5	13.5135	-0.793441	ADRA2A|GPER1|IL11|SCG5|SLCO4A1
GO Biological Processes	regulation of secretion by cell	GO:1903530	-3.27402	7.41337	5.31883	5	13.5135	-0.763178	ADRA2A|GPER1|IL11|CXCL12|SCG5
GO Biological Processes	regulation of secretion	GO:0051046	-3.09164	6.75386	5.00397	5	13.5135	-0.6426	ADRA2A|GPER1|IL11|CXCL12|SCG5
Reactome Gene Sets	GPCR downstream signalling	R-HSA-388396	-3.00715	6.46624	4.86062	5	13.5135	-0.568287	ADRA2A|BDKRB1|GPER1|CXCL12|ACKR3
GO Biological Processes	positive regulation of cytosolic calcium ion concentration	GO:0007204	-2.97757	14.9985	6.28136	3	8.10811	-0.553296	BDKRB1|GPER1|ACKR3
GO Biological Processes	regulation of MAPK cascade	GO:0043408	-2.92663	6.20211	4.72537	5	13.5135	-0.522796	ADRA2A|CHI3L1|GPER1|IL11|ACKR3
GO Biological Processes	regulation of calcium ion transmembrane transport	GO:1903169	-2.88937	13.9759	6.03294	3	8.10811	-0.500267	ADRA2A|BDKRB1|GPER1
GO Biological Processes	regulation of metal ion transport	GO:0010959	-2.85969	8.21974	5.07289	4	10.8108	-0.480129	ADRA2A|BDKRB1|GPER1|CXCL12
Reactome Gene Sets	Signaling by GPCR	R-HSA-372790	-2.7923	5.78222	4.50257	5	13.5135	-0.431095	ADRA2A|BDKRB1|GPER1|CXCL12|ACKR3
GO Biological Processes	positive regulation of ERK1 and ERK2 cascade	GO:0070374	-2.76835	12.6792	5.70267	3	8.10811	-0.420636	CHI3L1|GPER1|ACKR3
GO Biological Processes	regulation of monoatomic ion transport	GO:0043269	-2.60425	6.99291	4.57067	4	10.8108	-0.286211	ADRA2A|BDKRB1|GPER1|CXCL12
GO Biological Processes	regulation of transmembrane transport	GO:0034762	-2.53264	6.67958	4.43377	4	10.8108	-0.238512	ADRA2A|BDKRB1|GPER1|CNIH3
GO Biological Processes	regulation of ERK1 and ERK2 cascade	GO:0070372	-2.28544	8.54082	4.49323	3	8.10811	-0.0102803	CHI3L1|GPER1|ACKR3
GO Biological Processes	regulation of monoatomic cation transmembrane transport	GO:1904062	-2.17429	7.78404	4.23622	3	8.10811	0	ADRA2A|BDKRB1|GPER1
GO Biological Processes	regulation of monoatomic ion transmembrane transport	GO:0034765	-2.04966	7.00785	3.95615	3	8.10811	0	ADRA2A|BDKRB1|GPER1
GO Biological Processes	cellular response to cytokine stimulus	GO:0071345	-5.61655	8.90007	7.58713	8	21.6216	-2.3146	CHI3L1|GPER1|IFI27|IFIT1|IL11|MX1|CXCL12|ACKR3
GO Biological Processes	negative regulation of intrinsic apoptotic signaling pathway in response to DNA damage	GO:1902230	-5.17863	81.9919	15.5092	3	8.10811	-2.03478	CXCL12|SFRP2|ACKR3
GO Biological Processes	regulation of apoptotic signaling pathway	GO:2001233	-5.10433	12.423	7.99565	6	16.2162	-1.99143	IFI6|GPER1|CXCL12|SFRP2|TNFSF10|ACKR3
GO Biological Processes	regulation of intrinsic apoptotic signaling pathway in response to DNA damage	GO:1902229	-4.86394	64.7304	13.7367	3	8.10811	-1.77587	CXCL12|SFRP2|ACKR3
GO Biological Processes	cytokine-mediated signaling pathway	GO:0019221	-3.99957	10.6483	6.65774	5	13.5135	-1.23601	IFI27|IL11|MX1|CXCL12|ACKR3
WikiPathways	Burn wound healing	WP5055	-3.97411	32.7968	9.63437	3	8.10811	-1.23282	MMP1|CXCL12|SFRP2
KEGG Pathway	Rheumatoid arthritis	hsa05323	-3.68325	26.1676	8.53989	3	8.10811	-1.03009	IL11|MMP1|CXCL12
GO Biological Processes	negative regulation of apoptotic signaling pathway	GO:2001234	-3.65979	13.4413	6.81846	4	10.8108	-1.01541	IFI6|CXCL12|SFRP2|ACKR3
KEGG Pathway	Viral protein interaction with cytokine and cytokine receptor	hsa04061	-3.60397	24.5976	8.25955	3	8.10811	-0.991708	CXCL12|TNFSF10|ACKR3
WikiPathways	Cytokine cytokine receptor interaction	WP5473	-3.58687	12.8615	6.64682	4	10.8108	-0.991708	IL11|CXCL12|TNFSF10|ACKR3
GO Biological Processes	negative regulation of intrinsic apoptotic signaling pathway	GO:2001243	-3.44794	21.7678	7.72879	3	8.10811	-0.882746	CXCL12|SFRP2|ACKR3
KEGG Pathway	Cytokine-cytokine receptor interaction	hsa04060	-3.33089	11.0056	6.06552	4	10.8108	-0.800457	IL11|CXCL12|TNFSF10|ACKR3
WikiPathways	Overview of proinflammatory and profibrotic mediators	WP5095	-3.27978	19.0679	7.18621	3	8.10811	-0.763178	IL11|MMP1|CXCL12
WikiPathways	2q37 copy number variation syndrome	WP5224	-3.13214	16.9638	6.7334	3	8.10811	-0.652113	CXCL12|ARL4C|ACKR3
Canonical Pathways	NABA SECRETED FACTORS	M5883	-3.10239	9.56174	5.5725	4	10.8108	-0.6426	IL11|CXCL12|SFRP2|TNFSF10
GO Biological Processes	chemotaxis	GO:0006935	-3.09768	9.53394	5.5626	4	10.8108	-0.6426	RARRES2|CXCL12|CH25H|ACKR3
GO Biological Processes	taxis	GO:0042330	-3.08832	9.47883	5.5429	4	10.8108	-0.6426	RARRES2|CXCL12|CH25H|ACKR3
GO Biological Processes	locomotion	GO:0040011	-2.99782	8.96086	5.35437	4	10.8108	-0.568287	RARRES2|CXCL12|CH25H|ACKR3
GO Biological Processes	regulation of intrinsic apoptotic signaling pathway	GO:2001242	-2.80073	13.0146	5.78987	3	8.10811	-0.431095	CXCL12|SFRP2|ACKR3
GO Biological Processes	cell chemotaxis	GO:0060326	-2.6414	11.4407	5.36867	3	8.10811	-0.310888	CXCL12|CH25H|ACKR3
Reactome Gene Sets	Signaling by Nuclear Receptors	R-HSA-9006931	-2.24444	8.25422	4.39759	3	8.10811	0	MMP7|CXCL12|ARL4C
GO Biological Processes	inflammatory response	GO:0006954	-5.25394	9.91266	7.56665	7	18.9189	-2.05672	BDKRB1|CHI3L1|GPER1|IFI27|RARRES2|SAA2|TNFAIP6
GO Biological Processes	regulation of fat cell differentiation	GO:0045598	-4.5106	22.3107	9.05074	4	10.8108	-1.52898	GPER1|ID2|RARRES2|SFRP2
GO Biological Processes	negative regulation of immune system process	GO:0002683	-4.3647	9.1782	6.67549	6	16.2162	-1.46851	BST2|GPER1|ID2|CXCL12|TNFAIP6|LGALS9C
GO Biological Processes	positive regulation of fat cell differentiation	GO:0045600	-4.04506	34.6445	9.918	3	8.10811	-1.25193	ID2|RARRES2|SFRP2
GO Biological Processes	digestive tract development	GO:0048565	-3.25069	18.6345	7.09529	3	8.10811	-0.746189	ID2|RARRES2|SFRP2
GO Biological Processes	digestive system development	GO:0055123	-3.14964	17.2011	6.78595	3	8.10811	-0.663619	ID2|RARRES2|SFRP2
GO Biological Processes	regulation of neuron differentiation	GO:0045664	-2.7812	12.8112	5.73716	3	8.10811	-0.429073	ID2|CXCL12|SFRP2
GO Biological Processes	negative regulation of leukocyte activation	GO:0002695	-2.76198	12.6141	5.68561	3	8.10811	-0.418631	GPER1|ID2|LGALS9C
GO Biological Processes	negative regulation of cell activation	GO:0050866	-2.62435	11.2833	5.32474	3	8.10811	-0.298034	GPER1|ID2|LGALS9C
GO Biological Processes	positive regulation of neurogenesis	GO:0050769	-2.47638	9.99901	4.95225	3	8.10811	-0.186111	GPER1|ID2|CXCL12
GO Biological Processes	positive regulation of nervous system development	GO:0051962	-2.25252	8.30999	4.41636	3	8.10811	0	GPER1|ID2|CXCL12
GO Biological Processes	regulation of extrinsic apoptotic signaling pathway	GO:2001236	-4.3989	20.8897	8.73124	4	10.8108	-1.46851	IFI6|GPER1|SFRP2|TNFSF10
GO Biological Processes	regulation of epidermal growth factor receptor signaling pathway	GO:0042058	-4.13981	37.269	10.3075	3	8.10811	-1.32793	ADRA2A|IFI6|GPER1
GO Biological Processes	regulation of ERBB signaling pathway	GO:1901184	-4.00908	33.6953	9.77332	3	8.10811	-1.23601	ADRA2A|IFI6|GPER1
GO Biological Processes	regulation of cysteine-type endopeptidase activity involved in apoptotic process	GO:0043281	-3.00068	15.278	6.34758	3	8.10811	-0.568287	IFI6|GPER1|TNFSF10
GO Biological Processes	regulation of cysteine-type endopeptidase activity	GO:2000116	-2.78767	12.8783	5.7546	3	8.10811	-0.431095	IFI6|GPER1|TNFSF10
GO Biological Processes	regulation of endopeptidase activity	GO:0052548	-2.33238	8.87999	4.60394	3	8.10811	-0.0497294	IFI6|GPER1|TNFSF10
GO Biological Processes	regulation of peptidase activity	GO:0052547	-2.23243	8.17195	4.36977	3	8.10811	0	IFI6|GPER1|TNFSF10
GO Biological Processes	regulation of proteolysis	GO:0030162	-2.22688	5.47525	3.86575	4	10.8108	0	ADRA2A|IFI6|GPER1|TNFSF10
GO Biological Processes	positive regulation of proteolysis	GO:0045862	-2.09779	7.29898	4.06334	3	8.10811	0	ADRA2A|GPER1|TNFSF10
GO Biological Processes	regulation of cell growth	GO:0001558	-3.91176	10.198	6.48747	5	13.5135	-1.19166	BDKRB1|BST2|CXCL12|SFRP2|COL14A1
GO Biological Processes	negative regulation of cellular response to growth factor stimulus	GO:0090288	-3.18541	17.6961	6.89433	3	8.10811	-0.687158	SFRP2|TNFAIP6|SULF2
GO Biological Processes	regulation of growth	GO:0040008	-3.09164	6.75386	5.00397	5	13.5135	-0.6426	BDKRB1|BST2|CXCL12|SFRP2|COL14A1
GO Biological Processes	regulation of cellular response to growth factor stimulus	GO:0090287	-2.96312	8.76919	5.28296	4	10.8108	-0.54405	SFRP2|TNFAIP6|ADAMTSL2|SULF2
GO Biological Processes	negative regulation of cell migration	GO:0030336	-2.92922	8.58554	5.21365	4	10.8108	-0.522796	BST2|CXCL12|SFRP2|TNFAIP6
GO Biological Processes	negative regulation of cell growth	GO:0030308	-2.91081	14.2182	6.09272	3	8.10811	-0.511946	BDKRB1|BST2|SFRP2
GO Biological Processes	negative regulation of cell motility	GO:2000146	-2.8677	8.26115	5.08901	4	10.8108	-0.483392	BST2|CXCL12|SFRP2|TNFAIP6
GO Biological Processes	negative regulation of locomotion	GO:0040013	-2.79716	7.90283	4.94783	4	10.8108	-0.431095	BST2|CXCL12|SFRP2|TNFAIP6
GO Biological Processes	negative regulation of transmembrane receptor protein serine/threonine kinase signaling pathway	GO:0090101	-2.72447	12.2376	5.58583	3	8.10811	-0.385444	SFRP2|TNFAIP6|ADAMTSL2
GO Biological Processes	gonad development	GO:0008406	-2.57467	10.8359	5.19795	3	8.10811	-0.264742	SFRP2|TNFAIP6|TNFSF10
GO Biological Processes	development of primary sexual characteristics	GO:0045137	-2.54797	10.6024	5.13054	3	8.10811	-0.249944	SFRP2|TNFAIP6|TNFSF10
GO Biological Processes	negative regulation of growth	GO:0045926	-2.54797	10.6024	5.13054	3	8.10811	-0.249944	BDKRB1|BST2|SFRP2
GO Biological Processes	sex differentiation	GO:0007548	-2.30653	8.69172	4.54281	3	8.10811	-0.0276413	SFRP2|TNFAIP6|TNFSF10
GO Biological Processes	reproductive structure development	GO:0048608	-2.24847	8.28201	4.40695	3	8.10811	0	SFRP2|TNFAIP6|TNFSF10
GO Biological Processes	reproductive system development	GO:0061458	-2.23243	8.17195	4.36977	3	8.10811	0	SFRP2|TNFAIP6|TNFSF10
GO Biological Processes	regulation of transmembrane receptor protein serine/threonine kinase signaling pathway	GO:0090092	-2.15557	7.66279	4.19364	3	8.10811	0	SFRP2|TNFAIP6|ADAMTSL2
GO Biological Processes	regulation of leukocyte migration	GO:0002685	-3.74342	14.1365	7.01882	4	10.8108	-1.07217	BDKRB1|RARRES2|CXCL12|TNFAIP6
GO Biological Processes	response to hormone	GO:0009725	-3.43268	6.18807	5.17998	6	16.2162	-0.881723	ADRA2A|GPER1|PTGDS|RARRES2|CXCL12|TNFSF10
GO Biological Processes	regulation of leukocyte chemotaxis	GO:0002688	-3.34015	19.998	7.37761	3	8.10811	-0.802984	RARRES2|CXCL12|TNFAIP6
GO Biological Processes	positive regulation of leukocyte migration	GO:0002687	-3.08949	16.3984	6.60647	3	8.10811	-0.6426	BDKRB1|RARRES2|CXCL12
GO Biological Processes	response to peptide hormone	GO:0043434	-2.93762	8.63073	5.23079	4	10.8108	-0.523691	GPER1|RARRES2|CXCL12|TNFSF10
GO Biological Processes	regulation of chemotaxis	GO:0050920	-2.66453	11.6576	5.42862	3	8.10811	-0.329784	RARRES2|CXCL12|TNFAIP6
GO Biological Processes	cartilage development	GO:0051216	-2.90362	14.1365	6.07263	3	8.10811	-0.509664	CHI3L1|SFRP2|SULF2
GO Biological Processes	positive regulation of vasculature development	GO:1904018	-2.78767	12.8783	5.7546	3	8.10811	-0.431095	CHI3L1|CXCL12|SFRP2
GO Biological Processes	response to mechanical stimulus	GO:0009612	-2.61312	11.1807	5.29593	3	8.10811	-0.290963	BDKRB1|CHI3L1|CXCL12
GO Biological Processes	connective tissue development	GO:0061448	-2.54797	10.6024	5.13054	3	8.10811	-0.249944	CHI3L1|SFRP2|SULF2
GO Biological Processes	regulation of vasculature development	GO:1901342	-2.0004	6.72065	3.84763	3	8.10811	0	CHI3L1|CXCL12|SFRP2
GO Biological Processes	negative regulation of cell population proliferation	GO:0008285	-2.58534	5.1828	4.16548	5	13.5135	-0.271379	GPER1|PTGDS|SFRP2|ACKR3|LGALS9C
Canonical Pathways	NABA CORE MATRISOME	M5884	-2.34113	8.94457	4.62473	3	8.10811	-0.054688	TNFAIP6|COL14A1|FNDC1

## Sheet: FLT
Category	Description	GO	LogP	Enrichment	Z-score	Count	%	Log(q-value)	Hits
Reactome Gene Sets	Cytokine Signaling in Immune system	R-HSA-1280215	-13.9401	3.80182	9.95141	46	9.85011	-9.59671	ARF1|CCND1|BST2|CSF1|CSF2|CSK|S1PR1|EIF4G1|IFI6|HLA-B|HLA-DPA1|HRAS|IFI27|IFI35|IFIT3|IL1R1|IL6|IL10RB|IL11|INPPL1|IRAK1|LTBR|MMP1|MMP3|P4HB|MAPK3|PSMB9|PSMC3|PSMD3|TGFB1|TUBA4A|TYK2|UBA7|VEGFA|NUP214|THOC5|SQSTM1|AIP|MAPKAPK2|PSMF1|BCL2L11|SH2B1|TNIP2|GSDMD|IL17RC|EDARADD
Reactome Gene Sets	Signaling by Interleukins	R-HSA-449147	-8.77879	3.8455	7.79893	28	5.99572	-5.66589	ARF1|CCND1|CSF1|CSF2|S1PR1|IL1R1|IL6|IL10RB|IL11|INPPL1|IRAK1|MMP1|MMP3|P4HB|MAPK3|PSMB9|PSMC3|PSMD3|TGFB1|TYK2|VEGFA|SQSTM1|AIP|MAPKAPK2|PSMF1|TNIP2|GSDMD|IL17RC
GO Biological Processes	cellular response to cytokine stimulus	GO:0071345	-4.04336	2.29172	4.43891	26	5.56745	-2.16241	ABCA1|ASS1|CHI3L1|CSF1|CSF2|GAS6|GPER1|HLA-DPA1|IFI27|IL1R1|IL6|IL10RB|IL11|IRAK1|P4HB|PHB1|MAPK3|CCL7|SFRP1|SRM|TYK2|CIB1|RPL13A|ACKR3|TNIP2|IL17RC
GO Biological Processes	cytokine-mediated signaling pathway	GO:0019221	-3.45104	2.6997	4.19671	16	3.42612	-1.76187	CSF1|CSF2|IFI27|IL1R1|IL6|IL10RB|IL11|IRAK1|P4HB|MAPK3|CCL7|TYK2|CIB1|ACKR3|TNIP2|IL17RC
GO Biological Processes	regulation of protein catabolic process	GO:0042176	-10.6806	4.83184	9.18351	27	5.78158	-6.63824	ADRA2A|APOE|ARAF|CD81|CLU|DVL1|LRP1|PHB1|CTSA|PSMC3|PSMD3|SNRNP70|IER3|PSMF1|VGLL4|BCAP31|USP19|SIRT2|GGA1|TSPAN17|MYLIP|SIRT6|TMEM132A|LAPTM4B|PITHD1|CDK5RAP3|AZIN2
GO Biological Processes	regulation of proteolysis	GO:0030162	-7.14231	3.14505	6.63001	29	6.20985	-4.42378	ADRA2A|APOE|ARAF|SERPING1|CLU|CLN3|CTSD|DAP|DVL1|ENO1|IFI6|GAS6|GPER1|LRP1|MMP14|PLAUR|PMAIP1|PSMB9|PSMC3|MAPK12|NR1H2|VEGFA|PSMF1|BCAP31|USP19|SIRT2|TSPAN17|SIRT6|PITHD1
GO Biological Processes	positive regulation of protein catabolic process	GO:0045732	-5.41933	4.45814	6.19664	14	2.99786	-3.1213	ADRA2A|APOE|CD81|CLU|DVL1|LRP1|PSMC3|IER3|VGLL4|BCAP31|SIRT2|GGA1|MYLIP|SIRT6
GO Biological Processes	positive regulation of catabolic process	GO:0009896	-3.92725	2.39826	4.40931	23	4.92505	-2.08536	ADRA2A|APOE|CD81|CLU|DVL1|IL6|LRP1|MAPK3|PSMC3|TSC2|IER3|SQSTM1|VGLL4|BCAP31|SIRT2|GGA1|MYLIP|SIRT6|MLST8|CDK5RAP3|SESN2|LRSAM1|DAGLB
GO Biological Processes	regulation of proteasomal protein catabolic process	GO:0061136	-3.68465	3.72175	4.73055	11	2.35546	-1.92336	APOE|ARAF|CLU|DVL1|PSMC3|PSMF1|BCAP31|USP19|SIRT2|SIRT6|PITHD1
GO Biological Processes	positive regulation of proteolysis	GO:0045862	-3.58301	2.89146	4.36588	15	3.21199	-1.84925	ADRA2A|APOE|CLU|CTSD|DAP|DVL1|ENO1|GPER1|MMP14|PMAIP1|PSMC3|MAPK12|BCAP31|SIRT2|SIRT6
GO Biological Processes	regulation of proteolysis involved in protein catabolic process	GO:1903050	-3.02561	3.10685	4.01037	11	2.35546	-1.48298	APOE|ARAF|CLU|DVL1|PSMC3|PSMF1|BCAP31|USP19|SIRT2|SIRT6|PITHD1
GO Biological Processes	positive regulation of proteasomal protein catabolic process	GO:1901800	-2.1617	3.57586	3.36861	6	1.2848	-0.896447	CLU|DVL1|PSMC3|BCAP31|SIRT2|SIRT6
GO Biological Processes	myeloid cell differentiation	GO:0030099	-10.3292	5.26715	9.22457	24	5.13919	-6.46685	BMP2|BMP4|CD81|CSF1|CSF2|DNASE2|G6PD|IL11|LTBR|MFAP2|SFRP1|SLC1A5|SLC4A2|TGFB1|VEGFA|BAP1|THOC5|WASF2|MAEA|IKZF1|CIB1|NBEAL2|FAM20C|CDK5RAP3
GO Biological Processes	hemopoiesis	GO:0030097	-8.51883	3.21498	7.34269	34	7.28051	-5.51791	BCR|BMP2|BMP4|CD81|CRIP2|CSF1|CSF2|DNASE2|EEF2|G6PD|GAS6|IL6|IL11|LTBR|MEN1|MFAP2|SFRP1|SFRP2|ST3GAL1|SLC1A5|SLC4A2|TGFB1|VEGFA|BAP1|THOC5|MAFB|WASF2|MAEA|IKZF1|CIB1|RIPK3|NBEAL2|FAM20C|CDK5RAP3
GO Biological Processes	myeloid leukocyte differentiation	GO:0002573	-6.10593	5.5196	7.00773	13	2.78373	-3.63182	BMP2|BMP4|CD81|CSF1|CSF2|LTBR|SFRP1|SLC4A2|TGFB1|VEGFA|BAP1|THOC5|FAM20C
GO Biological Processes	leukocyte differentiation	GO:0002521	-5.4707	3.20986	5.73663	21	4.49679	-3.15674	BMP2|BMP4|CD81|CSF1|CSF2|GAS6|IL6|IL11|LTBR|MEN1|SFRP1|ST3GAL1|SLC4A2|TGFB1|VEGFA|BAP1|THOC5|MAFB|IKZF1|RIPK3|FAM20C
GO Biological Processes	osteoclast differentiation	GO:0030316	-4.52428	7.84018	6.51974	7	1.49893	-2.47318	BMP2|CD81|CSF1|SFRP1|SLC4A2|TGFB1|FAM20C
GO Biological Processes	cell activation	GO:0001775	-3.71279	2.22471	4.1881	25	5.35332	-1.94115	ADRA2A|BCR|BST2|CD81|CLU|CSF1|CSF2|DPP4|HSPB1|IFI35|IL6|IL11|LRP1|LTBR|MEN1|PHB1|PTGDS|ST3GAL1|PRDX2|TGFB1|RAB29|MAFB|IKZF1|RIPK3|ULK3
GO Biological Processes	leukocyte activation	GO:0045321	-3.29335	2.25859	3.90665	21	4.49679	-1.66265	BCR|BST2|CD81|CLU|CSF1|CSF2|DPP4|IFI35|IL6|IL11|LTBR|MEN1|PHB1|PTGDS|ST3GAL1|PRDX2|TGFB1|RAB29|MAFB|IKZF1|RIPK3
GO Biological Processes	mononuclear cell differentiation	GO:1903131	-3.24546	2.68436	4.03678	15	3.21199	-1.63309	BMP4|CSF1|CSF2|GAS6|IL6|IL11|LTBR|MEN1|ST3GAL1|TGFB1|VEGFA|THOC5|MAFB|IKZF1|RIPK3
Reactome Gene Sets	Extracellular matrix organization	R-HSA-1474244	-10.2081	5.19692	9.13446	24	5.13919	-6.46685	BGN|BMP2|BMP4|CAPN1|COL5A1|COL6A2|CTSD|FBLN1|LAMA4|LAMB2|LTBP3|MFAP2|MMP1|MMP3|MMP14|P4HB|PCOLCE|PLOD1|PPIB|TGFB1|COL14A1|GDF5|ADAM15|P4HA2
Canonical Pathways	PID SYNDECAN 1 PATHWAY	M198	-5.20481	9.88544	7.54086	7	1.49893	-2.95488	COL5A1|COL6A2|MMP1|PPIB|MAPK3|TGFB1|COL14A1
Reactome Gene Sets	Collagen biosynthesis and modifying enzymes	R-HSA-1650814	-5.05815	7.75659	6.92275	8	1.71306	-2.84727	COL5A1|COL6A2|P4HB|PCOLCE|PLOD1|PPIB|COL14A1|P4HA2
Reactome Gene Sets	Collagen formation	R-HSA-1474290	-4.97722	6.49615	6.52918	9	1.92719	-2.79276	COL5A1|COL6A2|MMP3|P4HB|PCOLCE|PLOD1|PPIB|COL14A1|P4HA2
Canonical Pathways	PID AVB3 INTEGRIN PATHWAY	M160	-4.73518	7.02286	6.48608	8	1.71306	-2.61714	COL5A1|COL6A2|CSF1|MFGE8|PI4KA|MAPK3|COL14A1|VEGFA
Reactome Gene Sets	Assembly of collagen fibrils and other multimeric structures	R-HSA-2022090	-2.60561	5.32471	4.22759	5	1.07066	-1.19241	COL5A1|COL6A2|MMP3|PCOLCE|COL14A1
GO Biological Processes	positive regulation of protein phosphorylation	GO:0001934	-10.0178	3.76754	8.33287	33	7.06638	-6.37344	ADRA2A|AGT|ARAF|CCND1|BMP2|BMP4|CHI3L1|CLN3|CSF1|CSF2|DVL1|EIF4G1|ENG|GAS6|GPER1|HRAS|IL6|IL11|IRAK1|LIMK2|PHB1|PLAUR|RARRES2|SFRP2|TGFB1|VEGFA|SQSTM1|CIB1|RIPK3|FAM20A|CEMIP|MLST8|MOB2
GO Biological Processes	positive regulation of protein modification process	GO:0031401	-9.66941	3.26958	7.89634	38	8.13704	-6.22835	ADRA2A|AGT|ARAF|CCND1|BMP2|BMP4|CHI3L1|CLN3|CSF1|CSF2|DVL1|EIF4G1|ENG|GAS6|GPER1|HRAS|IL6|IL11|IRAK1|LIMK2|PHB1|PLAUR|RARRES2|RPS2|SFRP2|SMPD1|TGFB1|VEGFA|SQSTM1|CIB1|RIPK3|PPP1R15A|FAM20A|CEMIP|MLST8|ASPSCR1|CDK5RAP3|MOB2
GO Biological Processes	positive regulation of phosphorus metabolic process	GO:0010562	-9.55633	3.37462	7.90701	36	7.70878	-6.21298	ADRA2A|AGT|ARAF|CCND1|BMP2|BMP4|CHI3L1|CLN3|CSF1|CSF2|DVL1|EIF4G1|ENG|ENO1|GAS6|GPER1|HRAS|IL6|IL11|IRAK1|LIMK2|PHB1|PLAUR|RARRES2|SFRP2|SMPD1|TGFB1|VEGFA|SQSTM1|CIB1|RIPK3|PPP1R15A|FAM20A|CEMIP|MLST8|MOB2
GO Biological Processes	positive regulation of phosphate metabolic process	GO:0045937	-9.55633	3.37462	7.90701	36	7.70878	-6.21298	ADRA2A|AGT|ARAF|CCND1|BMP2|BMP4|CHI3L1|CLN3|CSF1|CSF2|DVL1|EIF4G1|ENG|ENO1|GAS6|GPER1|HRAS|IL6|IL11|IRAK1|LIMK2|PHB1|PLAUR|RARRES2|SFRP2|SMPD1|TGFB1|VEGFA|SQSTM1|CIB1|RIPK3|PPP1R15A|FAM20A|CEMIP|MLST8|MOB2
GO Biological Processes	positive regulation of phosphorylation	GO:0042327	-9.17237	3.49141	7.79837	33	7.06638	-5.90821	ADRA2A|AGT|ARAF|CCND1|BMP2|BMP4|CHI3L1|CLN3|CSF1|CSF2|DVL1|EIF4G1|ENG|GAS6|GPER1|HRAS|IL6|IL11|IRAK1|LIMK2|PHB1|PLAUR|RARRES2|SFRP2|TGFB1|VEGFA|SQSTM1|CIB1|RIPK3|FAM20A|CEMIP|MLST8|MOB2
GO Biological Processes	regulation of MAPK cascade	GO:0043408	-6.76218	2.94833	6.33257	30	6.42398	-4.14311	ADRA2A|AGT|APOE|BMP2|BMP4|CD81|CHI3L1|CSK|FBLN1|GAS6|GPER1|HRAS|IL6|IL11|IRAK1|LTBR|MEN1|PEBP1|PHB1|MAPK3|SMPD1|PRDX2|TGFB1|VEGFA|MADD|CIB1|MDFIC|ACKR3|CDK5RAP3|C1QTNF1
GO Biological Processes	positive regulation of cell motility	GO:2000147	-5.7624	2.81534	5.72456	27	5.78158	-3.39218	AAMP|ADRA2A|AGT|BMP2|BMP4|CSF1|CSF2|S1PR1|GAS6|GPER1|HRAS|HSPB1|IL1R1|IL6|MMP14|MAPK3|RARRES2|CCL7|TGFB1|TNFAIP6|VEGFA|NTN1|CIB1|SUN2|RHOD|ACKR3|CEMIP
GO Biological Processes	positive regulation of cell migration	GO:0030335	-5.63522	2.83865	5.6636	26	5.56745	-3.28364	AAMP|ADRA2A|AGT|BMP2|BMP4|CSF1|CSF2|S1PR1|GAS6|GPER1|HRAS|HSPB1|IL1R1|IL6|MMP14|MAPK3|RARRES2|CCL7|TGFB1|TNFAIP6|VEGFA|CIB1|SUN2|RHOD|ACKR3|CEMIP
GO Biological Processes	positive regulation of locomotion	GO:0040017	-5.58231	2.75347	5.59254	27	5.78158	-3.2518	AAMP|ADRA2A|AGT|BMP2|BMP4|CSF1|CSF2|S1PR1|GAS6|GPER1|HRAS|HSPB1|IL1R1|IL6|MMP14|MAPK3|RARRES2|CCL7|TGFB1|TNFAIP6|VEGFA|NTN1|CIB1|SUN2|RHOD|ACKR3|CEMIP
GO Biological Processes	positive regulation of MAPK cascade	GO:0043410	-5.36937	3.06028	5.61032	22	4.71092	-3.0791	ADRA2A|APOE|BMP2|BMP4|CD81|CHI3L1|GAS6|GPER1|HRAS|IL6|IL11|IRAK1|LTBR|PHB1|MAPK3|PRDX2|TGFB1|VEGFA|MADD|CIB1|ACKR3|C1QTNF1
GO Biological Processes	regulation of protein kinase activity	GO:0045859	-4.50622	2.85545	4.9862	20	4.28266	-2.46283	ADRA2A|AGT|APOE|CCND1|BMP2|CHI3L1|CSF1|GAS6|HRAS|HSPB1|IRAK1|MEN1|PHB1|SMPD1|TSC2|CIB1|RIPK3|PKIG|CEMIP|CDK5RAP3
GO Biological Processes	positive regulation of ERK1 and ERK2 cascade	GO:0070374	-4.28629	4.01823	5.27328	12	2.56959	-2.32461	APOE|BMP2|BMP4|CHI3L1|GAS6|GPER1|HRAS|PHB1|MAPK3|TGFB1|CIB1|ACKR3
GO Biological Processes	regulation of ERK1 and ERK2 cascade	GO:0070372	-3.77055	3.15785	4.60068	14	2.99786	-1.96962	APOE|BMP2|BMP4|CHI3L1|CSK|FBLN1|GAS6|GPER1|HRAS|PHB1|MAPK3|TGFB1|CIB1|ACKR3
GO Biological Processes	regulation of kinase activity	GO:0043549	-3.75254	2.51302	4.33865	20	4.28266	-1.95574	ADRA2A|AGT|APOE|CCND1|BMP2|CHI3L1|CSF1|GAS6|HRAS|HSPB1|IRAK1|MEN1|PHB1|SMPD1|TSC2|CIB1|RIPK3|PKIG|CEMIP|CDK5RAP3
GO Biological Processes	regulation of protein serine/threonine kinase activity	GO:0071900	-3.62814	3.22328	4.5192	13	2.78373	-1.88079	ADRA2A|AGT|APOE|CCND1|BMP2|HRAS|IRAK1|MEN1|SMPD1|CIB1|PKIG|CEMIP|CDK5RAP3
GO Biological Processes	regulation of transferase activity	GO:0051338	-3.51471	2.29398	4.08049	22	4.71092	-1.80077	ADRA2A|AGT|APOE|CCND1|BMP2|CHI3L1|CSF1|GAS6|HRAS|HSPB1|IRAK1|MEN1|PHB1|MAPK3|RPS2|SMPD1|TSC2|CIB1|RIPK3|PKIG|CEMIP|CDK5RAP3
GO Biological Processes	positive regulation of protein kinase activity	GO:0045860	-3.32653	3.16885	4.2707	12	2.56959	-1.68475	ADRA2A|AGT|CCND1|CHI3L1|CSF1|GAS6|HRAS|IRAK1|PHB1|CIB1|RIPK3|CEMIP
GO Biological Processes	positive regulation of transferase activity	GO:0051347	-3.2332	2.67698	4.02471	15	3.21199	-1.62625	ADRA2A|AGT|APOE|CCND1|CHI3L1|CSF1|GAS6|HRAS|IRAK1|PHB1|MAPK3|RPS2|CIB1|RIPK3|CEMIP
GO Biological Processes	positive regulation of kinase activity	GO:0033674	-2.6873	2.66965	3.58468	12	2.56959	-1.24595	ADRA2A|AGT|CCND1|CHI3L1|CSF1|GAS6|HRAS|IRAK1|PHB1|CIB1|RIPK3|CEMIP
Reactome Gene Sets	Metabolism of carbohydrates	R-HSA-71387	-9.73308	5.15212	8.88358	23	4.92505	-6.22835	BGN|ENO1|ENO2|G6PD|GALE|GALK1|GALNS|HAS1|MAN2B1|PGAM1|ST3GAL1|ST3GAL4|NUP214|CHST3|GNPDA1|AKR1A1|MAN2B2|ST6GALNAC6|CHPF2|CEMIP|G6PC3|CHST14|SLC37A2
GO Biological Processes	carbohydrate metabolic process	GO:0005975	-8.11636	3.81264	7.45664	26	5.56745	-5.15322	CHI3L1|COMT|ENO1|ENO2|G6PD|GALE|GALK1|HAS1|INPPL1|MAN2B1|PGAM1|PPP1CA|ST3GAL4|SLC3A2|SLC25A1|IER3|PIGQ|CHST3|GNPDA1|AKR1A1|MAN1B1|MAN2B2|ST6GALNAC6|CHID1|G6PC3|CHST14
Reactome Gene Sets	Diseases of glycosylation	R-HSA-3781865	-2.74285	3.60897	3.92389	8	1.71306	-1.28711	BGN|GALE|GALK1|CTSA|CHST3|ADAMTSL2|MAN1B1|CHST14
Reactome Gene Sets	Diseases of metabolism	R-HSA-5668914	-2.73667	2.8583	3.68907	11	2.35546	-1.28291	BGN|GALE|GALK1|GALNS|CTSA|TCN2|CHST3|ADAMTSL2|MAN1B1|G6PC3|CHST14
GO Biological Processes	cellular catabolic process	GO:0044248	-9.6686	3.20696	7.85907	39	8.35118	-6.22835	AMT|ANPEP|ARG2|CAPN1|CLU|CLN3|CTSD|DAP|DNM2|ECE1|ECH1|GPX3|LRP1|MAPK3|SMPD1|PRDX2|TGFB1|SQSTM1|KYNU|AP4M1|EI24|GNPDA1|AKR1A1|PNPLA6|SLC27A4|SIRT2|VPS39|ULK3|TMEM208|FIS1|MCOLN1|TBC1D17|UBXN6|SESN2|MAP1LC3A|LRSAM1|CHMP4B|ACSF3|DAGLB
GO Biological Processes	autophagy	GO:0006914	-6.66607	3.97318	6.75899	20	4.28266	-4.0786	CLU|CLN3|CTSD|DAP|DNM2|MAPK3|SQSTM1|AP4M1|EI24|SIRT2|VPS39|ULK3|TMEM208|FIS1|MCOLN1|TBC1D17|UBXN6|MAP1LC3A|LRSAM1|CHMP4B
GO Biological Processes	process utilizing autophagic mechanism	GO:0061919	-6.66607	3.97318	6.75899	20	4.28266	-4.0786	CLU|CLN3|CTSD|DAP|DNM2|MAPK3|SQSTM1|AP4M1|EI24|SIRT2|VPS39|ULK3|TMEM208|FIS1|MCOLN1|TBC1D17|UBXN6|MAP1LC3A|LRSAM1|CHMP4B
GO Biological Processes	macroautophagy	GO:0016236	-3.9184	3.67706	4.89084	12	2.56959	-2.08162	CLN3|CTSD|MAPK3|SQSTM1|AP4M1|EI24|VPS39|ULK3|MCOLN1|UBXN6|MAP1LC3A|CHMP4B
GO Biological Processes	negative regulation of catabolic process	GO:0009895	-9.4076	4.5619	8.45286	25	5.35332	-6.10565	ADRA2A|CIRBP|DAP|EIF4G1|FUS|PHB1|CTSA|SNRNP70|TSC2|IER3|MAPKAPK2|PSMF1|EHMT2|WDR6|SIRT2|BSCL2|SIRT6|TMEM132A|LAPTM4B|MLST8|CDK5RAP3|CPTP|KLHL22|BMF|AZIN2
GO Biological Processes	regulation of cellular catabolic process	GO:0031329	-9.06914	3.96279	7.99745	28	5.99572	-5.87192	ADRA2A|APOE|CAPN1|CLN3|DAP|EIF4G1|HSPB1|CTSA|MAPK3|PSAP|SNRNP70|TSC2|SQSTM1|EHMT2|WDR6|SIRT2|ULK3|TSPAN17|MYLIP|MLST8|CDK5RAP3|CPTP|SESN2|KLHL22|BMF|LRSAM1|CHMP4B|DAGLB
GO Biological Processes	regulation of autophagy	GO:0010506	-7.8145	4.09346	7.43453	23	4.92505	-4.94827	CAPN1|CLN3|DAP|EIF4G1|HSPB1|CTSA|MAPK3|PSAP|SNRNP70|TSC2|SQSTM1|EHMT2|WDR6|SIRT2|ULK3|MLST8|CDK5RAP3|CPTP|SESN2|KLHL22|BMF|LRSAM1|CHMP4B
GO Biological Processes	negative regulation of autophagy	GO:0010507	-7.73657	8.47323	8.97626	12	2.56959	-4.88906	DAP|EIF4G1|CTSA|SNRNP70|TSC2|EHMT2|WDR6|SIRT2|MLST8|CPTP|KLHL22|BMF
GO Biological Processes	negative regulation of cellular catabolic process	GO:0031330	-6.56238	6.66271	7.67344	12	2.56959	-4.00436	DAP|EIF4G1|CTSA|SNRNP70|TSC2|EHMT2|WDR6|SIRT2|MLST8|CPTP|KLHL22|BMF
GO Biological Processes	regulation of apoptotic signaling pathway	GO:2001233	-9.13336	4.26515	8.17781	26	5.56745	-5.90396	AGT|BMP4|CLU|CSF2|ENO1|IFI6|GPER1|GRINA|HSPB1|LTBR|P4HB|PLAUR|PMAIP1|PPP1CA|PYCR1|SFRP1|SFRP2|PRDX2|MADD|IER3|BCL2L11|BCAP31|RBCK1|RIPK3|FIS1|ACKR3
GO Biological Processes	regulation of intrinsic apoptotic signaling pathway	GO:2001242	-5.80906	4.81196	6.5731	14	2.99786	-3.42475	CLU|ENO1|GRINA|HSPB1|P4HB|PLAUR|PMAIP1|PYCR1|SFRP2|BCL2L11|BCAP31|RIPK3|FIS1|ACKR3
GO Biological Processes	negative regulation of apoptotic signaling pathway	GO:2001234	-3.93199	3.46106	4.82619	13	2.78373	-2.08557	BMP4|CLU|CSF2|ENO1|IFI6|GRINA|HSPB1|PLAUR|PYCR1|SFRP2|PRDX2|IER3|ACKR3
GO Biological Processes	negative regulation of intrinsic apoptotic signaling pathway	GO:2001243	-3.43058	4.59904	4.79259	8	1.71306	-1.7462	CLU|ENO1|GRINA|HSPB1|PLAUR|PYCR1|SFRP2|ACKR3
GO Biological Processes	innate immune response	GO:0045087	-9.01627	3.15844	7.5402	37	7.92291	-5.84901	ARG2|ASS1|CFB|BST2|SERPING1|C1S|C4B|CLU|CSF1|CYBA|IFI6|GPER1|HLA-B|HLA-DPA1|IFI27|IFI35|IFIT3|IL10RB|IRAK1|MMP3|PHB1|RARRES2|SMPD1|TYK2|UBA7|RNASET2|ADAM15|KYNU|CH25H|PQBP1|CNPY3|SIRT2|RPL13A|CHID1|GSDMD|UNC93B1|UBL7
GO Biological Processes	response to virus	GO:0009615	-4.99907	3.20589	5.44655	19	4.06852	-2.80346	ARF1|BST2|CLU|ENO1|IFI6|HSPB1|IFI27|IFIT3|IL6|IL10RB|PHB1|PMAIP1|SMPD1|TGFB1|TYK2|PQBP1|RIPK3|UNC93B1|UBL7
GO Biological Processes	defense response to virus	GO:0051607	-2.89202	2.82441	3.80711	12	2.56959	-1.38626	BST2|IFI6|IFI27|IFIT3|IL6|IL10RB|PHB1|PMAIP1|PQBP1|RIPK3|UNC93B1|UBL7
Reactome Gene Sets	Transport of small molecules	R-HSA-382551	-8.82359	3.16885	7.45829	36	7.70878	-5.68436	ABCA1|ADD1|APOE|ARF1|CLCN7|CLN3|FTL|GNB2|HDLBP|P4HB|PHB1|PSMB9|PSMC3|PSMD3|SLC1A5|SLC3A2|SLC4A2|SLC5A3|SLC25A1|SPG7|NR1H2|PSMF1|SLC27A4|RIPK3|PMPCA|SLC7A8|TRPC4AP|SLCO4A1|MYLIP|SLC22A17|SLC44A2|MCOLN1|SLC39A8|CPTP|ABCC10|SLC38A5
GO Biological Processes	organic anion transport	GO:0015711	-5.31485	3.24807	5.65922	20	4.28266	-3.03968	APOE|CLN3|AKR1C1|FOLR2|PSAP|SLC1A5|SLC3A2|SLC4A2|SLC6A8|SLC25A1|MFSD10|SLC27A4|SLC7A8|SLCO4A1|SLC39A8|CPTP|ABCC10|G6PC3|SLC38A5|SLC37A2
GO Biological Processes	lipid localization	GO:0010876	-4.48768	3.05302	5.05574	18	3.85439	-2.45183	ABCA1|APOE|CLU|CLN3|COMT|AKR1C1|HDLBP|NME4|PSAP|SYT7|PITPNM1|SLC27A4|LRP10|BSCL2|SLCO4A1|CPTP|SPNS1|ABCC10
GO Biological Processes	lipid transport	GO:0006869	-4.47997	3.1734	5.09881	17	3.64026	-2.44838	ABCA1|APOE|CLU|CLN3|COMT|AKR1C1|HDLBP|NME4|PSAP|SYT7|PITPNM1|SLC27A4|LRP10|SLCO4A1|CPTP|SPNS1|ABCC10
GO Biological Processes	carboxylic acid transport	GO:0046942	-3.61838	3.05188	4.45079	14	2.99786	-1.87491	APOE|CLN3|AKR1C1|FOLR2|PSAP|SLC1A5|SLC3A2|SLC6A8|SLC25A1|SLC27A4|SLC7A8|SLCO4A1|ABCC10|SLC38A5
GO Biological Processes	organic acid transport	GO:0015849	-3.60356	3.04167	4.43615	14	2.99786	-1.86767	APOE|CLN3|AKR1C1|FOLR2|PSAP|SLC1A5|SLC3A2|SLC6A8|SLC25A1|SLC27A4|SLC7A8|SLCO4A1|ABCC10|SLC38A5
KEGG Pathway	Lysosome	hsa04142	-8.66769	7.38198	9.18805	15	3.21199	-5.59326	ACP2|ACP5|AP1B1|CLN3|CTSD|DNASE2|GALNS|MAN2B1|CTSA|PSAP|SMPD1|AP4M1|GGA1|LAPTM4B|MCOLN1
Reactome Gene Sets	Neutrophil degranulation	R-HSA-6798695	-8.65786	3.79733	7.71616	28	5.99572	-5.59326	ANPEP|APEH|BST2|CAPN1|CHI3L1|CTSD|CYBA|EEF2|FTL|GALNS|HLA-B|MAN2B1|ORM2|PGAM1|PLAUR|CTSA|PSAP|PSMC3|PSMD3|TNFAIP6|PDXK|RNASET2|TMEM63A|NBEAL2|SLC44A2|GSDMD|ATAD3B|CANT1
GO Biological Processes	carboxylic acid metabolic process	GO:0019752	-8.54929	3.03482	7.25547	37	7.92291	-5.51791	AMT|ARG2|ASS1|COMT|AKR1C1|ECH1|ENO1|ENO2|GALK1|GPX4|IDH3B|FADS3|P4HB|PGAM1|PTGDS|PYCR1|SDHA|ST3GAL1|SLC6A8|UROS|IER3|KYNU|P4HA2|MAPKAPK2|GNPDA1|AKR1A1|CYP46A1|SLC27A4|PHGDH|P4HTM|SLC39A8|SESN2|ABCC10|CHST14|AZIN2|ACSF3|DAGLB
GO Biological Processes	small molecule biosynthetic process	GO:0044283	-5.44398	3.0934	5.66944	22	4.71092	-3.13405	ASS1|DCTD|ENO1|ENO2|G6PD|GPX4|FADS3|PGAM1|PTGDS|PYCR1|SLC25A1|UROS|PDXK|KYNU|AKR1A1|CYP46A1|PHGDH|SIRT6|G6PC3|CHST14|ACSF3|DAGLB
GO Biological Processes	small molecule catabolic process	GO:0044282	-4.90828	3.28457	5.42158	18	3.85439	-2.75526	AMT|APOE|ARG2|DCTD|ECH1|ENO1|ENO2|GALE|GALK1|MGAT1|PGAM1|KYNU|GNPDA1|AKR1A1|CYP46A1|SLC27A4|SESN2|ACSF3
GO Biological Processes	monocarboxylic acid metabolic process	GO:0032787	-4.15975	2.61841	4.6591	21	4.49679	-2.23965	COMT|AKR1C1|ECH1|ENO1|ENO2|GALK1|GPX4|FADS3|PGAM1|PTGDS|SLC6A8|IER3|KYNU|AKR1A1|CYP46A1|SLC27A4|PHGDH|SESN2|CHST14|ACSF3|DAGLB
GO Biological Processes	carboxylic acid biosynthetic process	GO:0046394	-3.4716	3.10478	4.35993	13	2.78373	-1.77661	ASS1|GPX4|FADS3|PTGDS|PYCR1|UROS|KYNU|AKR1A1|CYP46A1|PHGDH|CHST14|ACSF3|DAGLB
GO Biological Processes	organic acid biosynthetic process	GO:0016053	-3.42621	3.07091	4.31358	13	2.78373	-1.74373	ASS1|GPX4|FADS3|PTGDS|PYCR1|UROS|KYNU|AKR1A1|CYP46A1|PHGDH|CHST14|ACSF3|DAGLB
GO Biological Processes	positive regulation of protein localization	GO:1903829	-8.53895	3.75035	7.63471	28	5.99572	-5.51791	APBB1|BMP4|CD81|CLN3|DVL1|EIF4G1|GAS6|GPER1|HRAS|LIMK2|LRP1|SLC5A3|TGFB1|TNFAIP6|TYK2|NR1H2|BAP1|SQSTM1|RAB29|BCAP31|CIB1|FIS1|SIRT6|TMEM132A|DMAP1|CEMIP|CDK5RAP3|SESN2
GO Biological Processes	regulation of establishment of protein localization	GO:0070201	-7.60313	3.39351	6.99072	28	5.99572	-4.79828	ADRA2A|APBB1|APOE|BMP4|CD81|CLN3|CSK|CTSD|GAS6|GPER1|HRAS|IFI27|IL6|SFRP1|TGFB1|NR1H2|BAP1|RAB29|SYT7|BCAP31|CIB1|PKIG|MDFIC|FIS1|SIRT6|TMEM132A|DMAP1|CEMIP
GO Biological Processes	regulation of protein transport	GO:0051223	-5.81885	3.2629	5.96479	22	4.71092	-3.42489	ADRA2A|APBB1|APOE|BMP4|CD81|CLN3|CSK|GAS6|GPER1|IFI27|IL6|SFRP1|TGFB1|NR1H2|RAB29|SYT7|BCAP31|PKIG|MDFIC|SIRT6|TMEM132A|DMAP1
GO Biological Processes	regulation of nucleocytoplasmic transport	GO:0046822	-4.92156	5.64882	6.24526	10	2.14133	-2.75526	BMP4|GAS6|IFI27|TGFB1|NUP214|IER3|PKIG|MDFIC|SIRT6|DMAP1
GO Biological Processes	positive regulation of establishment of protein localization	GO:1904951	-4.80607	3.3669	5.38905	17	3.64026	-2.67224	APBB1|CD81|CLN3|GAS6|GPER1|HRAS|TGFB1|NR1H2|BAP1|RAB29|BCAP31|CIB1|FIS1|SIRT6|TMEM132A|DMAP1|CEMIP
GO Biological Processes	regulation of intracellular protein transport	GO:0033157	-4.65059	4.76384	5.77812	11	2.35546	-2.55766	BMP4|CD81|GAS6|IFI27|TGFB1|RAB29|BCAP31|PKIG|MDFIC|SIRT6|DMAP1
GO Biological Processes	regulation of protein localization to nucleus	GO:1900180	-4.10587	4.54276	5.30969	10	2.14133	-2.20185	BMP4|LIMK2|TGFB1|TYK2|PKIG|MDFIC|SIRT6|DMAP1|CDK5RAP3|SESN2
GO Biological Processes	regulation of intracellular transport	GO:0032386	-4.06408	3.36837	4.88772	14	2.99786	-2.17862	BMP4|CD81|GAS6|IFI27|MAPK3|TGFB1|NUP214|IER3|RAB29|BCAP31|PKIG|MDFIC|SIRT6|DMAP1
GO Biological Processes	regulation of protein import into nucleus	GO:0042306	-3.53575	6.60625	5.38958	6	1.2848	-1.81874	BMP4|TGFB1|PKIG|MDFIC|SIRT6|DMAP1
GO Biological Processes	positive regulation of protein transport	GO:0051222	-3.23377	3.0934	4.17252	12	2.56959	-1.62625	APBB1|CD81|CLN3|GAS6|GPER1|TGFB1|NR1H2|RAB29|BCAP31|SIRT6|TMEM132A|DMAP1
GO Biological Processes	positive regulation of protein localization to nucleus	GO:1900182	-3.2261	4.88957	4.69725	7	1.49893	-1.62153	BMP4|LIMK2|TGFB1|TYK2|DMAP1|CDK5RAP3|SESN2
GO Biological Processes	positive regulation of intracellular protein transport	GO:0090316	-3.14346	4.73677	4.58516	7	1.49893	-1.56109	CD81|GAS6|TGFB1|RAB29|BCAP31|SIRT6|DMAP1
GO Biological Processes	positive regulation of intracellular transport	GO:0032388	-2.19808	3.22504	3.31125	7	1.49893	-0.918814	CD81|GAS6|TGFB1|RAB29|BCAP31|SIRT6|DMAP1
GO Biological Processes	negative regulation of intracellular signal transduction	GO:1902532	-8.25338	3.13734	7.17452	34	7.28051	-5.27176	AGT|APOE|BMP2|CLU|CSK|ENO1|FBLN1|GPER1|GRINA|HSPB1|IFI35|LRP1|MEN1|MMP3|PEBP1|PHB1|PLAUR|MAPK3|PYCR1|SFRP1|SFRP2|SMPD1|TSC2|LZTR1|VGLL4|CIB1|SIRT2|PHLDA3|PPP1R15A|ACKR3|SLC39A8|CDK5RAP3|CPTP|SESN2
GO Biological Processes	negative regulation of cell population proliferation	GO:0008285	-7.02786	2.79227	6.38651	34	7.28051	-4.34727	APOE|ARG2|BMP2|BMP4|CSK|FBLN1|GPER1|HRAS|IFI35|IFIT3|IL6|INPPL1|MEN1|PHB1|PTGDS|SFRP1|SFRP2|SLC4A2|SMARCB1|TGFB1|TSC2|GDF5|BAP1|VGLL4|PTPRU|SPEG|CIB1|TMEM115|WDR6|SIRT2|TAX1BP3|SIRT6|ACKR3|ZNF503
GO Biological Processes	regulation of endocytosis	GO:0030100	-8.07633	4.60875	7.80128	21	4.49679	-5.13092	APOE|ARF1|BCR|C4B|CLU|CLN3|CSK|CYBA|GAS6|LRP1|LRPAP1|SMPD1|TGFB1|TSC2|NR1H2|VEGFA|SYT7|LMAN2|VAC14|RIN3|LRSAM1
GO Biological Processes	regulation of vesicle-mediated transport	GO:0060627	-6.74718	3.25433	6.47712	26	5.56745	-4.13623	ADRA2A|APOE|ARF1|BCR|C4B|CLU|CLN3|CSK|CYBA|DVL1|GAS6|LRP1|LRPAP1|MAPK3|SMPD1|TGFB1|TSC2|NR1H2|VEGFA|RAB29|SYT7|LMAN2|VAC14|MICAL1|RIN3|LRSAM1
GO Biological Processes	positive regulation of endocytosis	GO:0045807	-4.49255	4.58062	5.60626	11	2.35546	-2.45455	APOE|BCR|C4B|CLU|CLN3|CYBA|GAS6|LRP1|SMPD1|VEGFA|LMAN2
GO Biological Processes	regulation of phagocytosis	GO:0050764	-3.73493	5.09502	5.17989	8	1.71306	-1.94788	BCR|C4B|CSK|CYBA|GAS6|TGFB1|SYT7|LMAN2
GO Biological Processes	positive regulation of phagocytosis	GO:0050766	-2.26843	4.44941	3.68947	5	1.07066	-0.967359	BCR|C4B|CYBA|GAS6|LMAN2
Reactome Gene Sets	Regulation of Insulin-like Growth Factor (IGF) transport and uptake by Insulin-like Growth Factor Binding Proteins (IGFBPs)	R-HSA-381426	-8.04873	7.27568	8.79116	14	2.99786	-5.12035	APOE|BMP4|C4B|CSF1|GAS6|IL6|LAMB2|MEN1|MFGE8|MMP1|P4HB|FAM20A|TMEM132A|FAM20C
Reactome Gene Sets	Post-translational protein phosphorylation	R-HSA-8957275	-7.89923	7.81943	8.87704	13	2.78373	-5.00304	APOE|BMP4|C4B|CSF1|GAS6|IL6|LAMB2|MEN1|MFGE8|P4HB|FAM20A|TMEM132A|FAM20C
GO Biological Processes	protein catabolic process	GO:0030163	-7.93793	3.04647	6.97365	34	7.28051	-5.02594	APOE|CLU|CLN3|CTSD|IFI27|MMP3|MMP14|PMAIP1|PSMB9|PSMC3|PSMD3|UBA7|BAP1|SQSTM1|HERC2|LONP1|PSMF1|CUL7|MAEA|RBCK1|USP19|MAN1B1|SIRT2|GGA1|TRPC4AP|MYLIP|FBXW5|ANKZF1|UBXN6|HM13|KLHL22|UBL7|LRSAM1|CHMP4B
GO Biological Processes	proteolysis involved in protein catabolic process	GO:0051603	-5.47864	2.78253	5.54695	26	5.56745	-3.1606	IFI27|PMAIP1|PSMB9|PSMC3|PSMD3|UBA7|BAP1|SQSTM1|HERC2|LONP1|PSMF1|CUL7|MAEA|RBCK1|USP19|MAN1B1|SIRT2|TRPC4AP|MYLIP|FBXW5|ANKZF1|UBXN6|HM13|KLHL22|UBL7|CHMP4B
Reactome Gene Sets	Adaptive Immune System	R-HSA-1280218	-4.56026	2.36839	4.80276	28	5.99572	-2.49566	AP1B1|ARF1|CD81|CSK|CTSD|CYBA|DNM2|HLA-B|HLA-DMB|HLA-DPA1|HRAS|CTSA|PSMB9|PSMC3|PSMD3|TUBA4A|UBA7|HERC2|PSMF1|CUL7|BCAP31|RBCK1|MYLIP|FBXW5|MLST8|ORAI2|KLHL22|LRSAM1
Reactome Gene Sets	Programmed Cell Death	R-HSA-5357801	-4.53398	3.96478	5.42933	13	2.78373	-2.48066	ADD1|PMAIP1|MAPK3|PSMB9|PSMC3|PSMD3|PSMF1|BCL2L11|BCAP31|RIPK3|GSDMD|BMF|CHMP4B
GO Biological Processes	proteasomal protein catabolic process	GO:0010498	-4.3855	2.99822	4.96614	18	3.85439	-2.38654	IFI27|PMAIP1|PSMB9|PSMC3|PSMD3|HERC2|PSMF1|MAEA|RBCK1|USP19|MAN1B1|SIRT2|TRPC4AP|FBXW5|ANKZF1|UBXN6|HM13|KLHL22
Reactome Gene Sets	MAPK1/MAPK3 signaling	R-HSA-5684996	-4.36897	3.40707	5.11402	15	3.21199	-2.38165	ARAF|CSF2|CSK|HRAS|IL6|PEBP1|PHB1|MAPK3|PSMB9|PSMC3|PSMD3|RASGRF1|MAPK12|TYK2|PSMF1
Reactome Gene Sets	MAPK family signaling cascades	R-HSA-5683057	-4.29099	3.1981	4.98152	16	3.42612	-2.32461	ARAF|CSF2|CSK|HRAS|HSPB1|IL6|PEBP1|PHB1|MAPK3|PSMB9|PSMC3|PSMD3|RASGRF1|MAPK12|TYK2|PSMF1
Reactome Gene Sets	Regulation of mRNA stability by proteins that bind AU-rich elements	R-HSA-450531	-4.18669	5.90559	5.76231	8	1.71306	-2.25998	EIF4G1|HSPB1|PSMB9|PSMC3|PSMD3|NUP214|MAPKAPK2|PSMF1
GO Biological Processes	modification-dependent protein catabolic process	GO:0019941	-3.95652	2.60367	4.51647	20	4.28266	-2.10593	IFI27|PSMB9|PSMC3|PSMD3|UBA7|BAP1|SQSTM1|HERC2|LONP1|PSMF1|CUL7|MAEA|RBCK1|SIRT2|TRPC4AP|MYLIP|FBXW5|KLHL22|UBL7|CHMP4B
Reactome Gene Sets	Apoptosis	R-HSA-109581	-3.93035	3.96987	4.99688	11	2.35546	-2.08536	ADD1|PMAIP1|MAPK3|PSMB9|PSMC3|PSMD3|PSMF1|BCL2L11|BCAP31|GSDMD|BMF
Reactome Gene Sets	Diseases of signal transduction by growth factor receptors and second messengers	R-HSA-5663202	-3.90681	2.66006	4.50571	19	4.06852	-2.07667	ARAF|BCR|CSK|HRAS|PEBP1|PHB1|MAPK3|PSMB9|PSMC3|PSMD3|RRBP1|TGFB1|TSC2|TYK2|SQSTM1|PSMF1|BCL2L11|MLST8|HDAC11
GO Biological Processes	modification-dependent macromolecule catabolic process	GO:0043632	-3.89872	2.57784	4.46631	20	4.28266	-2.07125	IFI27|PSMB9|PSMC3|PSMD3|UBA7|BAP1|SQSTM1|HERC2|LONP1|PSMF1|CUL7|MAEA|RBCK1|SIRT2|TRPC4AP|MYLIP|FBXW5|KLHL22|UBL7|CHMP4B
Reactome Gene Sets	AUF1 (hnRNP D0) binds and destabilizes mRNA	R-HSA-450408	-3.6612	6.96016	5.58196	6	1.2848	-1.90361	EIF4G1|HSPB1|PSMB9|PSMC3|PSMD3|PSMF1
Reactome Gene Sets	Metabolism of polyamines	R-HSA-351202	-3.53575	6.60625	5.38958	6	1.2848	-1.81874	PSMB9|PSMC3|PSMD3|SRM|PSMF1|AZIN2
Reactome Gene Sets	Interleukin-1 signaling	R-HSA-9020702	-3.37923	4.51906	4.72752	8	1.71306	-1.71982	IL1R1|IRAK1|PSMB9|PSMC3|PSMD3|SQSTM1|PSMF1|TNIP2
Reactome Gene Sets	RAF/MAP kinase cascade	R-HSA-5673001	-3.35211	3.01607	4.23771	13	2.78373	-1.69896	ARAF|CSF2|CSK|HRAS|PEBP1|PHB1|MAPK3|PSMB9|PSMC3|PSMD3|RASGRF1|MAPK12|PSMF1
Reactome Gene Sets	Transcriptional regulation by RUNX2	R-HSA-8878166	-3.25564	4.33076	4.57118	8	1.71306	-1.63735	CCND1|BMP2|ESRRA|MAPK3|PSMB9|PSMC3|PSMD3|PSMF1
Reactome Gene Sets	Interleukin-1 family signaling	R-HSA-446652	-3.19685	3.82126	4.37442	9	1.92719	-1.60169	IL1R1|IRAK1|PSMB9|PSMC3|PSMD3|SQSTM1|PSMF1|TNIP2|GSDMD
GO Biological Processes	ubiquitin-dependent protein catabolic process	GO:0006511	-3.18297	2.39122	3.87804	18	3.85439	-1.59013	IFI27|PSMB9|PSMC3|PSMD3|BAP1|SQSTM1|HERC2|PSMF1|CUL7|MAEA|RBCK1|SIRT2|TRPC4AP|MYLIP|FBXW5|KLHL22|UBL7|CHMP4B
Reactome Gene Sets	Transcriptional regulation by RUNX3	R-HSA-8878159	-3.14346	4.73677	4.58516	7	1.49893	-1.56109	CCND1|PSMB9|PSMC3|PSMD3|TGFB1|PSMF1|BCL2L11
Reactome Gene Sets	Regulation of RUNX2 expression and activity	R-HSA-8939902	-3.06859	5.41345	4.68808	6	1.2848	-1.50699	BMP2|ESRRA|PSMB9|PSMC3|PSMD3|PSMF1
Reactome Gene Sets	Class I MHC mediated antigen processing & presentation	R-HSA-983169	-3.03232	2.55754	3.82542	15	3.21199	-1.48624	CYBA|HLA-B|PSMB9|PSMC3|PSMD3|UBA7|HERC2|PSMF1|CUL7|BCAP31|RBCK1|MYLIP|FBXW5|KLHL22|LRSAM1
Reactome Gene Sets	UCH proteinases	R-HSA-5689603	-2.98745	4.45814	4.37429	7	1.49893	-1.45299	PSMB9|PSMC3|PSMD3|TGFB1|BAP1|PSMF1|INO80B
Reactome Gene Sets	Cellular response to hypoxia	R-HSA-1234174	-2.97518	5.19692	4.55022	6	1.2848	-1.44607	CA9|PSMB9|PSMC3|PSMD3|VEGFA|PSMF1
Reactome Gene Sets	Ubiquitin-dependent degradation of Cyclin D	R-HSA-75815	-2.91627	6.24629	4.73435	5	1.07066	-1.40414	CCND1|PSMB9|PSMC3|PSMD3|PSMF1
Reactome Gene Sets	PTEN Regulation	R-HSA-6807070	-2.82023	3.71208	4.02166	8	1.71306	-1.33542	CHD4|MAPK3|PSMB9|PSMC3|PSMD3|PSMF1|MLST8|MAF1
Reactome Gene Sets	Regulation of RUNX3 expression and activity	R-HSA-8941858	-2.806	5.90559	4.55302	5	1.07066	-1.3263	PSMB9|PSMC3|PSMD3|TGFB1|PSMF1
Reactome Gene Sets	Cyclin E associated events during G1/S transition	R-HSA-69202	-2.74694	4.69601	4.216	6	1.2848	-1.29009	CCND1|E2F4|PSMB9|PSMC3|PSMD3|PSMF1
Reactome Gene Sets	Degradation of DVL	R-HSA-4641258	-2.7364	5.69837	4.43943	5	1.07066	-1.28291	DVL1|PSMB9|PSMC3|PSMD3|PSMF1
Reactome Gene Sets	Hedgehog 'on' state	R-HSA-5632684	-2.69411	4.58551	4.13908	6	1.2848	-1.25222	PSMB9|PSMC3|PSMD3|PSMF1|ULK3|KIF7
Reactome Gene Sets	Cyclin A:Cdk2-associated events at S phase entry	R-HSA-69656	-2.69411	4.58551	4.13908	6	1.2848	-1.25222	CCND1|E2F4|PSMB9|PSMC3|PSMD3|PSMF1
Reactome Gene Sets	Signaling by Hedgehog	R-HSA-5358351	-2.65003	3.48786	3.80647	8	1.71306	-1.2205	P4HB|PSMB9|PSMC3|PSMD3|TUBA4A|PSMF1|ULK3|KIF7
Reactome Gene Sets	SCF(Skp2)-mediated degradation of p27/p21	R-HSA-187577	-2.63732	5.41345	4.27876	5	1.07066	-1.20989	CCND1|PSMB9|PSMC3|PSMD3|PSMF1
WikiPathways	Proteasome degradation	WP183	-2.57452	5.23883	4.17753	5	1.07066	-1.17219	HLA-B|PSMB9|PSMC3|PSMD3|UBA7
GO Biological Processes	proteasome-mediated ubiquitin-dependent protein catabolic process	GO:0043161	-2.56764	2.58125	3.45311	12	2.56959	-1.16779	IFI27|PSMB9|PSMC3|PSMD3|HERC2|PSMF1|MAEA|RBCK1|SIRT2|TRPC4AP|FBXW5|KLHL22
Reactome Gene Sets	Antigen processing: Ubiquitination & Proteasome degradation	R-HSA-983168	-2.48739	2.52277	3.36412	12	2.56959	-1.10972	PSMB9|PSMC3|PSMD3|UBA7|HERC2|PSMF1|CUL7|RBCK1|MYLIP|FBXW5|KLHL22|LRSAM1
Reactome Gene Sets	Hedgehog ligand biogenesis	R-HSA-5358346	-2.48481	4.99704	4.03361	5	1.07066	-1.10901	P4HB|PSMB9|PSMC3|PSMD3|PSMF1
Reactome Gene Sets	KEAP1-NFE2L2 pathway	R-HSA-9755511	-2.46339	3.60897	3.66937	7	1.49893	-1.09547	G6PD|PSMB9|PSMC3|PSMD3|SQSTM1|PSMF1|SESN2
Reactome Gene Sets	PIP3 activates AKT signaling	R-HSA-1257604	-2.44322	2.61749	3.35676	11	2.35546	-1.08032	CHD4|IRAK1|MAPK3|PSMB9|PSMC3|PSMD3|TSC2|IER3|PSMF1|MLST8|MAF1
Reactome Gene Sets	Signaling by NOTCH	R-HSA-157118	-2.4332	2.76432	3.39495	10	2.14133	-1.07122	CCND1|PSMB9|PSMC3|PSMD3|RFNG|ST3GAL4|PSMF1|IKZF1|SIRT6|HDAC11
Reactome Gene Sets	Nuclear events mediated by NFE2L2	R-HSA-9759194	-2.40684	4.01823	3.72278	6	1.2848	-1.05877	G6PD|PSMB9|PSMC3|PSMD3|SQSTM1|PSMF1
Reactome Gene Sets	Regulation of RAS by GAPs	R-HSA-5658442	-2.40001	4.77658	3.89829	5	1.07066	-1.05361	HRAS|PSMB9|PSMC3|PSMD3|PSMF1
Reactome Gene Sets	Host Interactions of HIV factors	R-HSA-162909	-2.38866	3.49792	3.56876	7	1.49893	-1.04618	AP1B1|ARF1|PSMB9|PSMC3|PSMD3|NUP214|PSMF1
Reactome Gene Sets	Formation of paraxial mesoderm	R-HSA-9793380	-2.37275	4.70735	3.85493	5	1.07066	-1.03544	BMP4|PSMB9|PSMC3|PSMD3|PSMF1
Reactome Gene Sets	TNFR2 non-canonical NF-kB pathway	R-HSA-5668541	-2.30017	3.82126	3.56869	6	1.2848	-0.984671	LTBR|PSMB9|PSMC3|PSMD3|PSMF1|EDARADD
Reactome Gene Sets	Axon guidance	R-HSA-422475	-2.27294	2.01523	2.99879	17	3.64026	-0.967418	COL5A1|COL6A2|DNM2|EIF4G1|HRAS|LIMK2|MAPK3|PSMB9|PSMC3|PSMD3|RPL28|RPS2|TUBA4A|NTN1|PSMF1|ARPC1B|RPL13A
Reactome Gene Sets	Regulation of expression of SLITs and ROBOs	R-HSA-9010553	-2.27169	3.02146	3.32429	8	1.71306	-0.967359	EIF4G1|PSMB9|PSMC3|PSMD3|RPL28|RPS2|PSMF1|RPL13A
KEGG Pathway	Proteasome	hsa03050	-2.26521	5.64882	3.94535	4	0.856531	-0.967359	PSMB9|PSMC3|PSMD3|PSMF1
Reactome Gene Sets	Antigen processing-Cross presentation	R-HSA-1236975	-2.23936	3.71208	3.48084	6	1.2848	-0.95173	CYBA|HLA-B|PSMB9|PSMC3|PSMD3|PSMF1
Reactome Gene Sets	Disorders of transmembrane transporters	R-HSA-5619115	-2.213	2.95279	3.2487	8	1.71306	-0.931099	ABCA1|PSMB9|PSMC3|PSMD3|SLC3A2|NUP214|PSMF1|SLC27A4
Reactome Gene Sets	The role of GTSE1 in G2/M progression after G2 checkpoint	R-HSA-8852276	-2.17098	4.21828	3.53553	5	1.07066	-0.900367	PSMB9|PSMC3|PSMD3|TUBA4A|PSMF1
Reactome Gene Sets	Cross-presentation of soluble exogenous antigens (endosomes)	R-HSA-1236978	-2.16746	5.30298	3.76922	4	0.856531	-0.899658	PSMB9|PSMC3|PSMD3|PSMF1
Reactome Gene Sets	ABC transporter disorders	R-HSA-5619084	-2.1476	4.1642	3.49867	5	1.07066	-0.884881	ABCA1|PSMB9|PSMC3|PSMD3|PSMF1
Reactome Gene Sets	Signaling by ROBO receptors	R-HSA-376176	-2.14572	2.66965	3.10066	9	1.92719	-0.884434	EIF4G1|PSMB9|PSMC3|PSMD3|RPL28|RPS2|NTN1|PSMF1|RPL13A
Reactome Gene Sets	Regulation of activated PAK-2p34 by proteasome mediated degradation	R-HSA-211733	-2.13646	5.19692	3.7137	4	0.856531	-0.881245	PSMB9|PSMC3|PSMD3|PSMF1
Reactome Gene Sets	Regulation of ornithine decarboxylase (ODC)	R-HSA-350562	-2.10619	5.09502	3.65965	4	0.856531	-0.856643	PSMB9|PSMC3|PSMD3|PSMF1
Reactome Gene Sets	Signaling by the B Cell Receptor (BCR)	R-HSA-983705	-2.10587	3.48008	3.28784	6	1.2848	-0.856643	HRAS|PSMB9|PSMC3|PSMD3|PSMF1|ORAI2
Reactome Gene Sets	Nervous system development	R-HSA-9675108	-2.0888	1.9273	2.80203	17	3.64026	-0.846165	COL5A1|COL6A2|DNM2|EIF4G1|HRAS|LIMK2|MAPK3|PSMB9|PSMC3|PSMD3|RPL28|RPS2|TUBA4A|NTN1|PSMF1|ARPC1B|RPL13A
Reactome Gene Sets	Hedgehog 'off' state	R-HSA-5610787	-2.0877	3.44928	3.26153	6	1.2848	-0.845407	PSMB9|PSMC3|PSMD3|TUBA4A|PSMF1|KIF7
Reactome Gene Sets	Vpu mediated degradation of CD4	R-HSA-180534	-2.07664	4.99704	3.607	4	0.856531	-0.837773	PSMB9|PSMC3|PSMD3|PSMF1
Reactome Gene Sets	Autodegradation of the E3 ubiquitin ligase COP1	R-HSA-349425	-2.07664	4.99704	3.607	4	0.856531	-0.837773	PSMB9|PSMC3|PSMD3|PSMF1
Reactome Gene Sets	Ubiquitin Mediated Degradation of Phosphorylated Cdc25A	R-HSA-69601	-2.07664	4.99704	3.607	4	0.856531	-0.837773	PSMB9|PSMC3|PSMD3|PSMF1
Reactome Gene Sets	p53-Independent DNA Damage Response	R-HSA-69610	-2.07664	4.99704	3.607	4	0.856531	-0.837773	PSMB9|PSMC3|PSMD3|PSMF1
Reactome Gene Sets	p53-Independent G1/S DNA damage checkpoint	R-HSA-69613	-2.07664	4.99704	3.607	4	0.856531	-0.837773	PSMB9|PSMC3|PSMD3|PSMF1
Reactome Gene Sets	GSK3B and BTRC:CUL1-mediated-degradation of NFE2L2	R-HSA-9762114	-2.07664	4.99704	3.607	4	0.856531	-0.837773	PSMB9|PSMC3|PSMD3|PSMF1
Reactome Gene Sets	Regulation of Apoptosis	R-HSA-169911	-2.04776	4.90275	3.55568	4	0.856531	-0.819352	PSMB9|PSMC3|PSMD3|PSMF1
Reactome Gene Sets	Downstream signaling events of B Cell Receptor (BCR)	R-HSA-1168372	-2.03615	3.91334	3.32322	5	1.07066	-0.809076	HRAS|PSMB9|PSMC3|PSMD3|PSMF1
Reactome Gene Sets	Vif-mediated degradation of APOBEC3G	R-HSA-180585	-2.01953	4.81196	3.50563	4	0.856531	-0.795768	PSMB9|PSMC3|PSMD3|PSMF1
Reactome Gene Sets	Negative regulation of NOTCH4 signaling	R-HSA-9604323	-2.01953	4.81196	3.50563	4	0.856531	-0.795768	PSMB9|PSMC3|PSMD3|PSMF1
Reactome Gene Sets	HIV Infection	R-HSA-162906	-2.00242	2.53097	2.92055	9	1.92719	-0.785204	AP1B1|ARF1|PSMB9|PSMC3|PSMD3|NUP214|CTDP1|PSMF1|CHMP4B
GO Biological Processes	gliogenesis	GO:0042063	-7.87508	4.70735	7.73636	20	4.28266	-4.99413	BMP2|CLU|CSF1|CSK|HRAS|LAMB2|LRP1|MATN2|MMP14|NDUFS2|MAPK3|TGFB1|EIF2B4|NTN1|MED12|SIRT2|SUN2|PHGDH|PARD3|HDAC11
GO Biological Processes	glial cell development	GO:0021782	-6.13778	6.09014	7.21583	12	2.56959	-3.63953	CLU|HRAS|LAMB2|LRP1|MAPK3|TGFB1|EIF2B4|MED12|SIRT2|PHGDH|PARD3|HDAC11
GO Biological Processes	glial cell differentiation	GO:0010001	-5.06474	4.15279	5.85496	14	2.99786	-2.84727	BMP2|CLU|CSK|HRAS|LAMB2|LRP1|MAPK3|TGFB1|EIF2B4|MED12|SIRT2|PHGDH|PARD3|HDAC11
GO Biological Processes	Schwann cell development	GO:0014044	-4.37402	9.28021	6.71429	6	1.2848	-2.38165	HRAS|LAMB2|MAPK3|MED12|SIRT2|PARD3
GO Biological Processes	Schwann cell differentiation	GO:0014037	-4.09111	8.29295	6.25637	6	1.2848	-2.19955	HRAS|LAMB2|MAPK3|MED12|SIRT2|PARD3
GO Biological Processes	peripheral nervous system development	GO:0007422	-3.49524	5.41345	5.0647	7	1.49893	-1.79436	HRAS|LAMB2|MAPK3|SLC5A3|MED12|SIRT2|PARD3
GO Biological Processes	oligodendrocyte development	GO:0014003	-3.03437	6.62872	4.93052	5	1.07066	-1.48752	CLU|TGFB1|EIF2B4|MED12|HDAC11
GO Biological Processes	oligodendrocyte differentiation	GO:0048709	-2.69411	4.58551	4.13908	6	1.2848	-1.25222	CLU|CSK|TGFB1|EIF2B4|MED12|HDAC11
GO Biological Processes	myelination	GO:0042552	-2.42564	3.55258	3.61856	7	1.49893	-1.06816	CLU|HRAS|MAPK3|TGFB1|EIF2B4|SIRT2|PARD3
GO Biological Processes	ensheathment of neurons	GO:0007272	-2.38866	3.49792	3.56876	7	1.49893	-1.04618	CLU|HRAS|MAPK3|TGFB1|EIF2B4|SIRT2|PARD3
GO Biological Processes	axon ensheathment	GO:0008366	-2.38866	3.49792	3.56876	7	1.49893	-1.04618	CLU|HRAS|MAPK3|TGFB1|EIF2B4|SIRT2|PARD3
GO Biological Processes	carbohydrate derivative biosynthetic process	GO:1901137	-7.72726	3.26439	6.98697	30	6.42398	-4.88906	AMPD2|DCTD|G6PD|GMDS|HAS1|MGAT1|NDUFS2|NME4|SDHA|ST3GAL1|ST3GAL4|SLC25A1|TGFB1|GPAA1|PIGQ|CHST3|GNPDA1|AKR1A1|MAN1B1|ST6GALNAC6|CHPF2|CEMIP|GALNT11|SLC39A8|MPPE1|B3GNT9|POMGNT2|CHST14|CANT1|ACSF3
GO Biological Processes	glycoprotein metabolic process	GO:0009100	-4.16651	3.12127	4.86686	16	3.42612	-2.24477	BMP2|MAN2B1|MGAT1|ST3GAL1|ST3GAL4|CHST3|MAN1B1|ST6GALNAC6|CHPF2|SULF2|GALNT11|SLC39A8|B3GNT9|POMGNT2|CHST14|CANT1
GO Biological Processes	glycoprotein biosynthetic process	GO:0009101	-3.39635	3.04873	4.28303	13	2.78373	-1.7305	MGAT1|ST3GAL1|ST3GAL4|CHST3|MAN1B1|ST6GALNAC6|CHPF2|GALNT11|SLC39A8|B3GNT9|POMGNT2|CHST14|CANT1
Reactome Gene Sets	Synthesis of substrates in N-glycan biosythesis	R-HSA-446219	-3.34266	6.09014	5.09697	6	1.2848	-1.69828	GMDS|CTSA|ST3GAL1|ST3GAL4|GMPPA|ST6GALNAC6
Reactome Gene Sets	Biosynthesis of the N-glycan precursor (dolichol lipid-linked oligosaccharide, LLO) and transfer to a nascent protein	R-HSA-446193	-2.8575	4.93378	4.37747	6	1.2848	-1.35925	GMDS|CTSA|ST3GAL1|ST3GAL4|GMPPA|ST6GALNAC6
GO Biological Processes	viral protein processing	GO:0019082	-2.8487	8.12018	5.03882	4	0.856531	-1.3529	MGAT1|ST3GAL1|ST3GAL4|MAN1B1
Reactome Gene Sets	Sialic acid metabolism	R-HSA-4085001	-2.79784	7.87412	4.94019	4	0.856531	-1.32431	CTSA|ST3GAL1|ST3GAL4|ST6GALNAC6
Reactome Gene Sets	SARS-CoV-1 Infection	R-HSA-9678108	-2.78118	3.6598	3.97233	8	1.71306	-1.31057	BST2|MGAT1|PPIB|RPS2|ST3GAL1|ST3GAL4|RIPK3|CHMP4B
Reactome Gene Sets	Maturation of spike protein	R-HSA-9694548	-2.61095	7.02286	4.58355	4	0.856531	-1.19241	MGAT1|ST3GAL1|ST3GAL4|MAN1B1
GO Biological Processes	glycosylation	GO:0070085	-2.4332	2.76432	3.39495	10	2.14133	-1.07122	MGAT1|ST3GAL1|ST3GAL4|MAN1B1|COG4|ST6GALNAC6|GALNT11|SLC39A8|B3GNT9|POMGNT2
GO Biological Processes	oligosaccharide metabolic process	GO:0009311	-2.42776	4.84787	3.9425	5	1.07066	-1.06893	MAN2B1|ST3GAL4|MAN1B1|MAN2B2|ST6GALNAC6
GO Biological Processes	protein glycosylation	GO:0006486	-2.14572	2.66965	3.10066	9	1.92719	-0.884434	MGAT1|ST3GAL1|ST3GAL4|MAN1B1|ST6GALNAC6|GALNT11|SLC39A8|B3GNT9|POMGNT2
GO Biological Processes	macromolecule glycosylation	GO:0043413	-2.14572	2.66965	3.10066	9	1.92719	-0.884434	MGAT1|ST3GAL1|ST3GAL4|MAN1B1|ST6GALNAC6|GALNT11|SLC39A8|B3GNT9|POMGNT2
Reactome Gene Sets	O-linked glycosylation	R-HSA-5173105	-2.10587	3.48008	3.28784	6	1.2848	-0.856643	ST3GAL1|ST3GAL4|ADAMTSL2|GALNT11|B3GNT9|POMGNT2
Reactome Gene Sets	Translation of Structural Proteins	R-HSA-9683701	-2.00699	6.72015	3.85343	3	0.642398	-0.789121	MGAT1|ST3GAL1|ST3GAL4
GO Biological Processes	regulation of cell growth	GO:0001558	-7.67805	3.8783	7.26405	24	5.13919	-4.85322	AGT|APOE|BST2|DNM2|EIF4G1|ENO1|G6PD|MMP14|PHB1|SFRP1|SFRP2|TGFB1|COL14A1|VEGFA|BAP1|ADAM15|CTDP1|NTN1|EI24|VGLL4|CIB1|MLST8|SESN2|KLHL22
GO Biological Processes	regulation of growth	GO:0040008	-6.48987	2.99657	6.21302	28	5.99572	-3.9527	AGT|APOE|BST2|CSF1|DNM2|EIF4G1|ENO1|G6PD|MMP14|PHB1|PPIB|SFRP1|SFRP2|TGFB1|COL14A1|VEGFA|GDF5|BAP1|ADAM15|CTDP1|NTN1|EI24|VGLL4|BCL2L11|CIB1|MLST8|SESN2|KLHL22
GO Biological Processes	negative regulation of cell growth	GO:0030308	-5.50598	4.8815	6.40174	13	2.78373	-3.18382	BST2|ENO1|G6PD|PHB1|SFRP1|SFRP2|TGFB1|ADAM15|CTDP1|NTN1|EI24|VGLL4|SESN2
GO Biological Processes	negative regulation of growth	GO:0045926	-4.15216	3.64008	5.04733	13	2.78373	-2.23851	BST2|ENO1|G6PD|PHB1|SFRP1|SFRP2|TGFB1|ADAM15|CTDP1|NTN1|EI24|VGLL4|SESN2
GO Biological Processes	positive regulation of cell growth	GO:0030307	-3.01997	3.60897	4.16316	9	1.92719	-1.47802	EIF4G1|MMP14|SFRP1|SFRP2|VEGFA|NTN1|CIB1|MLST8|KLHL22
GO Biological Processes	positive regulation of growth	GO:0045927	-2.63025	2.76967	3.56937	11	2.35546	-1.20335	CSF1|EIF4G1|MMP14|PPIB|SFRP1|SFRP2|VEGFA|NTN1|CIB1|MLST8|KLHL22
GO Biological Processes	regulation of developmental growth	GO:0048638	-2.38822	2.45138	3.25323	12	2.56959	-1.04618	APOE|CSF1|DNM2|G6PD|PPIB|COL14A1|VEGFA|GDF5|CTDP1|NTN1|VGLL4|BCL2L11
GO Biological Processes	negative regulation of phosphate metabolic process	GO:0045936	-7.59756	3.9843	7.27098	23	4.92505	-4.79828	AGT|APOE|BMP2|DVL1|EIF4G1|FBLN1|HSPB1|MEN1|SFRP1|SFRP2|SMPD1|TGFB1|TSC2|IER3|CIB1|PKIG|SIRT2|PPP1R15A|FIS1|SIRT6|PARD3|MICAL1|CDK5RAP3
GO Biological Processes	negative regulation of phosphorus metabolic process	GO:0010563	-7.57629	3.97371	7.25494	23	4.92505	-4.78924	AGT|APOE|BMP2|DVL1|EIF4G1|FBLN1|HSPB1|MEN1|SFRP1|SFRP2|SMPD1|TGFB1|TSC2|IER3|CIB1|PKIG|SIRT2|PPP1R15A|FIS1|SIRT6|PARD3|MICAL1|CDK5RAP3
GO Biological Processes	negative regulation of protein phosphorylation	GO:0001933	-6.77591	4.22694	6.92814	19	4.06852	-4.14856	AGT|APOE|BMP2|DVL1|EIF4G1|FBLN1|HSPB1|MEN1|SFRP1|SFRP2|SMPD1|TGFB1|TSC2|CIB1|PKIG|SIRT2|PARD3|MICAL1|CDK5RAP3
GO Biological Processes	negative regulation of phosphorylation	GO:0042326	-6.31352	3.94335	6.54485	19	4.06852	-3.80268	AGT|APOE|BMP2|DVL1|EIF4G1|FBLN1|HSPB1|MEN1|SFRP1|SFRP2|SMPD1|TGFB1|TSC2|CIB1|PKIG|SIRT2|PARD3|MICAL1|CDK5RAP3
GO Biological Processes	negative regulation of protein modification process	GO:0031400	-6.11958	3.40274	6.20002	22	4.71092	-3.63654	AGT|APOE|BMP2|DVL1|EIF4G1|FBLN1|G6PD|HSPB1|MEN1|SFRP1|SFRP2|SMPD1|TGFB1|TSC2|SQSTM1|CIB1|PKIG|SIRT2|PPP1R15A|PARD3|MICAL1|CDK5RAP3
GO Biological Processes	negative regulation of MAPK cascade	GO:0043409	-4.15211	4.20339	5.23707	11	2.35546	-2.23851	AGT|APOE|BMP2|CSK|FBLN1|GPER1|MEN1|PEBP1|PHB1|SMPD1|CDK5RAP3
GO Biological Processes	negative regulation of molecular function	GO:0044092	-3.29965	2.12408	3.85476	24	5.13919	-1.66691	ADRA2A|AGT|APOE|BMP2|SERPING1|DAP|IFI6|GAS6|HRAS|HSPB1|ID3|IRAK1|LRP1|LRPAP1|MEN1|PLAUR|SMPD1|TSC2|VEGFA|ADAM15|RBCK1|PKIG|PPP1R15A|CDK5RAP3
GO Biological Processes	negative regulation of catalytic activity	GO:0043086	-3.29164	2.52134	4.01009	17	3.64026	-1.66178	AGT|APOE|BMP2|SERPING1|IFI6|GAS6|HRAS|HSPB1|LRP1|MEN1|PLAUR|SMPD1|TSC2|VEGFA|PKIG|PPP1R15A|CDK5RAP3
GO Biological Processes	negative regulation of protein serine/threonine kinase activity	GO:0071901	-3.19819	4.83756	4.65936	7	1.49893	-1.60225	AGT|APOE|BMP2|MEN1|SMPD1|PKIG|CDK5RAP3
GO Biological Processes	negative regulation of MAP kinase activity	GO:0043407	-3.16135	7.06103	5.14385	5	1.07066	-1.57387	AGT|APOE|BMP2|SMPD1|CDK5RAP3
GO Biological Processes	regulation of MAP kinase activity	GO:0043405	-3.04891	4.02862	4.31021	8	1.71306	-1.49303	ADRA2A|AGT|APOE|BMP2|HRAS|IRAK1|SMPD1|CDK5RAP3
GO Biological Processes	negative regulation of protein kinase activity	GO:0006469	-2.90915	3.48008	4.03051	9	1.92719	-1.40022	AGT|APOE|BMP2|HSPB1|MEN1|SMPD1|TSC2|PKIG|CDK5RAP3
GO Biological Processes	negative regulation of kinase activity	GO:0033673	-2.71923	3.26622	3.80231	9	1.92719	-1.26742	AGT|APOE|BMP2|HSPB1|MEN1|SMPD1|TSC2|PKIG|CDK5RAP3
GO Biological Processes	negative regulation of transferase activity	GO:0051348	-2.26101	2.78406	3.24386	9	1.92719	-0.964154	AGT|APOE|BMP2|HSPB1|MEN1|SMPD1|TSC2|PKIG|CDK5RAP3
GO Biological Processes	import into cell	GO:0098657	-7.39076	3.01271	6.68705	32	6.85225	-4.61561	ABCA1|APOE|BCR|CD81|CLN3|CSNK1G2|DNM2|DPP4|GAK|GAS6|HRAS|INPPL1|LRP1|MFGE8|MAPK3|SLC1A5|SLC3A2|SLC5A3|TSC2|SYT7|MAPKAPK2|CYTH2|WASF2|SLC27A4|SLC7A8|LRP10|EHD3|ACKR3|SLC39A8|RIN3|LRSAM1|SLC38A5
GO Biological Processes	endocytosis	GO:0006897	-6.44655	3.2287	6.30231	25	5.35332	-3.92275	ABCA1|APOE|BCR|CD81|CLN3|CSNK1G2|DNM2|DPP4|GAK|GAS6|HRAS|INPPL1|LRP1|MFGE8|MAPK3|TSC2|SYT7|MAPKAPK2|CYTH2|WASF2|LRP10|EHD3|ACKR3|RIN3|LRSAM1
GO Biological Processes	phagocytosis	GO:0006909	-2.44341	3.2279	3.54403	8	1.71306	-1.08032	ABCA1|BCR|CLN3|DNM2|GAS6|LRP1|MFGE8|SYT7
GO Biological Processes	receptor-mediated endocytosis	GO:0006898	-2.411	3.18829	3.5027	8	1.71306	-1.05877	APOE|CD81|CLN3|DNM2|DPP4|GAK|LRP1|ACKR3
GO Biological Processes	positive regulation of apoptotic process	GO:0043065	-7.33461	3.29515	6.80458	28	5.99572	-4.57104	AGT|APBB1|BMP2|BMP4|CLU|CTSD|DNM2|GPER1|ID3|IL6|LTBR|PHB1|PMAIP1|PPP1CA|SFRP1|SFRP2|SMPD1|TGFB1|SQSTM1|BCL2L11|BCAP31|RBCK1|SLC27A4|RIPK3|SIRT2|PHLDA3|FIS1|BMF
GO Biological Processes	positive regulation of programmed cell death	GO:0043068	-7.02965	3.1855	6.59217	28	5.99572	-4.34727	AGT|APBB1|BMP2|BMP4|CLU|CTSD|DNM2|GPER1|ID3|IL6|LTBR|PHB1|PMAIP1|PPP1CA|SFRP1|SFRP2|SMPD1|TGFB1|SQSTM1|BCL2L11|BCAP31|RBCK1|SLC27A4|RIPK3|SIRT2|PHLDA3|FIS1|BMF
GO Biological Processes	regulation of extrinsic apoptotic signaling pathway	GO:2001236	-5.97841	5.37897	6.87832	13	2.78373	-3.55934	AGT|BMP4|CSF2|IFI6|GPER1|LTBR|PMAIP1|PPP1CA|SFRP1|SFRP2|PRDX2|MADD|RBCK1
GO Biological Processes	positive regulation of extrinsic apoptotic signaling pathway	GO:2001238	-4.89852	8.91628	7.07465	7	1.49893	-2.75107	AGT|GPER1|LTBR|PMAIP1|PPP1CA|SFRP1|RBCK1
GO Biological Processes	positive regulation of apoptotic signaling pathway	GO:2001235	-4.84536	4.99704	5.99054	11	2.35546	-2.70741	AGT|GPER1|LTBR|PMAIP1|PPP1CA|SFRP1|BCL2L11|BCAP31|RBCK1|RIPK3|FIS1
GO Biological Processes	extracellular matrix organization	GO:0030198	-7.18325	4.48825	7.26582	19	4.06852	-4.43715	COL5A1|ENG|FBLN1|GAS6|HAS1|LAMB2|MATN2|MMP1|MMP3|MMP14|SFRP2|TGFB1|COL14A1|ADAM15|ADAMTSL2|SULF2|RIC8A|SLC39A8|HMCN1
GO Biological Processes	extracellular structure organization	GO:0043062	-7.1584	4.47198	7.2452	19	4.06852	-4.42783	COL5A1|ENG|FBLN1|GAS6|HAS1|LAMB2|MATN2|MMP1|MMP3|MMP14|SFRP2|TGFB1|COL14A1|ADAM15|ADAMTSL2|SULF2|RIC8A|SLC39A8|HMCN1
GO Biological Processes	external encapsulating structure organization	GO:0045229	-7.13366	4.45584	7.22469	19	4.06852	-4.42378	COL5A1|ENG|FBLN1|GAS6|HAS1|LAMB2|MATN2|MMP1|MMP3|MMP14|SFRP2|TGFB1|COL14A1|ADAM15|ADAMTSL2|SULF2|RIC8A|SLC39A8|HMCN1
Canonical Pathways	NABA MATRISOME ASSOCIATED	M5885	-5.61711	2.595	5.53423	30	6.42398	-3.27376	AGT|BMP2|BMP4|SERPING1|CSF1|CSF2|CTSD|IL6|IL11|MMP1|MMP3|MMP14|PLOD1|CTSA|CCL7|SFRP1|SFRP2|TGFB1|VEGFA|GDF5|ADAM15|P4HA2|ADAMTSL2|PLXNB2|P4HTM|FAM20A|SULF2|FAM20C|PLXDC1|C1QTNF1
Canonical Pathways	NABA ECM REGULATORS	M3468	-5.30858	4.09421	5.99214	15	3.21199	-3.03712	AGT|SERPING1|CTSD|MMP1|MMP3|MMP14|PLOD1|CTSA|ADAM15|P4HA2|ADAMTSL2|P4HTM|FAM20A|SULF2|FAM20C
Reactome Gene Sets	Collagen degradation	R-HSA-1442490	-4.24357	7.10516	6.11335	7	1.49893	-2.29433	COL5A1|COL6A2|CTSD|MMP1|MMP3|MMP14|COL14A1
Reactome Gene Sets	Degradation of the extracellular matrix	R-HSA-1474228	-3.47795	4.17609	4.70972	9	1.92719	-1.781	CAPN1|COL5A1|COL6A2|CTSD|MMP1|MMP3|MMP14|COL14A1|ADAM15
GO Biological Processes	collagen metabolic process	GO:0032963	-3.34266	6.09014	5.09697	6	1.2848	-1.69828	COL5A1|MMP1|MMP3|MMP14|PCOLCE|ADAM15
GO Biological Processes	collagen catabolic process	GO:0030574	-2.44627	6.3377	4.27635	4	0.856531	-1.08156	MMP1|MMP3|MMP14|ADAM15
GO Biological Processes	extracellular matrix disassembly	GO:0022617	-2.26521	5.64882	3.94535	4	0.856531	-0.967359	MMP1|MMP3|MMP14|ADAM15
WikiPathways	Ferroptosis	WP4313	-7.17844	9.84264	8.99209	10	2.14133	-4.43715	AKR1C1|DPP4|FTL|GPX4|HSPB1|POR|SLC1A5|SLC3A2|SLC39A8|MAP1LC3A
KEGG Pathway	Ferroptosis	hsa04216	-3.34667	7.73351	5.4601	5	1.07066	-1.6988	FTL|GPX4|SLC3A2|SLC39A8|MAP1LC3A
GO Biological Processes	iron ion transport	GO:0006826	-2.84194	6.01495	4.61194	5	1.07066	-1.3529	DNM2|FTL|SLC22A17|MCOLN1|SLC39A8
GO Biological Processes	transition metal ion transport	GO:0000041	-2.40684	4.01823	3.72278	6	1.2848	-1.05877	DNM2|FTL|TCN2|SLC22A17|MCOLN1|SLC39A8
GO Biological Processes	regulation of reactive oxygen species metabolic process	GO:2000377	-7.10872	6.145	7.84535	14	2.99786	-4.40882	ACP5|AGT|ARG2|BCR|CYBA|AKR1C1|G6PD|MMP3|SLC5A3|PRDX2|TGFB1|IER3|RIPK3|SIRT2
GO Biological Processes	positive regulation of reactive oxygen species metabolic process	GO:2000379	-3.13353	5.56812	4.78434	6	1.2848	-1.55585	AGT|CYBA|AKR1C1|SLC5A3|TGFB1|RIPK3
GO Biological Processes	homeostasis of number of cells	GO:0048872	-7.01167	4.37684	7.12354	19	4.06852	-4.34042	BCR|BMP4|CSF1|DNASE2|G6PD|IL6|PMAIP1|SLC1A5|PRDX2|TGFB1|COL14A1|VEGFA|BAP1|CHST3|BCL2L11|MAEA|IKZF1|RIPK3|CDK5RAP3
GO Biological Processes	multicellular organismal-level homeostasis	GO:0048871	-5.85474	2.84734	5.79195	27	5.78158	-3.45091	ACP5|AMPD2|APOE|BCR|BMP4|CSF1|DNASE2|EIF4G1|G6PD|IL6|PMAIP1|SLC1A5|PRDX2|TGFB1|COL14A1|VEGFA|BAP1|SQSTM1|CHST3|TMEM63A|BCL2L11|MAEA|IKZF1|RIPK3|SLC39A8|CDK5RAP3|CHMP4B
GO Biological Processes	myeloid cell homeostasis	GO:0002262	-5.72252	5.56812	6.77392	12	2.56959	-3.35689	BMP4|CSF1|DNASE2|G6PD|IL6|SLC1A5|VEGFA|BAP1|BCL2L11|MAEA|IKZF1|CDK5RAP3
GO Biological Processes	erythrocyte differentiation	GO:0030218	-4.50299	5.67624	5.94413	9	1.92719	-2.46283	BMP4|DNASE2|G6PD|SLC1A5|VEGFA|BAP1|MAEA|IKZF1|CDK5RAP3
GO Biological Processes	erythrocyte homeostasis	GO:0034101	-4.2155	5.22012	5.59462	9	1.92719	-2.28039	BMP4|DNASE2|G6PD|SLC1A5|VEGFA|BAP1|MAEA|IKZF1|CDK5RAP3
GO Biological Processes	erythrocyte maturation	GO:0043249	-2.40648	9.28021	4.74608	3	0.642398	-1.05877	G6PD|BAP1|MAEA
GO Biological Processes	myeloid cell development	GO:0061515	-2.10197	4.06009	3.42678	5	1.07066	-0.854968	G6PD|BAP1|WASF2|MAEA|FAM20C
GO Biological Processes	response to oxygen levels	GO:0070482	-6.99774	3.98886	6.95047	21	4.49679	-4.33563	BMP2|CA9|COMT|DPP4|EDNRA|IRAK1|KCND2|MMP14|NDUFS2|P4HB|PLOD1|PMAIP1|SFRP1|TGFB1|VEGFA|ADAM15|LONP1|SIRT2|TXN2|MLST8|MAP1LC3A
GO Biological Processes	response to decreased oxygen levels	GO:0036293	-6.90506	4.11148	6.95214	20	4.28266	-4.26068	BMP2|CA9|COMT|DPP4|EDNRA|IRAK1|KCND2|MMP14|P4HB|PLOD1|PMAIP1|SFRP1|TGFB1|VEGFA|ADAM15|LONP1|SIRT2|TXN2|MLST8|MAP1LC3A
GO Biological Processes	response to hypoxia	GO:0001666	-6.55045	4.08698	6.74129	19	4.06852	-3.99949	BMP2|CA9|COMT|DPP4|EDNRA|IRAK1|KCND2|MMP14|P4HB|PLOD1|PMAIP1|SFRP1|TGFB1|VEGFA|ADAM15|LONP1|SIRT2|TXN2|MLST8
GO Biological Processes	cellular response to oxygen levels	GO:0071453	-4.34204	4.41096	5.44291	11	2.35546	-2.3599	IRAK1|KCND2|NDUFS2|P4HB|PMAIP1|SFRP1|TGFB1|VEGFA|SIRT2|MLST8|MAP1LC3A
GO Biological Processes	cellular response to decreased oxygen levels	GO:0036294	-4.00579	4.41915	5.19595	10	2.14133	-2.13811	IRAK1|KCND2|P4HB|PMAIP1|SFRP1|TGFB1|VEGFA|SIRT2|MLST8|MAP1LC3A
GO Biological Processes	cellular response to hypoxia	GO:0071456	-3.47795	4.17609	4.70972	9	1.92719	-1.781	IRAK1|KCND2|P4HB|PMAIP1|SFRP1|TGFB1|VEGFA|SIRT2|MLST8
GO Biological Processes	inflammatory response	GO:0006954	-6.90553	3.14149	6.50538	28	5.99572	-4.26068	ASS1|BMP2|C4B|CHI3L1|CLU|LTB4R|CSF1|CYBA|FOLR2|GPER1|IFI27|IL1R1|IL6|IL10RB|LRP1|ORM2|RARRES2|SAA2|CCL7|PRDX2|TGFB1|TNFAIP6|MAPKAPK2|SIRT2|PLD3|TNIP2|GSDMD|IL17RC
GO Biological Processes	regulation of leukocyte migration	GO:0002685	-6.85535	4.76011	7.18861	17	3.64026	-4.21957	BCR|CD81|CSF1|DPP4|GAS6|IL1R1|IL6|MMP14|MAPK3|RARRES2|CCL7|ST3GAL4|TGFB1|TNFAIP6|VEGFA|RIPK3|RIN3
GO Biological Processes	regulation of leukocyte chemotaxis	GO:0002688	-4.66521	5.28142	5.94917	10	2.14133	-2.56738	CSF1|DPP4|GAS6|IL6|MAPK3|RARRES2|CCL7|TNFAIP6|VEGFA|RIN3
GO Biological Processes	regulation of chemotaxis	GO:0050920	-4.57679	4.00236	5.4721	13	2.78373	-2.5076	CSF1|DPP4|S1PR1|GAS6|HSPB1|IL6|MAPK3|RARRES2|CCL7|TGFB1|TNFAIP6|VEGFA|RIN3
GO Biological Processes	regulation of macrophage migration	GO:1905521	-4.19985	8.66153	6.43099	6	1.2848	-2.27144	BCR|CD81|CSF1|MMP14|MAPK3|RARRES2
GO Biological Processes	positive regulation of chemotaxis	GO:0050921	-4.13144	4.57475	5.33878	10	2.14133	-2.2204	CSF1|S1PR1|GAS6|HSPB1|IL6|MAPK3|RARRES2|CCL7|TGFB1|VEGFA
GO Biological Processes	regulation of mononuclear cell migration	GO:0071675	-4.10587	4.54276	5.30969	10	2.14133	-2.20185	BCR|CD81|CSF1|GAS6|MMP14|MAPK3|RARRES2|CCL7|TGFB1|RIPK3
GO Biological Processes	positive regulation of leukocyte migration	GO:0002687	-3.93299	4.33076	5.11328	10	2.14133	-2.08557	CSF1|GAS6|IL1R1|IL6|MMP14|MAPK3|RARRES2|CCL7|TGFB1|VEGFA
GO Biological Processes	positive regulation of mononuclear cell migration	GO:0071677	-3.25439	4.94272	4.73569	7	1.49893	-1.63735	CSF1|GAS6|MMP14|MAPK3|RARRES2|CCL7|TGFB1
GO Biological Processes	positive regulation of leukocyte chemotaxis	GO:0002690	-3.2261	4.88957	4.69725	7	1.49893	-1.62153	CSF1|GAS6|IL6|MAPK3|RARRES2|CCL7|VEGFA
GO Biological Processes	positive regulation of macrophage migration	GO:1905523	-3.19826	9.99407	5.73671	4	0.856531	-1.60225	CSF1|MMP14|MAPK3|RARRES2
GO Biological Processes	regulation of granulocyte chemotaxis	GO:0071622	-2.91627	6.24629	4.73435	5	1.07066	-1.40414	CSF1|DPP4|MAPK3|RARRES2|TNFAIP6
GO Biological Processes	positive regulation of macrophage chemotaxis	GO:0010759	-2.53412	10.2571	5.04685	3	0.642398	-1.14693	CSF1|MAPK3|RARRES2
GO Biological Processes	regulation of macrophage chemotaxis	GO:0010758	-2.0495	6.96016	3.94522	3	0.642398	-0.819352	CSF1|MAPK3|RARRES2
GO Biological Processes	regulation of protein localization to membrane	GO:1905475	-6.71617	5.29577	7.3081	15	3.21199	-4.11318	CD81|CLN3|CSK|GPER1|HRAS|LRP1|MMP14|SLC5A3|TGFB1|TNFAIP6|SQSTM1|CIB1|FIS1|SIRT6|CEMIP
GO Biological Processes	positive regulation of protein localization to membrane	GO:1905477	-6.11657	6.74128	7.40382	11	2.35546	-3.63654	CD81|CLN3|GPER1|HRAS|LRP1|SLC5A3|TNFAIP6|SQSTM1|CIB1|FIS1|CEMIP
GO Biological Processes	regulation of protein localization to cell periphery	GO:1904375	-4.93252	5.10411	6.08585	11	2.35546	-2.75944	CLN3|CSK|EIF4G1|GPER1|HRAS|LRP1|MMP14|TGFB1|SQSTM1|CIB1|SIRT6
GO Biological Processes	regulation of protein localization to plasma membrane	GO:1903076	-4.24602	5.26715	5.63156	9	1.92719	-2.29433	CLN3|CSK|GPER1|LRP1|MMP14|TGFB1|SQSTM1|CIB1|SIRT6
GO Biological Processes	positive regulation of protein localization to cell periphery	GO:1904377	-2.97518	5.19692	4.55022	6	1.2848	-1.44607	CLN3|EIF4G1|GPER1|LRP1|SQSTM1|CIB1
GO Biological Processes	positive regulation of protein localization to plasma membrane	GO:1903078	-2.54404	5.15567	4.12854	5	1.07066	-1.14911	CLN3|GPER1|LRP1|SQSTM1|CIB1
KEGG Pathway	Rheumatoid arthritis	hsa05323	-6.64965	7.60187	8.01565	11	2.35546	-4.06973	ACP5|CSF1|CSF2|HLA-DMB|HLA-DPA1|IL6|IL11|MMP1|MMP3|TGFB1|VEGFA
GO Biological Processes	monocyte differentiation	GO:0030224	-5.34736	19.1063	9.33705	5	1.07066	-3.06158	BMP4|CSF1|CSF2|VEGFA|THOC5
WikiPathways	Pluripotent stem cell differentiation pathway	WP2848	-5.07783	9.47355	7.34621	7	1.49893	-2.85505	BMP4|CSF1|IL6|IL11|TGFB1|VEGFA|GDF5
WikiPathways	Cytokines and inflammatory response	WP530	-4.37047	12.4926	7.33034	5	1.07066	-2.38165	CSF1|CSF2|IL6|IL11|TGFB1
GO Biological Processes	regulation of macrophage derived foam cell differentiation	GO:0010743	-3.8517	9.84264	6.35491	5	1.07066	-2.0308	ABCA1|AGT|CSF1|CSF2|NR1H2
KEGG Pathway	Hematopoietic cell lineage	hsa04640	-3.82506	5.24941	5.29529	8	1.71306	-2.01246	ANPEP|CSF1|CSF2|HLA-DMB|HLA-DPA1|IL1R1|IL6|IL11
WikiPathways	Overview of proinflammatory and profibrotic mediators	WP5095	-3.74344	4.53219	5.02688	9	1.92719	-1.95452	CSF1|CSF2|IL6|IL11|MMP1|MMP3|CCL7|TGFB1|VEGFA
WikiPathways	Cytokine cytokine receptor interaction	WP5473	-3.74277	3.31176	4.63532	13	2.78373	-1.95452	BMP4|CSF1|CSF2|IL1R1|IL6|IL10RB|IL11|LTBR|CCL7|TGFB1|GDF5|ACKR3|IL17RC
KEGG Pathway	Cytokine-cytokine receptor interaction	hsa04060	-3.61838	3.05188	4.45079	14	2.99786	-1.87491	BMP2|BMP4|CSF1|CSF2|IL1R1|IL6|IL10RB|IL11|LTBR|CCL7|TGFB1|GDF5|ACKR3|IL17RC
WikiPathways	2q13 copy number variation syndrome	WP5222	-3.3798	6.18681	5.15294	6	1.2848	-1.71982	CSF1|CSF2|GAS6|IL1R1|IL6|BCL2L11
WikiPathways	Cell interactions of the pancreatic cancer microenvironment	WP5284	-3.19826	9.99407	5.73671	4	0.856531	-1.60225	CSF1|CSF2|TGFB1|VEGFA
WikiPathways	Development of pulmonary dendritic cells and macrophage subsets	WP3892	-3.03429	14.9911	6.30885	3	0.642398	-1.48752	CSF1|CSF2|IKZF1
WikiPathways	Prostaglandin signaling	WP5088	-2.79784	7.87412	4.94019	4	0.856531	-1.32431	CSF1|IL6|TGFB1|VEGFA
GO Biological Processes	regulation of peptidyl-tyrosine phosphorylation	GO:0050730	-2.68127	2.99362	3.68522	10	2.14133	-1.24181	AGT|CSF2|IL6|IL11|SFRP1|SFRP2|TGFB1|VEGFA|LONP1|MLST8
WikiPathways	Hematopoietic stem cell differentiation	WP2849	-2.66967	5.50521	4.33109	5	1.07066	-1.23424	CSF1|CSF2|IL6|MXI1|IKZF1
GO Biological Processes	positive regulation of macrophage derived foam cell differentiation	GO:0010744	-2.53412	10.2571	5.04685	3	0.642398	-1.14693	AGT|CSF1|CSF2
WikiPathways	Immune infiltration in pancreatic cancer	WP5285	-2.52614	6.66271	4.42456	4	0.856531	-1.14183	CSF2|IL6|TGFB1|VEGFA
GO Biological Processes	macrophage differentiation	GO:0030225	-2.3347	5.90559	4.07161	4	0.856531	-1.01161	BMP4|CSF1|CSF2|VEGFA
Canonical Pathways	PID INTEGRIN A9B1 PATHWAY	M118	-2.18835	7.79537	4.25007	3	0.642398	-0.915777	CSF2|VEGFA|ADAM15
WikiPathways	Macrophage stimulating protein MSP signaling	WP5353	-2.18076	3.60897	3.39617	6	1.2848	-0.908928	CSF2|HSPB1|IL6|MAPK3|TGFB1|VEGFA
Canonical Pathways	NABA SECRETED FACTORS	M5883	-2.1344	2.2727	2.96399	12	2.56959	-0.879546	BMP2|BMP4|CSF1|CSF2|IL6|IL11|CCL7|SFRP1|SFRP2|TGFB1|VEGFA|GDF5
GO Biological Processes	gland development	GO:0048732	-6.61849	3.51556	6.5302	23	4.92505	-4.04599	ASS1|CCND1|BMP2|BMP4|CAPN1|CSF1|EDNRA|IL6|PITX1|MAPK3|PSAP|SFRP1|SMARCB1|PRDX2|TGFB1|VEGFA|NTN1|MAFB|BCL2L11|RIPK3|DKK3|SULF2|CDK5RAP3
GO Biological Processes	cell population proliferation	GO:0008283	-4.21704	2.34909	4.57771	26	5.56745	-2.28039	CCND1|BMP2|BMP4|CLU|CSF1|CSF2|S1PR1|EDNRA|HRAS|IL6|IL11|MMP14|NDUFS2|RASGRF1|SFRP2|PRDX2|TGFB1|VEGFA|BAP1|SQSTM1|NTN1|PLXNB2|THAP11|CDK5RAP3|ZNF503|DAGLB
GO Biological Processes	aminoglycan metabolic process	GO:0006022	-6.60336	6.72015	7.71795	12	2.56959	-4.03816	CHI3L1|EDNRA|HAS1|ST3GAL1|ST3GAL4|TGFB1|TNFAIP6|CHST3|CHPF2|CEMIP|B3GNT9|CHST14
GO Biological Processes	mucopolysaccharide metabolic process	GO:1903510	-6.12038	7.64252	7.66806	10	2.14133	-3.63654	EDNRA|HAS1|ST3GAL1|ST3GAL4|TGFB1|TNFAIP6|CHST3|CHPF2|CEMIP|CHST14
GO Biological Processes	glycosaminoglycan metabolic process	GO:0030203	-5.27452	6.18681	6.65704	10	2.14133	-3.01616	EDNRA|HAS1|ST3GAL1|ST3GAL4|TGFB1|TNFAIP6|CHST3|CHPF2|CEMIP|CHST14
GO Biological Processes	aminoglycan biosynthetic process	GO:0006023	-4.96193	7.53176	6.79177	8	1.71306	-2.78293	HAS1|ST3GAL1|ST3GAL4|CHST3|CHPF2|CEMIP|B3GNT9|CHST14
GO Biological Processes	glycosaminoglycan biosynthetic process	GO:0006024	-4.19982	6.99585	6.05072	7	1.49893	-2.27144	HAS1|ST3GAL1|ST3GAL4|CHST3|CHPF2|CEMIP|CHST14
Reactome Gene Sets	Glycosaminoglycan metabolism	R-HSA-1630316	-3.82087	4.6401	5.11961	9	1.92719	-2.01028	BGN|GALNS|HAS1|ST3GAL1|ST3GAL4|CHST3|CHPF2|CEMIP|CHST14
GO Biological Processes	proteoglycan metabolic process	GO:0006029	-2.72033	4.6401	4.17724	6	1.2848	-1.26796	BMP2|CHST3|CHPF2|SULF2|CHST14|CANT1
WikiPathways	Proteoglycan biosynthesis	WP4784	-2.6038	10.8269	5.21454	3	0.642398	-1.19241	CHST3|CHST14|CANT1
GO Biological Processes	sulfur compound biosynthetic process	GO:0044272	-2.47637	3.2685	3.58602	8	1.71306	-1.10243	ST3GAL1|ST3GAL4|SLC25A1|CHST3|AKR1A1|CHPF2|CHST14|ACSF3
Reactome Gene Sets	Chondroitin sulfate biosynthesis	R-HSA-2022870	-2.46848	9.74422	4.89117	3	0.642398	-1.0978	BGN|CHST3|CHPF2
GO Biological Processes	sulfur compound metabolic process	GO:0006790	-2.43176	2.4826	3.30204	12	2.56959	-1.07031	EDNRA|G6PD|ST3GAL1|ST3GAL4|SLC25A1|CHST3|AKR1A1|PHGDH|CHPF2|MICAL1|CHST14|ACSF3
KEGG Pathway	Glycosaminoglycan biosynthesis - chondroitin sulfate / dermatan sulfate	hsa00532	-2.40648	9.28021	4.74608	3	0.642398	-1.05877	CHST3|CHPF2|CHST14
Reactome Gene Sets	Chondroitin sulfate/dermatan sulfate metabolism	R-HSA-1793185	-2.13646	5.19692	3.7137	4	0.856531	-0.881245	BGN|CHST3|CHPF2|CHST14
WikiPathways	VEGFA VEGFR2 signaling	WP3888	-6.49393	3.4586	6.43542	23	4.92505	-3.9527	CCND1|BMP2|CRIP2|CSK|S1PR1|EIF4G1|ENG|HRAS|HSPB1|MMP14|P4HB|PLAUR|PPP1CA|MAPK3|MAPK12|PRDX2|VEGFA|P4HA2|MAPKAPK2|VPS39|RPL13A|ACKR3|MLST8
GO Biological Processes	response to oxidative stress	GO:0006979	-6.46929	3.70704	6.53285	21	4.49679	-3.93885	APOE|COMT|EDNRA|G6PD|GPX3|GPX4|IL6|MMP3|MMP14|NDUFS2|MAPK3|PYCR1|PRDX2|LONP1|RIPK3|SIRT2|TXN2|ANKZF1|HM13|SESN2|MAP1LC3A
GO Biological Processes	cellular response to oxidative stress	GO:0034599	-4.90989	4.02416	5.7058	14	2.99786	-2.75526	EDNRA|G6PD|IL6|MMP3|MAPK3|PYCR1|PRDX2|LONP1|RIPK3|SIRT2|ANKZF1|HM13|SESN2|MAP1LC3A
GO Biological Processes	cellular response to chemical stress	GO:0062197	-4.42127	3.44319	5.1632	15	3.21199	-2.41638	EDNRA|G6PD|IL6|MMP3|MAPK3|PYCR1|PRDX2|LONP1|RIPK3|SIRT2|ANKZF1|MLST8|HM13|SESN2|MAP1LC3A
GO Biological Processes	cellular response to reactive oxygen species	GO:0034614	-2.29945	3.36837	3.44841	7	1.49893	-0.984671	IL6|MMP3|MAPK3|PRDX2|RIPK3|ANKZF1|MAP1LC3A
GO Biological Processes	response to reactive oxygen species	GO:0000302	-2.12839	2.85545	3.13924	8	1.71306	-0.87459	APOE|IL6|MMP3|MAPK3|PRDX2|RIPK3|ANKZF1|MAP1LC3A
GO Biological Processes	tube morphogenesis	GO:0035239	-6.39501	2.83262	6.0797	30	6.42398	-3.87773	AAMP|ANPEP|APOE|BMP2|BMP4|CSF1|DVL1|S1PR1|EDNRA|ENG|LRP1|MFGE8|MMP14|PPP1CA|SFRP1|SFRP2|TGFB1|TSC2|VEGFA|ADAM15|NTN1|CUL7|MED12|BCL2L11|WASF2|CIB1|DEAF1|PLXNB2|ACKR3|PLXDC1
GO Biological Processes	vasculature development	GO:0001944	-4.69978	2.69696	5.04036	23	4.92505	-2.58942	AAMP|ANPEP|APOE|BMP2|BMP4|COL5A1|COMT|S1PR1|EDNRA|ENG|LRP1|MFGE8|MMP14|SFRP2|TGFB1|VEGFA|ADAM15|CUL7|WASF2|CIB1|ACKR3|PLXDC1|RIC8A
GO Biological Processes	blood vessel morphogenesis	GO:0048514	-4.2472	2.82441	4.80339	19	4.06852	-2.29433	AAMP|ANPEP|APOE|BMP4|S1PR1|EDNRA|ENG|LRP1|MFGE8|MMP14|SFRP2|TGFB1|VEGFA|ADAM15|CUL7|WASF2|CIB1|ACKR3|PLXDC1
GO Biological Processes	blood vessel development	GO:0001568	-4.02133	2.55946	4.54171	21	4.49679	-2.14927	AAMP|ANPEP|APOE|BMP4|COL5A1|COMT|S1PR1|EDNRA|ENG|LRP1|MFGE8|MMP14|SFRP2|TGFB1|VEGFA|ADAM15|CUL7|WASF2|CIB1|ACKR3|PLXDC1
GO Biological Processes	angiogenesis	GO:0001525	-4.00214	3.02146	4.71471	16	3.42612	-2.13592	AAMP|ANPEP|BMP4|S1PR1|EDNRA|ENG|MFGE8|MMP14|SFRP2|TGFB1|VEGFA|ADAM15|WASF2|CIB1|ACKR3|PLXDC1
GO Biological Processes	heart development	GO:0007507	-3.58316	2.37664	4.16349	21	4.49679	-1.84925	AP1B1|BMP2|BMP4|COL5A1|DVL1|ECE1|S1PR1|EDNRA|ENG|ID3|MAPK3|SFRP2|TGFB1|TSC2|COL14A1|VEGFA|ADAM15|MED12|OBSL1|SIRT6|GALNT11
GO Biological Processes	epithelial to mesenchymal transition	GO:0001837	-3.40174	5.22678	4.93659	7	1.49893	-1.7305	BMP2|EDNRA|ENG|SFRP1|TGFB1|ADAM15|CUL7
GO Biological Processes	vascular associated smooth muscle cell development	GO:0097084	-3.14326	16.2404	6.60246	3	0.642398	-1.56109	EDNRA|ENG|VEGFA
GO Biological Processes	artery morphogenesis	GO:0048844	-3.13353	5.56812	4.78434	6	1.2848	-1.55585	APOE|BMP4|EDNRA|ENG|LRP1|VEGFA
GO Biological Processes	artery development	GO:0060840	-2.98745	4.45814	4.37429	7	1.49893	-1.45299	APOE|BMP4|COMT|EDNRA|ENG|LRP1|VEGFA
GO Biological Processes	cardiac muscle tissue development	GO:0048738	-2.97687	3.28088	4.02616	10	2.14133	-1.44607	BMP2|BMP4|S1PR1|EDNRA|ENG|TGFB1|COL14A1|VEGFA|OBSL1|SIRT6
GO Biological Processes	striated muscle tissue development	GO:0014706	-2.87939	3.18439	3.9142	10	2.14133	-1.37678	BMP2|BMP4|S1PR1|EDNRA|ENG|TGFB1|COL14A1|VEGFA|OBSL1|SIRT6
GO Biological Processes	branching involved in blood vessel morphogenesis	GO:0001569	-2.8487	8.12018	5.03882	4	0.856531	-1.3529	EDNRA|ENG|SFRP2|VEGFA
GO Biological Processes	outflow tract morphogenesis	GO:0003151	-2.82922	4.87211	4.3361	6	1.2848	-1.34139	BMP4|DVL1|EDNRA|ENG|SFRP2|VEGFA
GO Biological Processes	smooth muscle cell differentiation	GO:0051145	-2.61095	7.02286	4.58355	4	0.856531	-1.19241	BMP4|EDNRA|ENG|VEGFA
GO Biological Processes	cardiac muscle tissue morphogenesis	GO:0055008	-2.60561	5.32471	4.22759	5	1.07066	-1.19241	BMP2|S1PR1|EDNRA|ENG|TGFB1
GO Biological Processes	heart morphogenesis	GO:0003007	-2.55355	2.70673	3.48255	11	2.35546	-1.15616	BMP2|BMP4|COL5A1|DVL1|S1PR1|EDNRA|ENG|SFRP2|TGFB1|VEGFA|ADAM15
GO Biological Processes	vascular associated smooth muscle cell differentiation	GO:0035886	-2.53412	10.2571	5.04685	3	0.642398	-1.14693	EDNRA|ENG|VEGFA
GO Biological Processes	cardiocyte differentiation	GO:0035051	-2.48256	3.63784	3.69517	7	1.49893	-1.10769	BMP2|BMP4|EDNRA|MAPK3|VEGFA|OBSL1|SIRT6
GO Biological Processes	muscle structure development	GO:0061061	-2.46434	2.10753	3.1977	17	3.64026	-1.09547	ASS1|BMP2|BMP4|CD81|S1PR1|EDNRA|ENG|ID3|PITX1|MAPK12|TGFB1|VEGFA|SPEG|OBSL1|PLD3|SIRT6|UNC45A
GO Biological Processes	atrial cardiac muscle tissue development	GO:0003228	-2.34776	8.85838	4.61037	3	0.642398	-1.01767	BMP4|EDNRA|ENG
GO Biological Processes	mesenchyme development	GO:0060485	-2.28266	2.63002	3.21625	10	2.14133	-0.975815	BMP2|BMP4|EDNRA|ENG|MAPK3|SFRP1|SFRP2|TGFB1|ADAM15|CUL7
GO Biological Processes	muscle tissue morphogenesis	GO:0060415	-2.24345	4.38929	3.64996	5	1.07066	-0.95173	BMP2|S1PR1|EDNRA|ENG|TGFB1
GO Biological Processes	mesenchymal cell differentiation	GO:0048762	-2.24211	2.98673	3.28622	8	1.71306	-0.95173	BMP2|EDNRA|ENG|MAPK3|SFRP1|TGFB1|ADAM15|CUL7
GO Biological Processes	muscle organ morphogenesis	GO:0048644	-2.07968	4.00997	3.39171	5	1.07066	-0.837773	BMP2|S1PR1|EDNRA|ENG|TGFB1
GO Biological Processes	cardiac epithelial to mesenchymal transition	GO:0060317	-2.0495	6.96016	3.94522	3	0.642398	-0.819352	BMP2|ENG|ADAM15
GO Biological Processes	biological process involved in symbiotic interaction	GO:0044403	-6.1562	4.24748	6.57561	17	3.64026	-3.6517	ANPEP|APOE|CD81|DPP4|GAS6|IFI27|PHB1|PI4KA|PPIB|PSMC3|SLC1A5|SLC3A2|SMARCB1|SMPD1|RAB29|CTDP1|CHMP4B
GO Biological Processes	viral process	GO:0016032	-5.66374	4.12454	6.22775	16	3.42612	-3.30266	ANPEP|APOE|CD81|DPP4|GAS6|MGAT1|PHB1|ST3GAL1|ST3GAL4|SLC1A5|SLC3A2|SMARCB1|SMPD1|MAN1B1|LRSAM1|CHMP4B
GO Biological Processes	viral life cycle	GO:0019058	-4.6773	4.40417	5.67939	12	2.56959	-2.57699	ANPEP|APOE|CD81|DPP4|GAS6|PHB1|SLC1A5|SLC3A2|SMARCB1|SMPD1|LRSAM1|CHMP4B
GO Biological Processes	symbiont entry into host cell	GO:0046718	-3.50979	4.72447	4.89309	8	1.71306	-1.79991	ANPEP|CD81|DPP4|GAS6|PHB1|SLC1A5|SLC3A2|SMPD1
GO Biological Processes	symbiont entry into host	GO:0044409	-3.45669	4.6401	4.82569	8	1.71306	-1.76612	ANPEP|CD81|DPP4|GAS6|PHB1|SLC1A5|SLC3A2|SMPD1
GO Biological Processes	biological process involved in interaction with host	GO:0051701	-3.27993	3.92385	4.47353	9	1.92719	-1.65491	ANPEP|CD81|DPP4|GAS6|PHB1|SLC1A5|SLC3A2|SMPD1|CHMP4B
GO Biological Processes	response to nutrient levels	GO:0031667	-6.0997	3.18179	6.08807	24	5.13919	-3.63141	ABCA1|APOE|ASS1|COMT|DAP|EIF4G1|FOLR2|G6PD|GAS6|PMAIP1|MAPK3|SFRP1|SFRP2|TGFB1|TSC2|KYNU|EHMT2|SLC27A4|SIRT2|TXN2|ULK3|MLST8|SESN2|MAP1LC3A
GO Biological Processes	cellular response to nutrient levels	GO:0031669	-4.71983	3.87004	5.52262	14	2.99786	-2.60437	COMT|DAP|EIF4G1|FOLR2|GAS6|PMAIP1|MAPK3|SFRP1|TSC2|EHMT2|TXN2|MLST8|SESN2|MAP1LC3A
GO Biological Processes	cellular response to starvation	GO:0009267	-3.39147	3.71208	4.49896	10	2.14133	-1.72664	COMT|DAP|GAS6|PMAIP1|MAPK3|SFRP1|TSC2|EHMT2|SESN2|MAP1LC3A
GO Biological Processes	response to starvation	GO:0042594	-3.24983	3.30822	4.25686	11	2.35546	-1.63645	COMT|DAP|GAS6|PMAIP1|MAPK3|SFRP1|TSC2|EHMT2|ULK3|SESN2|MAP1LC3A
KEGG Pathway	p53 signaling pathway	hsa04115	-2.97518	5.19692	4.55022	6	1.2848	-1.44607	CCND1|PMAIP1|TSC2|EI24|ZMAT3|SESN2
GO Biological Processes	positive regulation of cellular catabolic process	GO:0031331	-2.5814	2.90007	3.56891	10	2.14133	-1.17557	ADRA2A|APOE|MAPK3|TSC2|SQSTM1|MLST8|CDK5RAP3|SESN2|LRSAM1|DAGLB
WikiPathways	p53 transcriptional gene network	WP4963	-2.40684	4.01823	3.72278	6	1.2848	-1.05877	PMAIP1|TSC2|XPC|MLST8|ZMAT3|SESN2
GO Biological Processes	regulation of macroautophagy	GO:0016241	-2.10106	2.82441	3.10375	8	1.71306	-0.854968	CAPN1|CLN3|MAPK3|TSC2|EHMT2|CDK5RAP3|SESN2|LRSAM1
GO Biological Processes	regulation of TOR signaling	GO:0032006	-2.05656	3.03153	3.11874	7	1.49893	-0.821441	ARAF|GAS6|MAPK3|TSC2|MLST8|SESN2|KLHL22
GO Biological Processes	cellular response to amino acid starvation	GO:0034198	-2.01953	4.81196	3.50563	4	0.856531	-0.795768	DAP|MAPK3|SESN2|MAP1LC3A
Reactome Gene Sets	TP53 Regulates Metabolic Genes	R-HSA-5628897	-2.01488	3.86675	3.28977	5	1.07066	-0.79309	G6PD|PRDX2|TSC2|MLST8|SESN2
GO Biological Processes	endomembrane system organization	GO:0010256	-6.09113	3.00533	5.99997	26	5.56745	-3.63023	ABCA1|AP1B1|CLU|CLN3|COL5A1|FOLR2|GAK|GPER1|HPS1|KIFC3|SMPD1|SQSTM1|RAB29|SYT7|CUL7|MAFB|SIRT2|OBSL1|TMED3|COG4|TMED9|CC2D1A|LAPTM4B|DMKN|SNAP47|CHMP4B
GO Biological Processes	membrane organization	GO:0061024	-5.60558	2.59155	5.52602	30	6.42398	-3.26655	ABCA1|APOE|ARF1|CLU|CLN3|COL5A1|DNM2|DPP4|DVL1|FOLR2|GAS6|GPER1|PMAIP1|SMPD1|SPG7|IER3|SYT7|PITPNM1|MAFB|BCL2L11|SIRT2|VPS39|TMED9|LAPTM4B|TRAPPC6A|CPTP|DMKN|AZIN2|SNAP47|CHMP4B
GO Biological Processes	vacuole organization	GO:0007033	-4.22191	3.95704	5.20642	12	2.56959	-2.2834	ABCA1|ACP2|CLN3|CTSD|HPS1|SYT7|AP4M1|ULK3|LAPTM4B|SPNS1|MAP1LC3A|CHMP4B
GO Biological Processes	vesicle organization	GO:0016050	-3.98757	3.01271	4.70118	16	3.42612	-2.12964	ABCA1|AP1B1|APOE|CLN3|DNM2|HPS1|SQSTM1|RAB29|SYT7|VPS39|TMED9|CC2D1A|LAPTM4B|TRAPPC6A|SNAP47|CHMP4B
GO Biological Processes	lysosome organization	GO:0007040	-3.64801	4.94944	5.06894	8	1.71306	-1.89794	ABCA1|ACP2|CLN3|HPS1|SYT7|LAPTM4B|SPNS1|CHMP4B
GO Biological Processes	lytic vacuole organization	GO:0080171	-3.64801	4.94944	5.06894	8	1.71306	-1.89794	ABCA1|ACP2|CLN3|HPS1|SYT7|LAPTM4B|SPNS1|CHMP4B
GO Biological Processes	plasma membrane organization	GO:0007009	-3.23803	3.87187	4.42355	9	1.92719	-1.62788	CLU|CLN3|COL5A1|FOLR2|SMPD1|SYT7|MAFB|DMKN|CHMP4B
GO Biological Processes	membrane fusion	GO:0061025	-2.37914	3.14965	3.462	8	1.71306	-1.03882	CLN3|DPP4|FOLR2|GAS6|SYT7|VPS39|SNAP47|CHMP4B
GO Biological Processes	plasma membrane repair	GO:0001778	-2.18835	7.79537	4.25007	3	0.642398	-0.915777	SMPD1|SYT7|CHMP4B
Reactome Gene Sets	Platelet activation, signaling and aggregation	R-HSA-76002	-6.08709	4.19903	6.51509	17	3.64026	-3.63023	AAMP|ADRA2A|SERPING1|CLU|CSK|GAS6|GNB2|ORM2|MAPK3|PSAP|RARRES2|TGFB1|TUBA4A|VEGFA|MAGED2|CHID1|DAGLB
Reactome Gene Sets	Hemostasis	R-HSA-109582	-5.7755	2.81987	5.73413	27	5.78158	-3.40063	AAMP|ADRA2A|SERPING1|CLU|CSK|GAS6|GNB2|GYPC|HRAS|MMP1|ORM2|PLAUR|MAPK3|PSAP|RARRES2|SLC3A2|TGFB1|TUBA4A|VEGFA|MAGED2|SLC7A8|SH2B1|EHD3|MICAL1|CHID1|ORAI2|DAGLB
Reactome Gene Sets	Platelet degranulation	R-HSA-114608	-5.27315	5.53935	6.46022	11	2.35546	-3.01616	SERPING1|CLU|GAS6|ORM2|PSAP|RARRES2|TGFB1|TUBA4A|VEGFA|MAGED2|CHID1
Reactome Gene Sets	Response to elevated platelet cytosolic Ca2+	R-HSA-76005	-5.11404	5.33266	6.28495	11	2.35546	-2.88128	SERPING1|CLU|GAS6|ORM2|PSAP|RARRES2|TGFB1|TUBA4A|VEGFA|MAGED2|CHID1
GO Biological Processes	negative regulation of cellular component organization	GO:0051129	-6.0488	2.72566	5.83875	30	6.42398	-3.59755	ADD1|APOE|BMP4|CLU|CSK|DNM2|DPP4|S1PR1|GAK|LIMK2|LRPAP1|MMP14|TGFB1|TSC2|NR1H2|VEGFA|IER3|RAB29|CH25H|NTN1|WASF2|CIB1|EHMT2|SIRT2|RPL13A|MYLIP|RIN3|CPTP|KLHL22|LRSAM1
GO Biological Processes	regulation of neuron projection development	GO:0010975	-2.38674	2.18971	3.16129	15	3.21199	-1.04512	APBB1|APOE|DVL1|GAK|SFRP1|SFRP2|VEGFA|RAB29|NTN1|CUL7|PQBP1|CIB1|OBSL1|PLXNB2|MYLIP
GO Biological Processes	regulation of plasma membrane bounded cell projection organization	GO:0120035	-2.24047	1.91359	2.93247	19	4.06852	-0.95173	APBB1|APOE|CLN3|DVL1|GAK|HRAS|LIMK2|SFRP1|SFRP2|VEGFA|RAB29|NTN1|CUL7|PQBP1|WASF2|CIB1|OBSL1|PLXNB2|MYLIP
GO Biological Processes	regulation of cell projection organization	GO:0031344	-2.12529	1.86445	2.81187	19	4.06852	-0.872202	APBB1|APOE|CLN3|DVL1|GAK|HRAS|LIMK2|SFRP1|SFRP2|VEGFA|RAB29|NTN1|CUL7|PQBP1|WASF2|CIB1|OBSL1|PLXNB2|MYLIP
GO Biological Processes	response to hormone	GO:0009725	-6.02513	2.6148	5.76903	32	6.85225	-3.57946	ADRA2A|AGT|ASS1|CCND1|COMT|CSK|AKR1C1|EDNRA|ESRRA|GPER1|HRAS|IL6|INPPL1|MMP14|PHB1|POR|MAPK3|PTGDS|RARRES2|RXRB|SFRP1|TGFB1|TYK2|NR1H2|EIF2B4|BCL2L11|PTPRU|ARPC1B|SLC27A4|WBP2|TXN2|SESN2
GO Biological Processes	cellular response to hormone stimulus	GO:0032870	-3.78576	2.52768	4.36776	20	4.28266	-1.98274	ADRA2A|AGT|ASS1|CSK|AKR1C1|EDNRA|ESRRA|GPER1|HRAS|PHB1|MAPK3|RARRES2|RXRB|SFRP1|TGFB1|TYK2|NR1H2|BCL2L11|SLC27A4|WBP2
GO Biological Processes	cellular response to nitrogen compound	GO:1901699	-3.50348	2.34397	4.09347	21	4.49679	-1.79461	AGT|ASS1|COMT|CSK|EDNRA|FOLR2|GPER1|HRAS|LRP1|MMP3|MAPK3|RARRES2|SFRP1|TGFB1|TYK2|UROS|PQBP1|EHMT2|SLC27A4|SESN2|KLHL22
GO Biological Processes	cellular response to organonitrogen compound	GO:0071417	-3.42314	2.43445	4.07271	19	4.06852	-1.74205	AGT|ASS1|COMT|CSK|EDNRA|FOLR2|GPER1|HRAS|LRP1|MAPK3|RARRES2|SFRP1|TGFB1|TYK2|UROS|EHMT2|SLC27A4|SESN2|KLHL22
GO Biological Processes	response to peptide hormone	GO:0043434	-3.04376	2.56427	3.83684	15	3.21199	-1.48858	AGT|ASS1|COMT|CSK|EDNRA|GPER1|HRAS|INPPL1|MAPK3|RARRES2|TGFB1|TYK2|EIF2B4|SLC27A4|SESN2
GO Biological Processes	cellular response to peptide hormone stimulus	GO:0071375	-2.76406	2.88135	3.71974	11	2.35546	-1.2975	AGT|ASS1|CSK|EDNRA|GPER1|HRAS|MAPK3|RARRES2|TGFB1|TYK2|SLC27A4
KEGG Pathway	Efferocytosis	hsa04148	-6.00991	5.41345	6.91026	13	2.78373	-3.57946	ABCA1|ARG2|S1PR1|GAS6|LRP1|MFGE8|MAPK3|MAPK12|TGFB1|NR1H2|CH25H|MAPKAPK2|VPS39
Reactome Gene Sets	Metabolism of lipids	R-HSA-556833	-6.00981	2.66024	5.78417	31	6.63812	-3.57946	ABCA1|AGT|ARF1|CSNK1G2|AKR1C1|ESRRA|GPX4|INPPL1|PI4KA|CTSA|PPP1CA|PSAP|PTGDS|RXRB|SMPD1|NR1H2|CH25H|MAPKAPK2|PGS1|PITPNM1|MED12|PEMT|CDIPT|CYP46A1|PNPLA6|PLD3|ST6GALNAC6|HSD17B14|VAC14|SLC44A2|ACSF3
GO Biological Processes	organophosphate biosynthetic process	GO:0090407	-5.81321	2.97988	5.83187	25	5.35332	-3.42475	AMPD2|CLN3|DCTD|G6PD|INPPL1|NDUFS2|NME4|PI4KA|SDHA|SLC25A1|TGFB1|PDXK|GPAA1|KYNU|PIGQ|PGS1|PITPNM1|NAMPT|AKR1A1|PEMT|CDIPT|VAC14|SLC44A2|MPPE1|ACSF3
GO Biological Processes	lipid biosynthetic process	GO:0008610	-5.59564	2.82441	5.63417	26	5.56745	-3.26089	CLN3|CSNK1G2|G6PD|GPX4|INPPL1|FADS3|PI4KA|PTGDS|ST3GAL1|ST3GAL4|SLC25A1|SMPD1|GPAA1|CH25H|PIGQ|PGS1|PITPNM1|PEMT|CDIPT|CYP46A1|ST6GALNAC6|VAC14|SLC44A2|MPPE1|ACSF3|DAGLB
GO Biological Processes	glycerolipid biosynthetic process	GO:0045017	-4.30766	3.77008	5.20307	13	2.78373	-2.33538	CLN3|INPPL1|PI4KA|GPAA1|PIGQ|PGS1|PITPNM1|PEMT|CDIPT|VAC14|SLC44A2|MPPE1|DAGLB
GO Biological Processes	glycerophospholipid biosynthetic process	GO:0046474	-4.11743	3.8591	5.09787	12	2.56959	-2.21025	CLN3|INPPL1|PI4KA|GPAA1|PIGQ|PGS1|PITPNM1|PEMT|CDIPT|VAC14|SLC44A2|MPPE1
GO Biological Processes	glycerolipid metabolic process	GO:0046486	-3.80358	2.90331	4.52962	16	3.42612	-1.99678	APOE|CLN3|INPPL1|PI4KA|NR1H2|GPAA1|PIGQ|PGS1|PITPNM1|PEMT|CDIPT|PNPLA6|VAC14|SLC44A2|MPPE1|DAGLB
GO Biological Processes	phospholipid metabolic process	GO:0006644	-3.7219	2.85545	4.45302	16	3.42612	-1.94357	CLN3|GPX4|INPPL1|PI4KA|SMPD1|NR1H2|GPAA1|PIGQ|PGS1|PITPNM1|PEMT|CDIPT|PNPLA6|VAC14|SLC44A2|MPPE1
GO Biological Processes	glycerophospholipid metabolic process	GO:0006650	-3.69354	3.10396	4.52494	14	2.99786	-1.93064	CLN3|INPPL1|PI4KA|NR1H2|GPAA1|PIGQ|PGS1|PITPNM1|PEMT|CDIPT|PNPLA6|VAC14|SLC44A2|MPPE1
GO Biological Processes	phospholipid biosynthetic process	GO:0008654	-3.39015	3.22123	4.33784	12	2.56959	-1.72623	CLN3|INPPL1|PI4KA|GPAA1|PIGQ|PGS1|PITPNM1|PEMT|CDIPT|VAC14|SLC44A2|MPPE1
Reactome Gene Sets	Phospholipid metabolism	R-HSA-1483257	-3.31761	3.37064	4.33102	11	2.35546	-1.67669	ARF1|INPPL1|PI4KA|PGS1|PITPNM1|PEMT|CDIPT|PNPLA6|PLD3|VAC14|SLC44A2
GO Biological Processes	phosphatidylinositol biosynthetic process	GO:0006661	-3.11571	4.12454	4.39449	8	1.71306	-1.54026	INPPL1|PI4KA|GPAA1|PIGQ|PITPNM1|CDIPT|VAC14|MPPE1
GO Biological Processes	phosphatidylinositol metabolic process	GO:0046488	-2.49306	3.28919	3.60726	8	1.71306	-1.11491	INPPL1|PI4KA|GPAA1|PIGQ|PITPNM1|CDIPT|VAC14|MPPE1
GO Biological Processes	cellular component disassembly	GO:0022411	-6.00899	3.60897	6.22653	20	4.28266	-3.57946	APEH|CLN3|DNASE2|GAK|GPER1|MMP1|MMP3|MMP14|SMARCB1|SMARCD2|ADAM15|SQSTM1|ULK3|FIS1|ANKZF1|MCOLN1|MICAL1|CDK5RAP3|MAP1LC3A|CHMP4B
GO Biological Processes	protein-containing complex disassembly	GO:0032984	-3.34417	4.00447	4.55015	9	1.92719	-1.69828	APEH|CLN3|GAK|SMARCB1|SMARCD2|MCOLN1|MICAL1|MAP1LC3A|CHMP4B
GO Biological Processes	autophagosome maturation	GO:0097352	-2.10619	5.09502	3.65965	4	0.856531	-0.856643	CLN3|MCOLN1|MAP1LC3A|CHMP4B
GO Biological Processes	phagosome maturation	GO:0090382	-2.00699	6.72015	3.85343	3	0.642398	-0.789121	CLN3|SYT7|MCOLN1
KEGG Pathway	Cellular senescence	hsa04218	-5.97841	5.37897	6.87832	13	2.78373	-3.55934	CCND1|CAPN1|E2F4|HLA-B|HRAS|IL6|PPP1CA|MAPK3|MAPK12|TGFB1|TSC2|SQSTM1|MAPKAPK2
KEGG Pathway	Toxoplasmosis	hsa05145	-5.05808	5.85238	6.40393	10	2.14133	-2.84727	HLA-DMB|HLA-DPA1|IL10RB|IRAK1|LAMA4|LAMB2|MAPK3|MAPK12|TGFB1|TYK2
KEGG Pathway	Th17 cell differentiation	hsa04659	-4.33963	5.41345	5.74511	9	1.92719	-2.3599	HLA-DMB|HLA-DPA1|IL1R1|IL6|MAPK3|RXRB|MAPK12|TGFB1|TYK2
KEGG Pathway	Kaposi sarcoma-associated herpesvirus infection	hsa05167	-4.24323	3.97723	5.22856	12	2.56959	-2.29433	CCND1|CSF2|GNB2|HLA-B|HRAS|IL6|MAPK3|MAPK12|TYK2|VEGFA|MAPKAPK2|MAP1LC3A
KEGG Pathway	AGE-RAGE signaling pathway in diabetic complications	hsa04933	-3.7646	5.14546	5.21785	8	1.71306	-1.96656	AGT|CCND1|HRAS|IL6|MAPK3|MAPK12|TGFB1|VEGFA
KEGG Pathway	Leishmaniasis	hsa05140	-3.73019	5.90559	5.38917	7	1.49893	-1.94675	CYBA|HLA-DMB|HLA-DPA1|IRAK1|MAPK3|MAPK12|TGFB1
WikiPathways	Hepatitis C and hepatocellular carcinoma	WP3646	-3.6612	6.96016	5.58196	6	1.2848	-1.90361	CCND1|IL6|MMP1|MAPK3|TGFB1|VEGFA
KEGG Pathway	Human cytomegalovirus infection	hsa05163	-3.08769	3.16184	4.07883	11	2.35546	-1.51964	CCND1|GNB2|HLA-B|HRAS|IL1R1|IL6|IL10RB|MAPK3|MAPK12|TSC2|VEGFA
WikiPathways	Non genomic actions of 1 25 dihydroxyvitamin D3	WP4341	-2.94505	5.12854	4.5059	6	1.2848	-1.4219	HRAS|IL6|MAPK3|RXRB|MAPK12|TYK2
KEGG Pathway	Tuberculosis	hsa05152	-2.70275	3.24807	3.78244	9	1.92719	-1.25721	CTSD|HLA-DMB|HLA-DPA1|IL6|IL10RB|IRAK1|MAPK3|MAPK12|TGFB1
KEGG Pathway	Lipid and atherosclerosis	hsa05417	-2.69591	3.00747	3.70222	10	2.14133	-1.25239	ABCA1|CYBA|HRAS|IL6|IRAK1|MMP1|MMP3|MAPK3|RXRB|MAPK12
WikiPathways	Host pathogen interaction of human coronaviruses MAPK signaling	WP4877	-2.65539	7.21794	4.66755	4	0.856531	-1.22479	BST2|IFI27|MAPK3|MAPK12
WikiPathways	Hepatitis B infection	WP4666	-2.61406	3.44167	3.7609	8	1.71306	-1.19241	ARAF|HRAS|IL6|IRAK1|MAPK3|MAPK12|TGFB1|TYK2
KEGG Pathway	Hepatitis B	hsa05161	-2.411	3.18829	3.5027	8	1.71306	-1.05877	ARAF|HRAS|IL6|IRAK1|MAPK3|MAPK12|TGFB1|TYK2
KEGG Pathway	Relaxin signaling pathway	hsa04926	-2.38866	3.49792	3.56876	7	1.49893	-1.04618	GNB2|HRAS|MMP1|MAPK3|MAPK12|TGFB1|VEGFA
KEGG Pathway	Human immunodeficiency virus 1 infection	hsa05170	-2.22179	2.74485	3.1953	9	1.92719	-0.937246	AP1B1|BST2|GNB2|HLA-B|HRAS|IRAK1|LIMK2|MAPK3|MAPK12
WikiPathways	Regulatory circuits of STAT3 signaling	WP4538	-2.1476	4.1642	3.49867	5	1.07066	-0.884881	IL10RB|MAPK3|MAPK12|TYK2|MLST8
WikiPathways	Cannabinoid receptor signaling	WP3869	-2.00699	6.72015	3.85343	3	0.642398	-0.789121	MAPK3|MAPK12|DAGLB
WikiPathways	HDAC6 interactions in the central nervous system	WP5426	-5.87652	6.38014	7.13247	11	2.35546	-3.46259	APOE|FUS|HSPB1|PPP1CA|MAPK3|PRDX2|TUBA4A|SQSTM1|SIRT2|HDAC11|MAP1LC3A
WikiPathways	Apoptosis related network due to altered Notch3 in ovarian cancer	WP2864	-2.04776	4.90275	3.55568	4	0.856531	-0.819352	APOE|HSPB1|IER3|SQSTM1
Reactome Gene Sets	Molecules associated with elastic fibres	R-HSA-2129379	-5.86884	12.29	8.59199	7	1.49893	-3.45999	BMP2|BMP4|FBLN1|LTBP3|MFAP2|TGFB1|GDF5
GO Biological Processes	skeletal system development	GO:0001501	-5.3867	2.97632	5.58299	23	4.92505	-3.09256	ACP5|BGN|BMP2|BMP4|CHI3L1|EDNRA|ENG|HOXB2|INPPL1|LTBP3|MMP14|PITX1|PPIB|MAPK3|SFRP1|SFRP2|TGFB1|VEGFA|GDF5|MED12|DEAF1|SULF2|FAM20C
Reactome Gene Sets	Elastic fibre formation	R-HSA-1566948	-5.33841	10.3348	7.74781	7	1.49893	-3.05952	BMP2|BMP4|FBLN1|LTBP3|MFAP2|TGFB1|GDF5
GO Biological Processes	connective tissue development	GO:0061448	-4.7821	3.92009	5.58265	14	2.99786	-2.65886	BGN|BMP2|BMP4|CHI3L1|COL5A1|CSF1|HRAS|LTBP3|PITX1|MAPK3|SFRP2|TGFB1|GDF5|SULF2
GO Biological Processes	positive regulation of SMAD protein signal transduction	GO:0060391	-4.56333	9.99407	7.02751	6	1.2848	-2.49644	BMP2|BMP4|ENG|TGFB1|GDF5|SH2B1
GO Biological Processes	respiratory system development	GO:0060541	-4.42923	3.87385	5.32466	13	2.78373	-2.4218	ASS1|BMP2|BMP4|CHI3L1|EIF4G1|LTBP3|MMP14|PPP1CA|MAPK3|TGFB1|VEGFA|ADAMTSL2|RPL13A
WikiPathways	Adipogenesis	WP236	-4.42869	4.95889	5.67783	10	2.14133	-2.4218	AGT|BMP2|BMP4|DVL1|E2F4|ID3|IL6|TGFB1|NAMPT|BSCL2
GO Biological Processes	lung development	GO:0030324	-4.35199	4.08135	5.34149	12	2.56959	-2.36657	BMP2|BMP4|CHI3L1|EIF4G1|LTBP3|MMP14|PPP1CA|MAPK3|TGFB1|VEGFA|ADAMTSL2|RPL13A
GO Biological Processes	respiratory tube development	GO:0030323	-4.26469	3.99763	5.25084	12	2.56959	-2.30515	BMP2|BMP4|CHI3L1|EIF4G1|LTBP3|MMP14|PPP1CA|MAPK3|TGFB1|VEGFA|ADAMTSL2|RPL13A
GO Biological Processes	bone development	GO:0060348	-4.22191	3.95704	5.20642	12	2.56959	-2.2834	ACP5|BGN|BMP2|BMP4|ENG|INPPL1|LTBP3|MMP14|PPIB|TGFB1|SULF2|FAM20C
GO Biological Processes	cartilage development	GO:0051216	-4.06142	4.10676	5.13884	11	2.35546	-2.17746	BGN|BMP2|BMP4|CHI3L1|LTBP3|PITX1|MAPK3|SFRP2|TGFB1|GDF5|SULF2
GO Biological Processes	enzyme-linked receptor protein signaling pathway	GO:0007167	-3.9786	2.41766	4.45214	23	4.92505	-2.12521	BMP2|BMP4|CSF1|ENG|GAS6|HRAS|HSPB1|LRP1|LTBP3|MAPK3|RARRES2|SFRP1|SFRP2|TGFB1|TSC2|TYK2|VEGFA|GDF5|MAPKAPK2|PTPRU|SH2B1|SULF2|MAP1LC3A
GO Biological Processes	BMP signaling pathway	GO:0030509	-3.73019	5.90559	5.38917	7	1.49893	-1.94675	BMP2|BMP4|ENG|MAPK3|SFRP1|SFRP2|GDF5
GO Biological Processes	regulation of SMAD protein signal transduction	GO:0060390	-3.69508	5.82987	5.34043	7	1.49893	-1.93064	BMP2|BMP4|ENG|LRP1|TGFB1|GDF5|SH2B1
GO Biological Processes	tissue remodeling	GO:0048771	-3.50979	4.72447	4.89309	8	1.71306	-1.79991	ACP5|AGT|CAPN1|EDNRA|LTBP3|MMP14|TGFB1|GDF5
GO Biological Processes	chondrocyte differentiation	GO:0002062	-3.49524	5.41345	5.0647	7	1.49893	-1.79436	BMP2|BMP4|LTBP3|SFRP2|TGFB1|GDF5|SULF2
GO Biological Processes	response to BMP	GO:0071772	-3.28306	4.99704	4.77468	7	1.49893	-1.65491	BMP2|BMP4|ENG|MAPK3|SFRP1|SFRP2|GDF5
GO Biological Processes	cellular response to BMP stimulus	GO:0071773	-3.28306	4.99704	4.77468	7	1.49893	-1.65491	BMP2|BMP4|ENG|MAPK3|SFRP1|SFRP2|GDF5
GO Biological Processes	cell surface receptor protein serine/threonine kinase signaling pathway	GO:0007178	-3.16655	3.47387	4.24302	10	2.14133	-1.57679	BMP2|BMP4|ENG|LTBP3|MAPK3|SFRP1|SFRP2|TGFB1|GDF5|MAP1LC3A
GO Biological Processes	positive regulation of transmembrane receptor protein serine/threonine kinase signaling pathway	GO:0090100	-2.86601	4.24981	4.21067	7	1.49893	-1.3659	BMP2|BMP4|ENG|MEN1|TGFB1|GDF5|SH2B1
KEGG Pathway	TGF-beta signaling pathway	hsa04350	-2.84259	4.21046	4.17915	7	1.49893	-1.3529	BMP2|BMP4|E2F4|ID3|MAPK3|TGFB1|GDF5
GO Biological Processes	regulation of transmembrane receptor protein serine/threonine kinase signaling pathway	GO:0090092	-2.80934	2.63084	3.67288	13	2.78373	-1.3263	BMP2|BMP4|ENG|LRP1|MEN1|SFRP1|SFRP2|TGFB1|TNFAIP6|GDF5|ADAMTSL2|SH2B1|DKK3
GO Biological Processes	transforming growth factor beta receptor superfamily signaling pathway	GO:0141091	-2.78641	3.34087	3.88318	9	1.92719	-1.31522	BMP2|BMP4|ENG|LTBP3|MAPK3|SFRP1|SFRP2|TGFB1|GDF5
GO Biological Processes	regulation of cellular response to growth factor stimulus	GO:0090287	-2.66482	2.43171	3.48352	14	2.99786	-1.2314	AGT|BMP2|BMP4|ENG|MEN1|SFRP1|SFRP2|TNFAIP6|VEGFA|GDF5|ADAMTSL2|DKK3|SULF2|FAM20C
GO Biological Processes	skeletal system morphogenesis	GO:0048705	-2.51276	2.83674	3.48856	10	2.14133	-1.13273	ACP5|BMP4|HOXB2|INPPL1|LTBP3|MMP14|SFRP1|TGFB1|VEGFA|MED12
KEGG Pathway	Hippo signaling pathway	hsa04390	-2.5099	3.31014	3.62868	8	1.71306	-1.13034	CCND1|BMP2|BMP4|DVL1|PPP1CA|TGFB1|GDF5|PARD3
GO Biological Processes	bone morphogenesis	GO:0060349	-2.34202	3.89769	3.62913	6	1.2848	-1.0152	ACP5|BMP4|INPPL1|LTBP3|MMP14|TGFB1
GO Biological Processes	regulation of cartilage development	GO:0061035	-2.26843	4.44941	3.68947	5	1.07066	-0.967359	BMP2|BMP4|LTBP3|TGFB1|GDF5
GO Biological Processes	negative regulation of chondrocyte differentiation	GO:0032331	-2.18835	7.79537	4.25007	3	0.642398	-0.915777	BMP4|LTBP3|GDF5
GO Biological Processes	cellular response to growth factor stimulus	GO:0071363	-2.01799	1.98862	2.75864	15	3.21199	-0.794559	BMP2|BMP4|ENG|GAS6|HAS1|HSPB1|LTBP3|MAPK3|SFRP1|SFRP2|TGFB1|VEGFA|GDF5|MAPKAPK2|CIB1
Canonical Pathways	NABA CORE MATRISOME	M5884	-5.82061	4.0158	6.28174	17	3.64026	-3.42489	BGN|COL5A1|COL6A2|FBLN1|GAS6|LAMA4|LAMB2|LTBP3|MATN2|MFAP2|MFGE8|PCOLCE|TNFAIP6|COL14A1|NTN1|HMCN1|FNDC1
Canonical Pathways	NABA ECM GLYCOPROTEINS	M3008	-4.91571	4.30867	5.81062	13	2.78373	-2.75526	FBLN1|GAS6|LAMA4|LAMB2|LTBP3|MATN2|MFAP2|MFGE8|PCOLCE|TNFAIP6|NTN1|HMCN1|FNDC1
WikiPathways	Pleural mesothelioma	WP5087	-5.80265	3.25547	5.95208	22	4.71092	-3.42309	CCND1|CSF1|CSF2|DVL1|EIF4G1|HRAS|IL6|LAMA4|LAMB2|MMP3|MMP14|MAPK3|SFRP1|SFRP2|SLC3A2|TGFB1|TSC2|VEGFA|BAP1|MAPKAPK2|VGLL4|MLST8
WikiPathways	Cancer pathways	WP5434	-4.78556	2.80776	5.14291	22	4.71092	-2.65969	AGT|ARAF|CCND1|BCR|BMP2|BMP4|DVL1|EDNRA|GNB2|HRAS|IL6|LAMA4|LAMB2|MMP1|MMP3|PMAIP1|MAPK3|RXRB|TGFB1|VEGFA|BCL2L11|KIF7
Canonical Pathways	PID INTEGRIN1 PATHWAY	M18	-4.15686	6.88985	5.98939	7	1.49893	-2.23851	CD81|COL5A1|COL6A2|LAMA4|LAMB2|PLAUR|VEGFA
KEGG Pathway	Pathways in cancer	hsa05200	-4.02133	2.55946	4.54171	21	4.49679	-2.14927	AGT|ARAF|CCND1|BCR|BMP2|BMP4|DVL1|EDNRA|GNB2|HRAS|IL6|LAMA4|LAMB2|MMP1|PMAIP1|MAPK3|RXRB|TGFB1|VEGFA|BCL2L11|KIF7
KEGG Pathway	Human papillomavirus infection	hsa05165	-3.63835	2.92619	4.41929	15	3.21199	-1.88939	CCND1|CHD4|COL6A2|DVL1|HLA-B|HRAS|LAMA4|LAMB2|MAPK3|RFNG|TSC2|TYK2|VEGFA|BCAP31|PARD3
Canonical Pathways	NABA BASEMENT MEMBRANES	M5887	-3.44724	8.12018	5.63432	5	1.07066	-1.76095	COL6A2|LAMA4|LAMB2|NTN1|HMCN1
WikiPathways	PI3K Akt signaling	WP4172	-3.0641	2.68277	3.89583	14	2.99786	-1.50453	CCND1|COL6A2|CSF1|GNB2|HRAS|IL6|LAMA4|LAMB2|MAPK3|TSC2|VEGFA|BCL2L11|MLST8|G6PC3
Reactome Gene Sets	ECM proteoglycans	R-HSA-3000178	-2.94505	5.12854	4.5059	6	1.2848	-1.4219	BGN|COL5A1|COL6A2|LAMA4|LAMB2|TGFB1
KEGG Pathway	PI3K-Akt signaling pathway	hsa04151	-2.795	2.51232	3.61942	14	2.99786	-1.32322	CCND1|COL6A2|CSF1|GNB2|HRAS|IL6|LAMA4|LAMB2|MAPK3|TSC2|VEGFA|BCL2L11|MLST8|G6PC3
WikiPathways	miRNA targets in ECM and membrane receptors	WP2911	-2.56789	6.83805	4.50262	4	0.856531	-1.16779	COL5A1|COL6A2|LAMA4|LAMB2
WikiPathways	Focal adhesion	WP306	-2.41201	2.93796	3.42952	9	1.92719	-1.05877	CCND1|COL6A2|HRAS|LAMA4|LAMB2|PPP1CA|MAPK3|RASGRF1|VEGFA
KEGG Pathway	Focal adhesion	hsa04510	-2.35575	2.88006	3.36057	9	1.92719	-1.02185	CCND1|COL6A2|HRAS|LAMA4|LAMB2|PPP1CA|MAPK3|RASGRF1|VEGFA
Canonical Pathways	PID A6B1 A6B4 INTEGRIN PATHWAY	M239	-2.26521	5.64882	3.94535	4	0.856531	-0.967359	HRAS|LAMA4|LAMB2|RXRB
WikiPathways	Focal adhesion PI3K Akt mTOR signaling	WP3932	-2.11203	2.35834	2.97127	11	2.35546	-0.860345	COL5A1|COL6A2|CSF1|GNB2|HRAS|LAMA4|LAMB2|MAPK3|TSC2|VEGFA|MLST8
Reactome Gene Sets	SARS-CoV Infections	R-HSA-9679506	-5.64839	3.29515	5.87933	21	4.49679	-3.29181	BST2|CHD4|COMT|S1PR1|HLA-B|IL1R1|IRAK1|MGAT1|PPIB|RPS2|ST3GAL1|ST3GAL4|SNRPB|TYK2|VEGFA|NUP214|RIPK3|MAN1B1|VPS39|IL17RC|CHMP4B
Reactome Gene Sets	SARS-CoV-2 Infection	R-HSA-9694516	-3.08701	2.82441	3.96408	13	2.78373	-1.51964	HLA-B|IRAK1|MGAT1|RPS2|ST3GAL1|ST3GAL4|SNRPB|TYK2|NUP214|MAN1B1|VPS39|IL17RC|CHMP4B
GO Biological Processes	intracellular protein transport	GO:0006886	-5.63136	2.91046	5.69534	25	5.35332	-3.28364	AP1B1|ARF1|BCR|CLU|HSPB1|PEX6|CTSA|TGFB1|TSC2|NUP214|SQSTM1|HERC2|RAB29|AP4M1|ARL4C|BCAP31|TIMM44|XPO6|VPS39|TMED3|GGA1|TMED9|ASPSCR1|HM13|UNC93B1
GO Biological Processes	positive regulation of cell adhesion	GO:0045785	-5.57505	3.05545	5.72958	23	4.92505	-3.24873	CD81|CSF1|CSK|DPP4|HLA-DMB|HLA-DPA1|IL6|IRAK1|LAMB2|P4HB|PLAUR|SFRP1|SFRP2|ST3GAL4|SMARCB1|SMARCD2|TGFB1|TYK2|VEGFA|PTPRU|CIB1|RHOD|FRMD5
GO Biological Processes	regulation of cell-cell adhesion	GO:0022407	-4.86454	2.84126	5.2067	22	4.71092	-2.72259	ARG2|ASS1|BMP2|BMP4|CD81|CSK|DPP4|HLA-DMB|HLA-DPA1|IL6|IRAK1|PLAUR|ST3GAL4|SLC4A2|SMARCB1|SMARCD2|PRDX2|TGFB1|TYK2|VEGFA|PTPRU|C1QTNF1
GO Biological Processes	regulation of leukocyte proliferation	GO:0070663	-4.06408	3.36837	4.88772	14	2.99786	-2.17862	ARG2|BMP4|BST2|CD81|CSF1|CSF2|HLA-DMB|HLA-DPA1|IL6|MAPK3|SLC4A2|TGFB1|TYK2|RIPK3
GO Biological Processes	regulation of leukocyte cell-cell adhesion	GO:1903037	-3.88817	2.83893	4.56433	17	3.64026	-2.06201	ARG2|ASS1|BMP4|CD81|CSK|DPP4|HLA-DMB|HLA-DPA1|IL6|IRAK1|ST3GAL4|SLC4A2|SMARCB1|SMARCD2|PRDX2|TGFB1|TYK2
GO Biological Processes	regulation of lymphocyte activation	GO:0051249	-3.80808	2.53756	4.38729	20	4.28266	-1.99876	ARG2|BMP4|CD81|CLPTM1|CSK|DPP4|GAS6|HLA-DMB|HLA-DPA1|IL6|MMP14|SFRP1|SLC4A2|SMARCB1|SMARCD2|PRDX2|TGFB1|TYK2|RIPK3|TNIP2
GO Biological Processes	regulation of cell activation	GO:0050865	-3.76731	2.33821	4.27494	23	4.92505	-1.96803	APOE|ARG2|BMP4|CD81|CLPTM1|CSK|DPP4|GAS6|GPER1|HLA-DMB|HLA-DPA1|IL6|MMP14|SFRP1|SLC4A2|SMARCB1|SMARCD2|PRDX2|TGFB1|TYK2|RIPK3|TNIP2|C1QTNF1
GO Biological Processes	regulation of leukocyte activation	GO:0002694	-3.51334	2.348	4.10216	21	4.49679	-1.80042	ARG2|BMP4|CD81|CLPTM1|CSK|DPP4|GAS6|GPER1|HLA-DMB|HLA-DPA1|IL6|MMP14|SFRP1|SLC4A2|SMARCB1|SMARCD2|PRDX2|TGFB1|TYK2|RIPK3|TNIP2
GO Biological Processes	regulation of T cell activation	GO:0050863	-3.40195	2.67194	4.14983	16	3.42612	-1.7305	ARG2|BMP4|CD81|CLPTM1|CSK|DPP4|HLA-DMB|HLA-DPA1|IL6|SLC4A2|SMARCB1|SMARCD2|PRDX2|TGFB1|TYK2|RIPK3
GO Biological Processes	regulation of T cell proliferation	GO:0042129	-3.23932	3.54981	4.32594	10	2.14133	-1.62837	ARG2|BMP4|CD81|HLA-DMB|HLA-DPA1|IL6|SLC4A2|TGFB1|TYK2|RIPK3
GO Biological Processes	positive regulation of cell-cell adhesion	GO:0022409	-3.17704	2.75594	4.01029	14	2.99786	-1.58497	CD81|CSK|DPP4|HLA-DMB|HLA-DPA1|IL6|IRAK1|PLAUR|ST3GAL4|SMARCB1|SMARCD2|TGFB1|TYK2|PTPRU
GO Biological Processes	positive regulation of leukocyte proliferation	GO:0070665	-2.96388	3.54335	4.09606	9	1.92719	-1.43545	BST2|CD81|CSF1|CSF2|HLA-DMB|HLA-DPA1|IL6|MAPK3|TYK2
GO Biological Processes	positive regulation of leukocyte cell-cell adhesion	GO:1903039	-2.8262	2.77415	3.73593	12	2.56959	-1.33898	CD81|CSK|DPP4|HLA-DMB|HLA-DPA1|IL6|IRAK1|ST3GAL4|SMARCB1|SMARCD2|TGFB1|TYK2
GO Biological Processes	regulation of mononuclear cell proliferation	GO:0032944	-2.80573	2.91664	3.76632	11	2.35546	-1.3263	ARG2|BMP4|CD81|CSF1|HLA-DMB|HLA-DPA1|IL6|SLC4A2|TGFB1|TYK2|RIPK3
GO Biological Processes	positive regulation of lymphocyte activation	GO:0051251	-2.68099	2.54367	3.53628	13	2.78373	-1.24181	CD81|CSK|DPP4|GAS6|HLA-DMB|HLA-DPA1|IL6|MMP14|SMARCB1|SMARCD2|TGFB1|TYK2|TNIP2
GO Biological Processes	regulation of alpha-beta T cell proliferation	GO:0046640	-2.37087	6.04293	4.1377	4	0.856531	-1.03527	ARG2|CD81|SLC4A2|TYK2
GO Biological Processes	regulation of lymphocyte proliferation	GO:0050670	-2.36913	2.70673	3.31916	10	2.14133	-1.03396	ARG2|BMP4|CD81|HLA-DMB|HLA-DPA1|IL6|SLC4A2|TGFB1|TYK2|RIPK3
GO Biological Processes	positive regulation of leukocyte activation	GO:0002696	-2.32269	2.30737	3.14637	13	2.78373	-1.00135	CD81|CSK|DPP4|GAS6|HLA-DMB|HLA-DPA1|IL6|MMP14|SMARCB1|SMARCD2|TGFB1|TYK2|TNIP2
GO Biological Processes	positive regulation of T cell activation	GO:0050870	-2.16529	2.52768	3.07525	10	2.14133	-0.898217	CD81|CSK|DPP4|HLA-DMB|HLA-DPA1|IL6|SMARCB1|SMARCD2|TGFB1|TYK2
GO Biological Processes	positive regulation of cell activation	GO:0050867	-2.14475	2.1935	2.94687	13	2.78373	-0.88383	CD81|CSK|DPP4|GAS6|HLA-DMB|HLA-DPA1|IL6|MMP14|SMARCB1|SMARCD2|TGFB1|TYK2|TNIP2
GO Biological Processes	chordate embryonic development	GO:0043009	-5.43265	2.70256	5.48218	27	5.78158	-3.12673	BMP2|BMP4|CSF2|DVL1|ECE1|EDNRA|HOXB2|MGAT1|MMP14|SFRP1|SFRP2|SMARCB1|TGFB1|TSC2|VEGFA|BAP1|MED12|BCL2L11|PEMT|DEAF1|PLXNB2|PHGDH|WDR74|SULF2|RIC8A|HM13|ZNF358
GO Biological Processes	embryo development ending in birth or egg hatching	GO:0009792	-5.18071	2.61785	5.29491	27	5.78158	-2.94457	BMP2|BMP4|CSF2|DVL1|ECE1|EDNRA|HOXB2|MGAT1|MMP14|SFRP1|SFRP2|SMARCB1|TGFB1|TSC2|VEGFA|BAP1|MED12|BCL2L11|PEMT|DEAF1|PLXNB2|PHGDH|WDR74|SULF2|RIC8A|HM13|ZNF358
GO Biological Processes	epithelial tube morphogenesis	GO:0060562	-5.05126	3.51702	5.60589	17	3.64026	-2.84463	BMP2|BMP4|CSF1|DVL1|EDNRA|ENG|MMP14|PPP1CA|SFRP1|SFRP2|TGFB1|TSC2|VEGFA|NTN1|MED12|DEAF1|PLXNB2
GO Biological Processes	neural tube closure	GO:0001843	-5.0171	6.56914	6.57892	9	1.92719	-2.81676	BMP4|DVL1|SFRP1|SFRP2|TGFB1|TSC2|MED12|DEAF1|PLXNB2
GO Biological Processes	regulation of animal organ morphogenesis	GO:2000027	-5.0171	6.56914	6.57892	9	1.92719	-2.81676	AGT|BMP2|BMP4|CSF1|DVL1|SFRP1|SFRP2|TGFB1|VEGFA
GO Biological Processes	tube closure	GO:0060606	-4.97722	6.49615	6.52918	9	1.92719	-2.79276	BMP4|DVL1|SFRP1|SFRP2|TGFB1|TSC2|MED12|DEAF1|PLXNB2
GO Biological Processes	morphogenesis of an epithelium	GO:0002009	-4.97474	2.97858	5.33487	21	4.49679	-2.79276	BMP2|BMP4|CA9|COL5A1|CSF1|DVL1|EDNRA|ENG|HOXB2|MMP14|PPP1CA|SFRP1|SFRP2|TGFB1|TSC2|VEGFA|NTN1|MED12|DEAF1|PLXNB2|FOXQ1
GO Biological Processes	tube formation	GO:0035148	-4.78851	4.92811	5.92846	11	2.35546	-2.65969	BMP4|DVL1|SFRP1|SFRP2|TGFB1|TSC2|VEGFA|MED12|BCL2L11|DEAF1|PLXNB2
GO Biological Processes	primary neural tube formation	GO:0014020	-4.78556	6.15424	6.29132	9	1.92719	-2.65969	BMP4|DVL1|SFRP1|SFRP2|TGFB1|TSC2|MED12|DEAF1|PLXNB2
GO Biological Processes	neural tube formation	GO:0001841	-4.53682	5.73189	5.98549	9	1.92719	-2.48127	BMP4|DVL1|SFRP1|SFRP2|TGFB1|TSC2|MED12|DEAF1|PLXNB2
GO Biological Processes	neural tube development	GO:0021915	-4.46695	4.55144	5.57846	11	2.35546	-2.44375	BMP4|DVL1|SFRP1|SFRP2|TGFB1|TSC2|MED12|DEAF1|PLXNB2|PHGDH|ZNF358
GO Biological Processes	axis elongation	GO:0003401	-4.28703	12.0299	7.16936	5	1.07066	-2.32461	BMP4|SFRP1|SFRP2|TGFB1|MED12
GO Biological Processes	branching morphogenesis of an epithelial tube	GO:0048754	-4.23607	4.70735	5.45792	10	2.14133	-2.28892	BMP2|BMP4|CSF1|EDNRA|ENG|MMP14|PPP1CA|SFRP2|TGFB1|VEGFA
GO Biological Processes	morphogenesis of a branching epithelium	GO:0061138	-4.22196	4.2789	5.31274	11	2.35546	-2.2834	BMP2|BMP4|CSF1|EDNRA|ENG|MMP14|PPP1CA|SFRP1|SFRP2|TGFB1|VEGFA
GO Biological Processes	developmental growth involved in morphogenesis	GO:0060560	-4.20956	4.67349	5.42771	10	2.14133	-2.27665	BMP4|CSF1|DVL1|S1PR1|EDNRA|LAMB2|SFRP1|SFRP2|TGFB1|MED12
GO Biological Processes	tissue morphogenesis	GO:0048729	-4.03383	2.49852	4.52404	22	4.71092	-2.15883	BMP2|BMP4|CA9|COL5A1|CSF1|DVL1|S1PR1|EDNRA|ENG|HOXB2|MMP14|PPP1CA|SFRP1|SFRP2|TGFB1|TSC2|VEGFA|NTN1|MED12|DEAF1|PLXNB2|FOXQ1
GO Biological Processes	morphogenesis of a branching structure	GO:0001763	-3.9734	4.01447	5.04351	11	2.35546	-2.12141	BMP2|BMP4|CSF1|EDNRA|ENG|MMP14|PPP1CA|SFRP1|SFRP2|TGFB1|VEGFA
GO Biological Processes	embryonic epithelial tube formation	GO:0001838	-3.92781	4.79224	5.24788	9	1.92719	-2.08536	BMP4|DVL1|SFRP1|SFRP2|TGFB1|TSC2|MED12|DEAF1|PLXNB2
GO Biological Processes	regulation of epithelial to mesenchymal transition	GO:0010717	-3.90067	4.75328	5.2153	9	1.92719	-2.07187	AGT|BMP2|BMP4|ENG|IL6|SFRP1|SFRP2|TGFB1|VEGFA
GO Biological Processes	epithelial tube formation	GO:0072175	-3.71813	4.49733	4.9966	9	1.92719	-1.94357	BMP4|DVL1|SFRP1|SFRP2|TGFB1|TSC2|MED12|DEAF1|PLXNB2
GO Biological Processes	stem cell fate commitment	GO:0048865	-3.39654	19.4884	7.31148	3	0.642398	-1.7305	EDNRA|SFRP1|SFRP2
GO Biological Processes	planar cell polarity pathway involved in neural tube closure	GO:0090179	-3.39654	19.4884	7.31148	3	0.642398	-1.7305	DVL1|SFRP1|SFRP2
GO Biological Processes	morphogenesis of embryonic epithelium	GO:0016331	-3.38796	4.06009	4.60238	9	1.92719	-1.72495	BMP4|DVL1|SFRP1|SFRP2|TGFB1|TSC2|MED12|DEAF1|PLXNB2
GO Biological Processes	regulation of establishment of planar polarity involved in neural tube closure	GO:0090178	-3.26322	17.7168	6.93363	3	0.642398	-1.64332	DVL1|SFRP1|SFRP2
GO Biological Processes	convergent extension	GO:0060026	-3.03429	14.9911	6.30885	3	0.642398	-1.48752	DVL1|SFRP1|SFRP2
GO Biological Processes	regulation of establishment of planar polarity	GO:0090175	-2.93453	13.9203	6.04604	3	0.642398	-1.414	DVL1|SFRP1|SFRP2
GO Biological Processes	growth	GO:0040007	-2.9294	2.41156	3.69045	16	3.42612	-1.41082	BMP4|CD81|COMT|CSF1|DVL1|S1PR1|EDNRA|LAMB2|PSAP|SFRP1|SFRP2|TGFB1|TNFAIP6|ADAM15|MED12|EHMT2
GO Biological Processes	developmental growth	GO:0048589	-2.9294	2.41156	3.69045	16	3.42612	-1.41082	BMP4|CD81|COMT|CSF1|DVL1|S1PR1|EDNRA|LAMB2|PSAP|SFRP1|SFRP2|TGFB1|TNFAIP6|ADAM15|MED12|EHMT2
GO Biological Processes	Wnt signaling pathway, planar cell polarity pathway	GO:0060071	-2.61095	7.02286	4.58355	4	0.856531	-1.19241	DVL1|SFRP1|SFRP2|MED12
GO Biological Processes	Wnt signaling pathway	GO:0016055	-2.32686	2.525	3.2228	11	2.35546	-1.00511	CCND1|CSNK1G2|DVL1|EDNRA|SFRP1|SFRP2|TGFB1|CPZ|MED12|DKK3|TAX1BP3
GO Biological Processes	positive regulation of fat cell differentiation	GO:0045600	-2.31968	4.57475	3.77066	5	1.07066	-0.999586	BMP2|RARRES2|SFRP1|SFRP2|SIRT6
GO Biological Processes	regulation of extrinsic apoptotic signaling pathway via death domain receptors	GO:1902041	-2.19923	5.41345	3.82628	4	0.856531	-0.918839	PMAIP1|SFRP1|SFRP2|MADD
GO Biological Processes	non-canonical Wnt signaling pathway	GO:0035567	-2.07664	4.99704	3.607	4	0.856531	-0.837773	DVL1|SFRP1|SFRP2|MED12
GO Biological Processes	regulation of hydrolase activity	GO:0051336	-5.41992	2.63994	5.44453	28	5.99572	-3.1213	BCR|BMP2|SERPING1|CTSD|DAP|IFI6|GAS6|GPER1|HRAS|LRP1|PLAUR|PMAIP1|PSAP|PSMB9|RASGRF1|MAPK12|CCL7|SFRP1|NR1H2|VEGFA|SGSM2|SLC27A4|RIPK3|PPP1R15A|PLXNB2|TAX1BP3|TBC1D17|CDK5RAP3
GO Biological Processes	positive regulation of hydrolase activity	GO:0051345	-4.32714	2.86373	4.87262	19	4.06852	-2.35301	BCR|BMP2|CTSD|DAP|GPER1|HRAS|PMAIP1|PSAP|RASGRF1|MAPK12|CCL7|SFRP1|NR1H2|SGSM2|SLC27A4|RIPK3|PPP1R15A|TAX1BP3|TBC1D17
GO Biological Processes	activation of GTPase activity	GO:0090630	-2.34202	3.89769	3.62913	6	1.2848	-1.0152	BCR|RASGRF1|SGSM2|SLC27A4|TAX1BP3|TBC1D17
GO Biological Processes	positive regulation of GTPase activity	GO:0043547	-2.26101	2.78406	3.24386	9	1.92719	-0.964154	BCR|HRAS|RASGRF1|CCL7|SFRP1|SGSM2|SLC27A4|TAX1BP3|TBC1D17
GO Biological Processes	positive regulation of cytokine production	GO:0001819	-5.34424	2.95864	5.54982	23	4.92505	-3.06158	ADRA2A|AGT|CD81|CHI3L1|CLU|CSF2|CYBA|HLA-DPA1|HRAS|HSPB1|IL1R1|IL6|IRAK1|ORM2|PHB1|TGFB1|TYK2|MAPKAPK2|PQBP1|SULF2|GSDMD|UNC93B1|IL17RC
GO Biological Processes	positive regulation of immune response	GO:0050778	-5.19243	2.62176	5.30367	27	5.78158	-2.94945	CFB|SERPING1|C1S|C4B|CD81|CLU|CSK|CYBA|HLA-B|HLA-DMB|HLA-DPA1|HRAS|IFI35|IL1R1|IL6|IRAK1|PHB1|TGFB1|TYK2|EIF2B4|RAB29|MAPKAPK2|PQBP1|RBCK1|SIRT2|TNIP2|UNC93B1
GO Biological Processes	positive regulation of response to external stimulus	GO:0032103	-4.48426	2.61209	4.86691	23	4.92505	-2.45054	AGT|CD81|CSF1|CYBA|S1PR1|GAS6|HSPB1|IFI35|IL6|IRAK1|PHB1|MAPK3|RARRES2|CCL7|TGFB1|VEGFA|MAPKAPK2|PQBP1|SIRT2|TNIP2|GSDMD|UNC93B1|LRSAM1
GO Biological Processes	regulation of response to biotic stimulus	GO:0002831	-3.90964	2.51232	4.44631	21	4.49679	-2.07817	APOE|ARG2|SERPING1|CYBA|HLA-B|IFI35|IRAK1|PHB1|MAPK3|PRDX2|TGFB1|NR1H2|SQSTM1|MAPKAPK2|PQBP1|SIRT2|GPR108|TNIP2|CPTP|UNC93B1|LRSAM1
GO Biological Processes	activation of immune response	GO:0002253	-3.4264	2.68574	4.1732	16	3.42612	-1.74373	CFB|SERPING1|C1S|C4B|CLU|CSK|HRAS|IRAK1|PHB1|EIF2B4|MAPKAPK2|PQBP1|RBCK1|SIRT2|TNIP2|UNC93B1
GO Biological Processes	regulation of innate immune response	GO:0045088	-3.10814	2.42713	3.83517	17	3.64026	-1.53416	APOE|SERPING1|CYBA|HLA-B|IFI35|IRAK1|PHB1|TGFB1|NR1H2|SQSTM1|MAPKAPK2|PQBP1|SIRT2|GPR108|TNIP2|CPTP|UNC93B1
GO Biological Processes	positive regulation of defense response	GO:0031349	-2.87793	2.38391	3.63938	16	3.42612	-1.37657	AGT|CD81|CYBA|IFI35|IL6|IRAK1|PHB1|MAPK3|TGFB1|MAPKAPK2|PQBP1|SIRT2|TNIP2|GSDMD|UNC93B1|LRSAM1
Reactome Gene Sets	Metabolism of amino acids and derivatives	R-HSA-71291	-5.29404	3.36313	5.69504	19	4.06852	-3.02624	AMT|ARG2|ASS1|PSMB9|PSMC3|PSMD3|PYCR1|RPL28|RPS2|SLC3A2|SLC6A8|SRM|KYNU|PSMF1|RPL13A|TXN2|PHGDH|AZIN2|SERINC2
GO Biological Processes	non-proteinogenic amino acid metabolic process	GO:0170041	-4.91505	7.42417	6.72823	8	1.71306	-2.75526	ARG2|ASS1|P4HB|KYNU|P4HA2|PHGDH|P4HTM|AZIN2
WikiPathways	Urea cycle and metabolism of amino groups	WP497	-3.56942	12.3736	6.51917	4	0.856531	-1.84202	ARG2|ASS1|PYCR1|SRM
GO Biological Processes	alpha-amino acid metabolic process	GO:1901605	-3.35217	3.40274	4.36877	11	2.35546	-1.69896	AMT|ARG2|ASS1|P4HB|PYCR1|KYNU|P4HA2|PHGDH|P4HTM|SLC39A8|AZIN2
KEGG Pathway	Arginine and proline metabolism	hsa00330	-2.99408	6.49615	4.86335	5	1.07066	-1.45826	ARG2|PYCR1|SRM|P4HA2|AZIN2
GO Biological Processes	arginine metabolic process	GO:0006525	-2.84259	12.9923	5.80883	3	0.642398	-1.3529	ARG2|ASS1|SLC39A8
GO Biological Processes	L-amino acid metabolic process	GO:0170033	-2.76942	3.32189	3.86274	9	1.92719	-1.30229	AMT|ARG2|ASS1|P4HB|PYCR1|KYNU|P4HA2|PHGDH|P4HTM
WikiPathways	Amino acid metabolism	WP3925	-2.5445	4.28317	3.92194	6	1.2848	-1.14911	ARG2|ASS1|PYCR1|SDHA|SRM|P4HA2
GO Biological Processes	amino acid metabolic process	GO:0006520	-2.26	2.47258	3.14514	11	2.35546	-0.963692	AMT|ARG2|ASS1|P4HB|PYCR1|KYNU|P4HA2|PHGDH|P4HTM|SLC39A8|AZIN2
GO Biological Processes	carbohydrate biosynthetic process	GO:0016051	-5.27315	5.53935	6.46022	11	2.35546	-3.01616	ENO1|ENO2|G6PD|HAS1|PGAM1|ST3GAL4|SLC25A1|AKR1A1|ST6GALNAC6|G6PC3|CHST14
GO Biological Processes	carbohydrate derivative catabolic process	GO:1901136	-4.97548	4.0783	5.76898	14	2.99786	-2.79276	CHI3L1|DCTD|ENO1|ENO2|GALK1|MGAT1|NTHL1|PGAM1|SMPD1|TGFB1|IER3|GNPDA1|MAN1B1|CEMIP
KEGG Pathway	Biosynthesis of amino acids	hsa01230	-4.69202	6.92922	6.42835	8	1.71306	-2.58419	ARG2|ASS1|ENO1|ENO2|IDH3B|PGAM1|PYCR1|PHGDH
GO Biological Processes	monosaccharide biosynthetic process	GO:0046364	-4.62555	8.12018	6.66837	7	1.49893	-2.53988	ENO1|ENO2|G6PD|PGAM1|SLC25A1|AKR1A1|G6PC3
GO Biological Processes	monosaccharide metabolic process	GO:0005996	-4.58105	4.30684	5.57937	12	2.56959	-2.5076	ENO1|ENO2|G6PD|GALE|GALK1|INPPL1|MAN2B1|PGAM1|SLC25A1|AKR1A1|MAN2B2|G6PC3
GO Biological Processes	hexose metabolic process	GO:0019318	-4.41639	4.49419	5.52357	11	2.35546	-2.41348	ENO1|ENO2|G6PD|GALE|GALK1|INPPL1|MAN2B1|PGAM1|SLC25A1|MAN2B2|G6PC3
Reactome Gene Sets	Gluconeogenesis	R-HSA-70263	-4.37047	12.4926	7.33034	5	1.07066	-2.38165	ENO1|ENO2|PGAM1|G6PC3|SLC37A2
WikiPathways	Metabolic epileptic disorders	WP5355	-4.04911	5.64882	5.5838	8	1.71306	-2.16666	AMT|ASS1|ENO1|ENO2|PGAM1|SLC1A5|SLC25A1|PHGDH
GO Biological Processes	pyridine-containing compound metabolic process	GO:0072524	-3.8472	4.67722	5.15116	9	1.92719	-2.0276	ENO1|ENO2|G6PD|GALK1|PGAM1|PDXK|IER3|KYNU|NAMPT
GO Biological Processes	glycolytic process through fructose-6-phosphate	GO:0061615	-3.65589	12.9923	6.70802	4	0.856531	-1.90361	ENO1|ENO2|GALK1|PGAM1
GO Biological Processes	glycolytic process through glucose-6-phosphate	GO:0061620	-3.65589	12.9923	6.70802	4	0.856531	-1.90361	ENO1|ENO2|GALK1|PGAM1
Reactome Gene Sets	Glucose metabolism	R-HSA-70326	-3.49524	5.41345	5.0647	7	1.49893	-1.79436	ENO1|ENO2|PGAM1|NUP214|GNPDA1|G6PC3|SLC37A2
KEGG Pathway	Carbon metabolism	hsa01200	-3.35397	4.4801	4.69555	8	1.71306	-1.69896	AMT|ENO1|ENO2|G6PD|IDH3B|PGAM1|SDHA|PHGDH
GO Biological Processes	pyridine nucleotide metabolic process	GO:0019362	-3.30428	4.40417	4.63267	8	1.71306	-1.6685	ENO1|ENO2|G6PD|GALK1|PGAM1|IER3|KYNU|NAMPT
GO Biological Processes	nicotinamide nucleotide metabolic process	GO:0046496	-3.30428	4.40417	4.63267	8	1.71306	-1.6685	ENO1|ENO2|G6PD|GALK1|PGAM1|IER3|KYNU|NAMPT
GO Biological Processes	carbohydrate catabolic process	GO:0016052	-3.27983	4.36716	4.60176	8	1.71306	-1.65491	ENO1|ENO2|GALE|GALK1|MAN2B1|PGAM1|IER3|MAN2B2
GO Biological Processes	hexose catabolic process	GO:0019320	-3.25154	7.38198	5.29701	5	1.07066	-1.63735	ENO1|ENO2|GALE|GALK1|PGAM1
GO Biological Processes	glycolytic process	GO:0006096	-3.16135	7.06103	5.14385	5	1.07066	-1.57387	ENO1|ENO2|GALK1|PGAM1|IER3
GO Biological Processes	ADP catabolic process	GO:0046032	-3.07566	6.76682	4.99959	5	1.07066	-1.51118	ENO1|ENO2|GALK1|PGAM1|IER3
GO Biological Processes	monosaccharide catabolic process	GO:0046365	-3.07566	6.76682	4.99959	5	1.07066	-1.51118	ENO1|ENO2|GALE|GALK1|PGAM1
GO Biological Processes	gluconeogenesis	GO:0006094	-3.03437	6.62872	4.93052	5	1.07066	-1.48752	ENO1|ENO2|PGAM1|SLC25A1|G6PC3
GO Biological Processes	pyridine nucleotide catabolic process	GO:0019364	-2.99408	6.49615	4.86335	5	1.07066	-1.45826	ENO1|ENO2|GALK1|PGAM1|IER3
GO Biological Processes	purine nucleoside diphosphate catabolic process	GO:0009137	-2.95472	6.36877	4.79799	5	1.07066	-1.4296	ENO1|ENO2|GALK1|PGAM1|IER3
GO Biological Processes	purine ribonucleoside diphosphate catabolic process	GO:0009181	-2.95472	6.36877	4.79799	5	1.07066	-1.4296	ENO1|ENO2|GALK1|PGAM1|IER3
GO Biological Processes	hexose biosynthetic process	GO:0019319	-2.91627	6.24629	4.73435	5	1.07066	-1.40414	ENO1|ENO2|PGAM1|SLC25A1|G6PC3
GO Biological Processes	pyridine-containing compound catabolic process	GO:0072526	-2.87869	6.12844	4.67236	5	1.07066	-1.3767	ENO1|ENO2|GALK1|PGAM1|IER3
GO Biological Processes	ribonucleoside diphosphate catabolic process	GO:0009191	-2.84194	6.01495	4.61194	5	1.07066	-1.3529	ENO1|ENO2|GALK1|PGAM1|IER3
GO Biological Processes	ADP metabolic process	GO:0046031	-2.84194	6.01495	4.61194	5	1.07066	-1.3529	ENO1|ENO2|GALK1|PGAM1|IER3
GO Biological Processes	nucleoside diphosphate catabolic process	GO:0009134	-2.70269	5.60013	4.38463	5	1.07066	-1.25721	ENO1|ENO2|GALK1|PGAM1|IER3
GO Biological Processes	generation of precursor metabolites and energy	GO:0006091	-2.68606	2.44479	3.50581	14	2.99786	-1.24577	COMT|ENO1|ENO2|G6PD|GALK1|IDH3B|NDUFS2|PGAM1|POR|PPP1CA|SDHA|IER3|GNPDA1|THAP11
GO Biological Processes	purine ribonucleoside triphosphate metabolic process	GO:0009205	-2.62223	3.16029	3.68518	9	1.92719	-1.19623	ENO1|ENO2|GALK1|NDUFS2|NME4|PGAM1|SDHA|TGFB1|IER3
GO Biological Processes	NADH regeneration	GO:0006735	-2.6038	10.8269	5.21454	3	0.642398	-1.19241	ENO1|ENO2|PGAM1
GO Biological Processes	canonical glycolysis	GO:0061621	-2.6038	10.8269	5.21454	3	0.642398	-1.19241	ENO1|ENO2|PGAM1
GO Biological Processes	glucose catabolic process to pyruvate	GO:0061718	-2.6038	10.8269	5.21454	3	0.642398	-1.19241	ENO1|ENO2|PGAM1
GO Biological Processes	glucose metabolic process	GO:0006006	-2.60197	3.82126	3.85571	7	1.49893	-1.19211	ENO1|ENO2|G6PD|INPPL1|PGAM1|SLC25A1|G6PC3
GO Biological Processes	NAD metabolic process	GO:0019674	-2.57452	5.23883	4.17753	5	1.07066	-1.17219	ENO1|ENO2|PGAM1|KYNU|NAMPT
GO Biological Processes	purine nucleoside triphosphate metabolic process	GO:0009144	-2.51444	3.04507	3.55444	9	1.92719	-1.13316	ENO1|ENO2|GALK1|NDUFS2|NME4|PGAM1|SDHA|TGFB1|IER3
GO Biological Processes	ribonucleoside triphosphate metabolic process	GO:0009199	-2.51444	3.04507	3.55444	9	1.92719	-1.13316	ENO1|ENO2|GALK1|NDUFS2|NME4|PGAM1|SDHA|TGFB1|IER3
GO Biological Processes	purine nucleoside diphosphate metabolic process	GO:0009135	-2.45602	4.92132	3.9876	5	1.07066	-1.09039	ENO1|ENO2|GALK1|PGAM1|IER3
GO Biological Processes	purine ribonucleoside diphosphate metabolic process	GO:0009179	-2.45602	4.92132	3.9876	5	1.07066	-1.09039	ENO1|ENO2|GALK1|PGAM1|IER3
GO Biological Processes	ATP metabolic process	GO:0046034	-2.44341	3.2279	3.54403	8	1.71306	-1.08032	ENO1|ENO2|GALK1|NDUFS2|PGAM1|SDHA|TGFB1|IER3
KEGG Pathway	Glycolysis / Gluconeogenesis	hsa00010	-2.42776	4.84787	3.9425	5	1.07066	-1.06893	ENO1|ENO2|PGAM1|AKR1A1|G6PC3
GO Biological Processes	NAD catabolic process	GO:0019677	-2.40648	9.28021	4.74608	3	0.642398	-1.05877	ENO1|ENO2|PGAM1
GO Biological Processes	pyruvate metabolic process	GO:0006090	-2.34598	4.6401	3.8124	5	1.07066	-1.01716	ENO1|ENO2|GALK1|PGAM1|IER3
GO Biological Processes	nucleoside triphosphate metabolic process	GO:0009141	-2.28761	2.81083	3.27671	9	1.92719	-0.979689	ENO1|ENO2|GALK1|NDUFS2|NME4|PGAM1|SDHA|TGFB1|IER3
Reactome Gene Sets	Glycolysis	R-HSA-70171	-2.26843	4.44941	3.68947	5	1.07066	-0.967359	ENO1|ENO2|PGAM1|NUP214|GNPDA1
GO Biological Processes	ribonucleoside diphosphate metabolic process	GO:0009185	-2.19474	4.27378	3.57301	5	1.07066	-0.916969	ENO1|ENO2|GALK1|PGAM1|IER3
GO Biological Processes	glucose catabolic process	GO:0006007	-2.18835	7.79537	4.25007	3	0.642398	-0.915777	ENO1|ENO2|PGAM1
GO Biological Processes	organophosphate catabolic process	GO:0046434	-2.10106	2.82441	3.10375	8	1.71306	-0.854968	ENO1|ENO2|GALK1|NTHL1|PGAM1|SMPD1|IER3|PNPLA6
GO Biological Processes	nucleoside diphosphate metabolic process	GO:0009132	-2.03615	3.91334	3.32322	5	1.07066	-0.809076	ENO1|ENO2|GALK1|PGAM1|IER3
GO Biological Processes	embryonic morphogenesis	GO:0048598	-5.22202	2.75728	5.38504	25	5.35332	-2.96857	BCR|BMP4|DVL1|ECE1|EDNRA|ENG|HOXB2|MFAP2|MMP14|PITX1|MAPK3|SFRP1|SFRP2|TGFB1|TSC2|GDF5|NTN1|MAFB|MED12|BCL2L11|DEAF1|PLXNB2|SOBP|RIC8A|ZNF358
GO Biological Processes	ear development	GO:0043583	-4.99759	4.09667	5.79028	14	2.99786	-2.80346	BCR|BMP2|BMP4|DVL1|ECE1|EDNRA|MAPK3|TGFB1|MAPKAPK2|NTN1|MAFB|BCL2L11|LRP10|SOBP
GO Biological Processes	embryonic organ development	GO:0048568	-4.5466	2.8744	5.02025	20	4.28266	-2.48655	BCR|BMP4|CSF2|DVL1|ECE1|EDNRA|ENG|HOXB2|ID3|MFAP2|MMP14|MAPK3|RARRES2|TGFB1|VEGFA|THOC5|NTN1|MAFB|MED12|SOBP
GO Biological Processes	sensory organ development	GO:0007423	-3.92628	2.45559	4.43343	22	4.71092	-2.08536	BCR|BMP2|BMP4|COL5A1|DVL1|ECE1|EDNRA|LAMB2|LIMK2|MFAP2|NHS|MAPK3|SALL2|TGFB1|VEGFA|MAPKAPK2|NTN1|MAFB|BCL2L11|LRP10|SOBP|ZNF513
GO Biological Processes	embryonic organ morphogenesis	GO:0048562	-3.14076	2.86271	4.01986	13	2.78373	-1.55933	BCR|BMP4|DVL1|EDNRA|ENG|HOXB2|MFAP2|MMP14|MAPK3|NTN1|MAFB|MED12|SOBP
GO Biological Processes	inner ear development	GO:0048839	-3.02715	3.33136	4.08376	10	2.14133	-1.48377	BCR|BMP2|BMP4|DVL1|TGFB1|MAPKAPK2|NTN1|MAFB|LRP10|SOBP
GO Biological Processes	head development	GO:0060322	-2.59768	1.91308	3.23244	23	4.92505	-1.18882	BCR|BMP2|BMP4|COMT|BRINP1|S1PR1|EDNRA|G6PD|HOXB2|LIMK2|MMP14|PITX1|MAPK3|TGFB1|PITPNM1|MAFB|TUBGCP2|SIRT2|PLXNB2|SUN2|PHGDH|SDF4|CDK5RAP3
GO Biological Processes	ear morphogenesis	GO:0042471	-2.46339	3.60897	3.66937	7	1.49893	-1.09547	BCR|DVL1|EDNRA|MAPK3|NTN1|MAFB|SOBP
GO Biological Processes	sensory organ morphogenesis	GO:0090596	-2.40764	2.58904	3.31595	11	2.35546	-1.05877	BCR|BMP4|COL5A1|DVL1|EDNRA|MFAP2|MAPK3|VEGFA|NTN1|MAFB|SOBP
Reactome Gene Sets	Asparagine N-linked glycosylation	R-HSA-446203	-5.19821	3.60897	5.73542	17	3.64026	-2.95177	ARF1|GMDS|MGAT1|CTSA|ST3GAL1|ST3GAL4|TUBA4A|LMAN2|TMEM115|MAN1B1|TMED3|COG4|GMPPA|ST6GALNAC6|TMED9|TRAPPC6A|CNIH3
GO Biological Processes	Golgi vesicle transport	GO:0048193	-4.90906	3.59648	5.54557	16	3.42612	-2.75526	CLN3|DNM2|GAK|P4HB|AP4M1|SGSM2|BCAP31|LMAN2|TMEM115|TMED3|COG4|GGA1|EHD3|TMED9|MPPE1|TRAPPC6A
Reactome Gene Sets	Vesicle-mediated transport	R-HSA-5653656	-4.68409	2.50593	4.94365	26	5.56745	-2.57878	AP1B1|APOE|ARF1|DNASE2|DNM2|FTL|GAK|HPS1|LRP1|TSC2|TUBA4A|MADD|AP4M1|CYTH2|LMAN2|TMEM115|TMED3|COG4|GGA1|TMED9|ASPSCR1|TRAPPC6A|TBC1D17|RIN3|CHMP4B|CNIH3
Reactome Gene Sets	Membrane Trafficking	R-HSA-199991	-4.22982	2.45524	4.63391	24	5.13919	-2.28441	AP1B1|ARF1|DNASE2|DNM2|FTL|GAK|HPS1|TSC2|TUBA4A|MADD|AP4M1|CYTH2|LMAN2|TMEM115|TMED3|COG4|GGA1|TMED9|ASPSCR1|TRAPPC6A|TBC1D17|RIN3|CHMP4B|CNIH3
Reactome Gene Sets	Transport to the Golgi and subsequent modification	R-HSA-948021	-3.80488	3.84181	4.86094	11	2.35546	-1.99683	ARF1|MGAT1|ST3GAL4|TUBA4A|LMAN2|TMEM115|TMED3|COG4|TMED9|TRAPPC6A|CNIH3
Reactome Gene Sets	ER to Golgi Anterograde Transport	R-HSA-199977	-3.15638	3.77196	4.32612	9	1.92719	-1.56966	ARF1|TUBA4A|LMAN2|TMEM115|TMED3|COG4|TMED9|TRAPPC6A|CNIH3
GO Biological Processes	endoplasmic reticulum to Golgi vesicle-mediated transport	GO:0006888	-2.46339	3.60897	3.66937	7	1.49893	-1.09547	P4HB|BCAP31|LMAN2|TMED3|TMED9|MPPE1|TRAPPC6A
Reactome Gene Sets	COPI-mediated anterograde transport	R-HSA-6807878	-2.32096	3.8591	3.59871	6	1.2848	-1.00045	ARF1|TUBA4A|TMEM115|TMED3|COG4|TMED9
WikiPathways	Clear cell renal cell carcinoma pathways	WP4018	-5.18214	6.87827	6.78582	9	1.92719	-2.94457	ENO1|ENO2|TGFB1|TSC2|VEGFA|BAP1|SQSTM1|PHGDH|MLST8
KEGG Pathway	HIF-1 signaling pathway	hsa04066	-2.1617	3.57586	3.36861	6	1.2848	-0.896447	ENO1|ENO2|IL6|LTBR|MAPK3|VEGFA
GO Biological Processes	modulation by host of symbiont process	GO:0051851	-5.09848	6.72015	6.68074	9	1.92719	-2.8724	APOE|IFI27|PHB1|PI4KA|PPIB|PSMC3|SMARCB1|RAB29|CTDP1
GO Biological Processes	modulation by host of viral process	GO:0044788	-4.95689	9.0946	7.16263	7	1.49893	-2.78085	APOE|IFI27|PHB1|PI4KA|PPIB|PSMC3|RAB29
GO Biological Processes	biological process involved in interaction with symbiont	GO:0051702	-4.03924	4.95469	5.38187	9	1.92719	-2.16227	APOE|IFI27|PHB1|PI4KA|PPIB|PSMC3|SMARCB1|RAB29|CTDP1
GO Biological Processes	modulation by host of viral genome replication	GO:0044827	-2.0938	7.21794	4.04162	3	0.642398	-0.850821	IFI27|PHB1|PPIB
GO Biological Processes	regulation of tissue remodeling	GO:0034103	-5.09848	6.72015	6.68074	9	1.92719	-2.8724	BCR|CSK|S1PR1|IL6|LTBP3|SFRP1|SLC4A2|TGFB1|SYT7
GO Biological Processes	regulation of bone remodeling	GO:0046850	-4.89852	8.91628	7.07465	7	1.49893	-2.75107	CSK|S1PR1|IL6|LTBP3|SFRP1|SLC4A2|SYT7
GO Biological Processes	negative regulation of tissue remodeling	GO:0034104	-3.56942	12.3736	6.51917	4	0.856531	-1.84202	BCR|CSK|IL6|SFRP1
GO Biological Processes	regulation of bone resorption	GO:0045124	-3.29846	7.55366	5.37724	5	1.07066	-1.66691	CSK|S1PR1|IL6|LTBP3|SLC4A2
GO Biological Processes	negative regulation of bone remodeling	GO:0046851	-2.6038	10.8269	5.21454	3	0.642398	-1.19241	CSK|IL6|SFRP1
GO Biological Processes	regulation of cellular response to stress	GO:0080135	-5.05708	2.84052	5.32433	23	4.92505	-2.84727	CLU|CLN3|EIF4G1|ENO1|FUS|GRINA|MMP14|PMAIP1|MAPK3|SFRP2|SMARCB1|SMARCD2|NR1H2|IER3|MAPKAPK2|BCL2L11|BCAP31|USP19|PPP1R15A|SIRT6|DMAP1|ACKR3|INO80B
GO Biological Processes	regulation of response to endoplasmic reticulum stress	GO:1905897	-4.29495	6.11402	5.90357	8	1.71306	-2.32461	CLU|GRINA|PMAIP1|NR1H2|BCL2L11|BCAP31|USP19|PPP1R15A
GO Biological Processes	negative regulation of response to endoplasmic reticulum stress	GO:1903573	-2.2995	5.77435	4.00753	4	0.856531	-0.984671	CLU|GRINA|NR1H2|PPP1R15A
GO Biological Processes	response to radiation	GO:0009314	-4.91381	3.04983	5.32755	20	4.28266	-2.75526	CCND1|CIRBP|COL6A2|COMT|HRAS|MEN1|MMP1|MMP3|PPP1CA|CCL7|SFRP1|SFRP2|SMPD1|TGFB1|XPC|PITPNM1|SDF4|SIRT6|RIC8A|BMF
GO Biological Processes	response to UV	GO:0009411	-4.51835	4.61017	5.63429	11	2.35546	-2.46946	CCND1|CIRBP|COL6A2|MEN1|MMP1|MMP3|SMPD1|XPC|SDF4|SIRT6|BMF
GO Biological Processes	response to light stimulus	GO:0009416	-3.91499	3.10325	4.68435	15	3.21199	-2.08162	CCND1|CIRBP|COL6A2|COMT|MEN1|MMP1|MMP3|PPP1CA|SMPD1|XPC|PITPNM1|SDF4|SIRT6|RIC8A|BMF
GO Biological Processes	cellular response to abiotic stimulus	GO:0071214	-3.30801	2.84206	4.14206	14	2.99786	-1.67053	ENG|HRAS|LTBR|MMP1|MMP3|MAPK3|SFRP1|SFRP2|SMPD1|TGFB1|XPC|MCOLN1|MLST8|BMF
GO Biological Processes	cellular response to environmental stimulus	GO:0104004	-3.30801	2.84206	4.14206	14	2.99786	-1.67053	ENG|HRAS|LTBR|MMP1|MMP3|MAPK3|SFRP1|SFRP2|SMPD1|TGFB1|XPC|MCOLN1|MLST8|BMF
GO Biological Processes	cellular response to radiation	GO:0071478	-2.82079	3.3795	3.9245	9	1.92719	-1.33542	HRAS|MMP1|MMP3|SFRP1|SFRP2|SMPD1|TGFB1|XPC|BMF
GO Biological Processes	response to ionizing radiation	GO:0010212	-2.21457	3.24807	3.33359	7	1.49893	-0.932291	HRAS|MEN1|CCL7|SFRP1|SFRP2|SMPD1|TGFB1
GO Biological Processes	response to endoplasmic reticulum stress	GO:0034976	-4.88829	4.00643	5.68498	14	2.99786	-2.74359	CCND1|EIF4G1|P4HB|RASGRF1|BCL2L11|BCAP31|USP19|MAN1B1|PPP1R15A|ANKZF1|CDK5RAP3|UBXN6|HM13|SESN2
KEGG Pathway	Protein processing in endoplasmic reticulum	hsa04141	-2.30177	3.05701	3.36291	8	1.71306	-0.984949	CAPN1|P4HB|RRBP1|BCAP31|LMAN2|MAN1B1|PPP1R15A|UBXN6
WikiPathways	Photodynamic therapy induced NF kB survival signaling	WP3617	-4.84393	11.1362	7.50232	6	1.2848	-2.70741	CCND1|CSF2|IL6|MMP1|MMP3|VEGFA
Canonical Pathways	PID AP1 PATHWAY	M167	-3.99247	6.49615	5.75629	7	1.49893	-2.12964	AGT|CCND1|CSF2|IL6|MMP1|TGFB1|BCL2L11
GO Biological Processes	regeneration	GO:0031099	-3.65947	4.00997	4.80303	10	2.14133	-1.90361	CCND1|CD81|GAS6|IL6|LAMB2|MATN2|TGFB1|ADAM15|PTPRU|SULF2
Reactome Gene Sets	Interleukin-4 and Interleukin-13 signaling	R-HSA-6785807	-3.56412	4.81196	4.96213	8	1.71306	-1.83777	CCND1|S1PR1|IL6|MMP1|MMP3|TGFB1|TYK2|VEGFA
GO Biological Processes	animal organ regeneration	GO:0031100	-3.23527	5.81744	4.93592	6	1.2848	-1.62673	CCND1|GAS6|IL6|TGFB1|PTPRU|SULF2
WikiPathways	Photodynamic therapy induced AP 1 survival signaling	WP3611	-2.95472	6.36877	4.79799	5	1.07066	-1.4296	CCND1|IL6|MAPK12|BCL2L11|BMF
GO Biological Processes	response to UV-A	GO:0070141	-2.93453	13.9203	6.04604	3	0.642398	-1.414	CCND1|MMP1|MMP3
GO Biological Processes	liver regeneration	GO:0097421	-2.90143	8.38212	5.14183	4	0.856531	-1.39377	CCND1|IL6|TGFB1|SULF2
WikiPathways	Galanin receptor pathway	WP4970	-2.75738	12.1803	5.5932	3	0.642398	-1.29655	IL6|VEGFA|BCL2L11
Canonical Pathways	PID FRA PATHWAY	M65	-2.61095	7.02286	4.58355	4	0.856531	-1.19241	CCND1|IL6|MMP1|PLAUR
GO Biological Processes	liver development	GO:0001889	-2.3346	3.41902	3.49586	7	1.49893	-1.01161	ASS1|CCND1|IL6|SMARCB1|TGFB1|SULF2|CDK5RAP3
GO Biological Processes	hepaticobiliary system development	GO:0061008	-2.28214	3.3436	3.42502	7	1.49893	-0.975815	ASS1|CCND1|IL6|SMARCB1|TGFB1|SULF2|CDK5RAP3
WikiPathways	Effect of omega 3 PUFA on Huntington 39 s disease pathways	WP5470	-4.75887	5.41345	6.05708	10	2.14133	-2.63824	ABCA1|APOE|HRAS|IL6|MAPK3|TSC2|NR1H2|BCL2L11|CYP46A1|MLST8
WikiPathways	Head and neck squamous cell carcinoma	WP4674	-3.0058	5.26715	4.59534	6	1.2848	-1.46591	CCND1|HRAS|TSC2|VEGFA|MLST8|SESN2
WikiPathways	Thermogenesis	WP4321	-2.84259	4.21046	4.17915	7	1.49893	-1.3529	HRAS|MAPK12|SMARCB1|SMARCD2|TSC2|SIRT6|MLST8
WikiPathways	T cell activation SARS CoV 2	WP5098	-2.61771	4.42919	4.02807	6	1.2848	-1.19344	CCND1|HRAS|MAPK3|TSC2|TYK2|MLST8
WikiPathways	DYRK1A involvement regarding cell proliferation in brain development	WP5180	-2.57452	5.23883	4.17753	5	1.07066	-1.17219	CCND1|E2F4|SMARCB1|TSC2|MLST8
KEGG Pathway	Thyroid hormone signaling pathway	hsa04919	-2.5413	3.7273	3.77417	7	1.49893	-1.14856	CCND1|BMP4|HRAS|MAPK3|RXRB|TSC2|MED12
Canonical Pathways	PID MTOR 4PATHWAY	M121	-2.37275	4.70735	3.85493	5	1.07066	-1.03544	EEF2|HRAS|MAPK3|TSC2|MLST8
KEGG Pathway	Autophagy - animal	hsa04140	-2.31699	3.0751	3.38243	8	1.71306	-0.998481	CTSD|HRAS|MAPK3|TSC2|SQSTM1|VPS39|MLST8|MAP1LC3A
WikiPathways	Androgen receptor network in prostate cancer	WP2263	-2.1617	3.57586	3.36861	6	1.2848	-0.896447	CCND1|HRAS|MMP1|MAPK3|SMARCD2|TSC2
GO Biological Processes	leukocyte homeostasis	GO:0001776	-4.71228	6.02735	6.20089	9	1.92719	-2.59938	CSF1|IL6|PMAIP1|PRDX2|TGFB1|BAP1|CHST3|BCL2L11|RIPK3
GO Biological Processes	apoptotic signaling pathway	GO:0097190	-4.4528	3.29963	5.12995	16	3.42612	-2.43522	CLU|DAP|IFI6|HRAS|IFI27|PMAIP1|SFRP1|PRDX2|TGFB1|IER3|BCL2L11|CIB1|RIPK3|PHLDA3|PPP1R15A|FIS1
GO Biological Processes	T cell homeostasis	GO:0043029	-4.25636	8.85838	6.52241	6	1.2848	-2.3004	PMAIP1|PRDX2|TGFB1|CHST3|BCL2L11|RIPK3
GO Biological Processes	lymphocyte homeostasis	GO:0002260	-3.10078	5.4897	4.73575	6	1.2848	-1.53005	PMAIP1|PRDX2|TGFB1|CHST3|BCL2L11|RIPK3
GO Biological Processes	hematopoietic or lymphoid organ development	GO:0048534	-3.06397	4.59323	4.47761	7	1.49893	-1.50453	LTBR|MAPK3|PRDX2|TGFB1|MAFB|BCL2L11|RIPK3
GO Biological Processes	thymus development	GO:0048538	-3.03437	6.62872	4.93052	5	1.07066	-1.48752	MAPK3|PRDX2|MAFB|BCL2L11|RIPK3
Reactome Gene Sets	Deregulated CDK5 triggers multiple neurodegenerative pathways in Alzheimer's disease models	R-HSA-8862803	-2.34776	8.85838	4.61037	3	0.642398	-1.01767	CAPN1|PRDX2|BCL2L11
Reactome Gene Sets	Neurodegenerative Diseases	R-HSA-8863678	-2.34776	8.85838	4.61037	3	0.642398	-1.01767	CAPN1|PRDX2|BCL2L11
Reactome Gene Sets	Defective Intrinsic Pathway for Apoptosis	R-HSA-9734009	-2.18835	7.79537	4.25007	3	0.642398	-0.915777	CAPN1|PRDX2|BCL2L11
GO Biological Processes	extrinsic apoptotic signaling pathway	GO:0097191	-2.10587	3.48008	3.28784	6	1.2848	-0.856643	IFI27|SFRP1|PRDX2|TGFB1|BCL2L11|CIB1
GO Biological Processes	regulation of mitochondrion organization	GO:0010821	-4.67771	4.79581	5.80765	11	2.35546	-2.57699	CLU|GPER1|PLAUR|PMAIP1|TSC2|IER3|SQSTM1|BCL2L11|FIS1|INF2|BMF
GO Biological Processes	positive regulation of release of cytochrome c from mitochondria	GO:0090200	-4.54911	13.5336	7.68048	5	1.07066	-2.4868	GPER1|PLAUR|PMAIP1|BCL2L11|BMF
GO Biological Processes	regulation of release of cytochrome c from mitochondria	GO:0090199	-4.25636	8.85838	6.52241	6	1.2848	-2.3004	CLU|GPER1|PLAUR|PMAIP1|BCL2L11|BMF
Reactome Gene Sets	BH3-only proteins associate with and inactivate anti-apoptotic BCL-2 members	R-HSA-111453	-3.54645	21.6538	7.74854	3	0.642398	-1.82324	PMAIP1|BCL2L11|BMF
GO Biological Processes	release of cytochrome c from mitochondria	GO:0001836	-3.33597	10.8269	6.02182	4	0.856531	-1.69246	CLU|IFI6|PMAIP1|FIS1
WikiPathways	Apoptosis modulation and signaling	WP1772	-3.25439	4.94272	4.73569	7	1.49893	-1.63735	IL1R1|IRAK1|PMAIP1|MAPK3|MADD|BCL2L11|BMF
Reactome Gene Sets	Intrinsic Pathway for Apoptosis	R-HSA-109606	-2.806	5.90559	4.55302	5	1.07066	-1.3263	PMAIP1|MAPK3|BCL2L11|GSDMD|BMF
GO Biological Processes	positive regulation of intrinsic apoptotic signaling pathway	GO:2001244	-2.51414	5.07511	4.08058	5	1.07066	-1.13316	PMAIP1|BCL2L11|BCAP31|RIPK3|FIS1
GO Biological Processes	apoptotic mitochondrial changes	GO:0008637	-2.45602	4.92132	3.9876	5	1.07066	-1.09039	CLU|IFI6|PMAIP1|BCL2L11|FIS1
WikiPathways	Unfolded protein response	WP4925	-2.292	8.47323	4.48302	3	0.642398	-0.983275	PMAIP1|BCL2L11|PPP1R15A
GO Biological Processes	regulation of membrane permeability	GO:0090559	-2.26843	4.44941	3.68947	5	1.07066	-0.967359	PMAIP1|SPG7|IER3|BCL2L11|LAPTM4B
KEGG Pathway	Coronavirus disease - COVID-19	hsa05171	-4.6586	3.82126	5.46356	14	2.99786	-2.56323	CFB|C1S|C4B|CSF2|IL6|IRAK1|MMP1|MMP3|MAPK3|RPL28|RPS2|MAPK12|TYK2|RPL13A
GO Biological Processes	cellular response to lipid	GO:0071396	-3.98748	2.54513	4.51287	21	4.49679	-2.12964	ABCA1|ASS1|BCR|CSF2|BRINP1|AKR1C1|ESRRA|GPER1|ID3|IL6|IRAK1|MMP3|PHB1|MAPK3|RXRB|SFRP1|TGFB1|ADAM15|BCL2L11|WBP2|TNIP2
KEGG Pathway	IL-17 signaling pathway	hsa04657	-3.95062	5.47044	5.45666	8	1.71306	-2.10142	CSF2|IL6|MMP1|MMP3|MAPK3|MAPK12|CCL7|IL17RC
KEGG Pathway	Pertussis	hsa05133	-3.69508	5.82987	5.34043	7	1.49893	-1.93064	SERPING1|C1S|C4B|IL6|IRAK1|MAPK3|MAPK12
KEGG Pathway	TNF signaling pathway	hsa04668	-3.27983	4.36716	4.60176	8	1.71306	-1.65491	CSF1|CSF2|IL6|MMP3|MMP14|MAPK3|MAPK12|RIPK3
GO Biological Processes	response to bacterium	GO:0009617	-3.10669	2.09553	3.70141	23	4.92505	-1.53346	ABCA1|ACP5|ASS1|BCR|CFB|BMP2|C4B|CSF2|HLA-B|IL6|IRAK1|MMP3|MAPK3|RARRES2|PRDX2|RAB29|MAPKAPK2|RBCK1|RPL13A|FAM20A|TNIP2|GSDMD|HMCN1
GO Biological Processes	response to molecule of bacterial origin	GO:0002237	-2.88557	2.5691	3.71308	14	2.99786	-1.38232	ABCA1|ACP5|ASS1|BCR|C4B|CSF2|IL6|IRAK1|MMP3|MAPK3|PRDX2|MAPKAPK2|RPL13A|TNIP2
GO Biological Processes	response to lipopolysaccharide	GO:0032496	-2.66964	2.53603	3.52414	13	2.78373	-1.23424	ABCA1|ACP5|ASS1|BCR|CSF2|IL6|IRAK1|MMP3|MAPK3|PRDX2|MAPKAPK2|RPL13A|TNIP2
GO Biological Processes	cellular response to lipopolysaccharide	GO:0071222	-2.28761	2.81083	3.27671	9	1.92719	-0.979689	ABCA1|ASS1|BCR|CSF2|IL6|IRAK1|MMP3|MAPK3|TNIP2
GO Biological Processes	cellular response to molecule of bacterial origin	GO:0071219	-2.12104	2.64549	3.06982	9	1.92719	-0.868649	ABCA1|ASS1|BCR|CSF2|IL6|IRAK1|MMP3|MAPK3|TNIP2
GO Biological Processes	protein hydroxylation	GO:0018126	-4.64506	14.1221	7.87162	5	1.07066	-2.55456	P4HB|PLOD1|P4HA2|P4HTM|JMJD7
GO Biological Processes	peptidyl-proline hydroxylation to 4-hydroxy-L-proline	GO:0018401	-3.71755	24.3605	8.26264	3	0.642398	-1.94357	P4HB|P4HA2|P4HTM
GO Biological Processes	peptidyl-proline modification	GO:0018208	-3.60964	8.77858	5.9197	5	1.07066	-1.87267	P4HB|PPIB|P4HA2|NTMT1|P4HTM
GO Biological Processes	peptidyl-proline hydroxylation	GO:0019511	-3.26322	17.7168	6.93363	3	0.642398	-1.64332	P4HB|P4HA2|P4HTM
GO Biological Processes	4-hydroxyproline metabolic process	GO:0019471	-3.14326	16.2404	6.60246	3	0.642398	-1.56109	P4HB|P4HA2|P4HTM
WikiPathways	Type I collagen synthesis in the context of osteogenesis imperfecta	WP4786	-2.79784	7.87412	4.94019	4	0.856531	-1.32431	P4HB|PLOD1|PPIB|P4HA2
GO Biological Processes	regulation of ossification	GO:0030278	-4.63462	5.23883	5.91398	10	2.14133	-2.54654	BMP2|BMP4|CSF1|S1PR1|LTBP3|MAPK3|RXRB|SFRP1|TGFB1|FAM20C
GO Biological Processes	regulation of biomineral tissue development	GO:0070167	-4.50299	5.67624	5.94413	9	1.92719	-2.46283	BMP2|BMP4|S1PR1|GAS6|LTBP3|RXRB|SLC4A2|TGFB1|FAM20C
GO Biological Processes	regulation of osteoblast differentiation	GO:0045667	-3.77014	4.13767	4.92853	10	2.14133	-1.96962	BMP2|BMP4|ID3|IL6|MEN1|SFRP1|SFRP2|TNFAIP6|VEGFA|FAM20C
GO Biological Processes	lung vasculature development	GO:0060426	-3.54645	21.6538	7.74854	3	0.642398	-1.82324	BMP2|BMP4|VEGFA
GO Biological Processes	odontogenesis of dentin-containing tooth	GO:0042475	-3.49524	5.41345	5.0647	7	1.49893	-1.79436	BMP2|BMP4|SLC4A2|TGFB1|BCL2L11|FAM20A|FAM20C
GO Biological Processes	odontogenesis	GO:0042476	-3.20802	4.25977	4.51103	8	1.71306	-1.60582	BMP2|BMP4|ID3|SLC4A2|TGFB1|BCL2L11|FAM20A|FAM20C
WikiPathways	FGFR3 signaling in chondrocyte proliferation and terminal differentiation	WP4767	-3.1339	9.62392	5.60549	4	0.856531	-1.55585	BMP2|BMP4|MAPK3|MAPK12
GO Biological Processes	positive regulation of osteoblast differentiation	GO:0045669	-2.88622	4.99704	4.41955	6	1.2848	-1.38235	BMP2|BMP4|IL6|SFRP2|VEGFA|FAM20C
GO Biological Processes	positive regulation of biomineral tissue development	GO:0070169	-2.84194	6.01495	4.61194	5	1.07066	-1.3529	BMP2|BMP4|RXRB|SLC4A2|FAM20C
GO Biological Processes	regulation of bone mineralization	GO:0030500	-2.77396	4.75328	4.25539	6	1.2848	-1.30509	BMP2|BMP4|S1PR1|LTBP3|RXRB|FAM20C
WikiPathways	BMP signaling in eyelid development	WP3927	-2.46848	9.74422	4.89117	3	0.642398	-1.0978	BMP4|MAPK3|SFRP1
GO Biological Processes	endocrine system development	GO:0035270	-2.42564	3.55258	3.61856	7	1.49893	-1.06816	BMP2|BMP4|EDNRA|IL6|PITX1|MAPK3|DKK3
GO Biological Processes	positive regulation of bone mineralization	GO:0030501	-2.3347	5.90559	4.07161	4	0.856531	-1.01161	BMP2|BMP4|RXRB|FAM20C
GO Biological Processes	amelogenesis	GO:0097186	-2.292	8.47323	4.48302	3	0.642398	-0.983275	SLC4A2|FAM20A|FAM20C
GO Biological Processes	positive regulation of ossification	GO:0045778	-2.01953	4.81196	3.50563	4	0.856531	-0.795768	BMP2|BMP4|RXRB|FAM20C
GO Biological Processes	negative regulation of muscle tissue development	GO:1901862	-4.60414	21.6538	8.94768	4	0.856531	-2.52324	BMP4|TGFB1|USP19|SIRT2
GO Biological Processes	regulation of primary miRNA processing	GO:2000634	-4.15471	32.4807	9.64266	3	0.642398	-2.23851	BMP4|IL6|TGFB1
GO Biological Processes	kidney development	GO:0001822	-4.07038	3.20534	4.83206	15	3.21199	-2.18035	AP1B1|AGT|ARG2|ASS1|BMP2|BMP4|COMT|EDNRA|ID3|LAMB2|SFRP1|TGFB1|VEGFA|BCL2L11|SULF2
GO Biological Processes	regulation of fat cell differentiation	GO:0045598	-4.00579	4.41915	5.19595	10	2.14133	-2.13811	BMP2|GPER1|IL6|RARRES2|SFRP1|SFRP2|TGFB1|VEGFA|SIRT2|SIRT6
GO Biological Processes	renal system development	GO:0072001	-3.91499	3.10325	4.68435	15	3.21199	-2.08162	AP1B1|AGT|ARG2|ASS1|BMP2|BMP4|COMT|EDNRA|ID3|LAMB2|SFRP1|TGFB1|VEGFA|BCL2L11|SULF2
GO Biological Processes	regulation of morphogenesis of a branching structure	GO:0060688	-3.79487	7.35413	5.78905	6	1.2848	-1.98934	AGT|BMP4|SFRP1|TGFB1|VEGFA|SIRT6
GO Biological Processes	regulation of odontogenesis	GO:0042481	-3.74751	13.6761	6.91086	4	0.856531	-1.95561	BMP2|BMP4|CSF1|TGFB1
GO Biological Processes	positive regulation of odontogenesis	GO:0042482	-3.71755	24.3605	8.26264	3	0.642398	-1.94357	BMP2|CSF1|TGFB1
WikiPathways	Clock controlled autophagy in bone metabolism	WP5205	-3.62645	5.68413	5.24543	7	1.49893	-1.88079	BMP2|BMP4|CSF1|IL6|TGFB1|SQSTM1|MAP1LC3A
GO Biological Processes	positive regulation of morphogenesis of an epithelium	GO:1905332	-3.60964	8.77858	5.9197	5	1.07066	-1.87267	AGT|BMP4|TGFB1|VEGFA|SIRT6
GO Biological Processes	regulation of muscle cell differentiation	GO:0051147	-3.57408	3.91334	4.7062	10	2.14133	-1.84351	BMP2|BMP4|ENG|G6PD|GPER1|LAMB2|MMP14|MAPK12|TGFB1|CTDP1
GO Biological Processes	regulation of branching involved in ureteric bud morphogenesis	GO:0090189	-3.56942	12.3736	6.51917	4	0.856531	-1.84202	AGT|BMP4|TGFB1|VEGFA
GO Biological Processes	positive regulation of epithelial to mesenchymal transition	GO:0010718	-3.49561	6.49615	5.32841	6	1.2848	-1.79436	AGT|BMP2|BMP4|ENG|IL6|TGFB1
GO Biological Processes	positive regulation of muscle cell differentiation	GO:0051149	-3.46363	5.34977	5.02133	7	1.49893	-1.77059	BMP4|ENG|GPER1|LAMB2|MMP14|MAPK12|TGFB1
GO Biological Processes	negative regulation of fat cell differentiation	GO:0045599	-3.41766	6.28659	5.21014	6	1.2848	-1.73895	BMP2|GPER1|IL6|TGFB1|VEGFA|SIRT2
GO Biological Processes	regulation of miRNA metabolic process	GO:2000628	-3.31212	5.05256	4.81426	7	1.49893	-1.67292	AGT|BMP2|BMP4|HRAS|TGFB1|NR1H2|VEGFA
GO Biological Processes	regulation of morphogenesis of an epithelium	GO:1905330	-3.27042	5.90559	4.9885	6	1.2848	-1.64723	AGT|BMP4|SFRP1|TGFB1|VEGFA|SIRT6
GO Biological Processes	mammary gland morphogenesis	GO:0060443	-3.20586	7.21794	5.21926	5	1.07066	-1.60445	BMP4|CAPN1|CSF1|TGFB1|NTN1
GO Biological Processes	regulation of odontogenesis of dentin-containing tooth	GO:0042487	-3.14326	16.2404	6.60246	3	0.642398	-1.56109	BMP2|BMP4|CSF1
GO Biological Processes	mammary gland development	GO:0030879	-3.09322	4.09206	4.36611	8	1.71306	-1.52439	CCND1|BMP4|CAPN1|CSF1|TGFB1|VEGFA|NTN1|BCL2L11
GO Biological Processes	positive regulation of cell development	GO:0010720	-3.06653	2.40598	3.79516	17	3.64026	-1.50565	ADD1|BMP2|BMP4|CSF1|GAS6|GPER1|IL6|MMP14|SMARCB1|SMARCD2|TGFB1|VEGFA|NTN1|CUL7|SIRT2|OBSL1|PLXNB2
GO Biological Processes	regulation of miRNA transcription	GO:1902893	-2.97518	5.19692	4.55022	6	1.2848	-1.44607	AGT|BMP2|BMP4|TGFB1|NR1H2|VEGFA
GO Biological Processes	negative regulation of cell adhesion	GO:0007162	-2.9194	2.70673	3.78896	13	2.78373	-1.40414	ARG2|ASS1|BMP2|BMP4|FBLN1|MMP14|SLC4A2|PRDX2|TGFB1|VEGFA|ADAM15|PLXNB2|C1QTNF1
GO Biological Processes	gland morphogenesis	GO:0022612	-2.91371	4.33076	4.27489	7	1.49893	-1.40414	BMP4|CAPN1|CSF1|IL6|SFRP1|TGFB1|NTN1
GO Biological Processes	positive regulation of extracellular matrix organization	GO:1903055	-2.90143	8.38212	5.14183	4	0.856531	-1.39377	AGT|BMP2|IL6|TGFB1
GO Biological Processes	regulation of cardiocyte differentiation	GO:1905207	-2.79784	7.87412	4.94019	4	0.856531	-1.32431	BMP2|BMP4|GPER1|TGFB1
GO Biological Processes	regulation of miRNA processing	GO:1903798	-2.75738	12.1803	5.5932	3	0.642398	-1.29655	BMP4|IL6|TGFB1
GO Biological Processes	regulation of kidney development	GO:0090183	-2.70129	7.42417	4.75483	4	0.856531	-1.25721	AGT|BMP4|TGFB1|VEGFA
GO Biological Processes	positive regulation of animal organ morphogenesis	GO:0110110	-2.70129	7.42417	4.75483	4	0.856531	-1.25721	BMP2|BMP4|CSF1|TGFB1
GO Biological Processes	positive regulation of vascular permeability	GO:0043117	-2.67802	11.4638	5.39596	3	0.642398	-1.24101	APOE|TGFB1|VEGFA
GO Biological Processes	regulation of regulatory ncRNA processing	GO:0070920	-2.67802	11.4638	5.39596	3	0.642398	-1.24101	BMP4|IL6|TGFB1
GO Biological Processes	positive regulation of branching involved in ureteric bud morphogenesis	GO:0090190	-2.6038	10.8269	5.21454	3	0.642398	-1.19241	AGT|TGFB1|VEGFA
GO Biological Processes	positive regulation of cardiocyte differentiation	GO:1905209	-2.6038	10.8269	5.21454	3	0.642398	-1.19241	BMP4|GPER1|TGFB1
GO Biological Processes	regulation of collagen biosynthetic process	GO:0032965	-2.56789	6.83805	4.50262	4	0.856531	-1.16779	BMP4|ENG|IL6|TGFB1
GO Biological Processes	regulation of striated muscle tissue development	GO:0016202	-2.53412	10.2571	5.04685	3	0.642398	-1.14693	BMP4|TGFB1|SIRT2
GO Biological Processes	craniofacial suture morphogenesis	GO:0097094	-2.53412	10.2571	5.04685	3	0.642398	-1.14693	BMP4|MMP14|TGFB1
GO Biological Processes	surfactant homeostasis	GO:0043129	-2.46848	9.74422	4.89117	3	0.642398	-1.0978	TGFB1|VEGFA|TMEM63A
GO Biological Processes	positive regulation of miRNA metabolic process	GO:2000630	-2.42776	4.84787	3.9425	5	1.07066	-1.06893	AGT|BMP2|HRAS|TGFB1|NR1H2
GO Biological Processes	regulation of striated muscle cell differentiation	GO:0051153	-2.38495	3.97723	3.69115	6	1.2848	-1.0442	BMP2|BMP4|G6PD|MMP14|TGFB1|CTDP1
GO Biological Processes	regulation of collagen metabolic process	GO:0010712	-2.37087	6.04293	4.1377	4	0.856531	-1.03527	BMP4|ENG|IL6|TGFB1
GO Biological Processes	regulation of cardiac muscle cell differentiation	GO:2000725	-2.34776	8.85838	4.61037	3	0.642398	-1.01767	BMP2|BMP4|TGFB1
GO Biological Processes	negative regulation of cell-cell adhesion	GO:0022408	-2.31458	2.83812	3.30995	9	1.92719	-0.996536	ARG2|ASS1|BMP2|BMP4|SLC4A2|PRDX2|TGFB1|VEGFA|C1QTNF1
GO Biological Processes	vasculogenesis	GO:0001570	-2.26843	4.44941	3.68947	5	1.07066	-0.967359	ENG|TGFB1|VEGFA|CUL7|ACKR3
GO Biological Processes	cranial skeletal system development	GO:1904888	-2.26843	4.44941	3.68947	5	1.07066	-0.967359	BMP4|EDNRA|MMP14|TGFB1|MED12
GO Biological Processes	regulation of muscle tissue development	GO:1901861	-2.26521	5.64882	3.94535	4	0.856531	-0.967359	BMP4|TGFB1|USP19|SIRT2
GO Biological Processes	regulation of myoblast differentiation	GO:0045661	-2.24345	4.38929	3.64996	5	1.07066	-0.95173	BMP4|ID3|SMARCB1|SMARCD2|TGFB1
GO Biological Processes	regulation of muscle organ development	GO:0048634	-2.23894	8.12018	4.36317	3	0.642398	-0.95173	BMP4|TGFB1|SIRT2
GO Biological Processes	kidney epithelium development	GO:0072073	-2.19808	3.22504	3.31125	7	1.49893	-0.918814	ARG2|BMP2|BMP4|EDNRA|LAMB2|SFRP1|TGFB1
GO Biological Processes	negative regulation of myoblast differentiation	GO:0045662	-2.18835	7.79537	4.25007	3	0.642398	-0.915777	BMP4|ID3|TGFB1
GO Biological Processes	positive regulation of smooth muscle cell differentiation	GO:0051152	-2.18835	7.79537	4.25007	3	0.642398	-0.915777	ENG|GPER1|TGFB1
GO Biological Processes	regulation of vascular permeability	GO:0043114	-2.16746	5.30298	3.76922	4	0.856531	-0.899658	APOE|BCR|TGFB1|VEGFA
GO Biological Processes	negative regulation of cell activation	GO:0050866	-2.15818	2.68189	3.11621	9	1.92719	-0.893652	APOE|ARG2|BMP4|GPER1|SFRP1|SLC4A2|PRDX2|TGFB1|C1QTNF1
GO Biological Processes	positive regulation of collagen biosynthetic process	GO:0032967	-2.14003	7.49555	4.14307	3	0.642398	-0.883397	BMP4|ENG|TGFB1
GO Biological Processes	regulation of smooth muscle cell differentiation	GO:0051150	-2.13646	5.19692	3.7137	4	0.856531	-0.881245	BMP4|ENG|GPER1|TGFB1
GO Biological Processes	positive regulation of collagen metabolic process	GO:0010714	-2.0938	7.21794	4.04162	3	0.642398	-0.850821	BMP4|ENG|TGFB1
GO Biological Processes	negative regulation of miRNA transcription	GO:1902894	-2.0938	7.21794	4.04162	3	0.642398	-0.850821	BMP4|TGFB1|VEGFA
GO Biological Processes	negative regulation of miRNA metabolic process	GO:2000629	-2.0495	6.96016	3.94522	3	0.642398	-0.819352	BMP4|TGFB1|VEGFA
GO Biological Processes	Golgi to lysosome transport	GO:0090160	-4.60414	21.6538	8.94768	4	0.856531	-2.52324	CLN3|GAK|AP4M1|EHD3
GO Biological Processes	lysosomal transport	GO:0007041	-4.28983	4.77658	5.51921	10	2.14133	-2.32461	CLU|CLN3|GAK|LRP1|PSAP|AP4M1|VPS39|EHD3|UBXN6|CHMP4B
GO Biological Processes	vacuolar transport	GO:0007034	-4.12918	4.17881	5.21223	11	2.35546	-2.2204	CLU|CLN3|GAK|LRP1|PSAP|SQSTM1|AP4M1|VPS39|EHD3|UBXN6|CHMP4B
GO Biological Processes	cytosolic transport	GO:0016482	-3.69307	4.463	4.96663	9	1.92719	-1.93064	CLN3|GAK|RAB29|SYT7|AP4M1|SGSM2|GGA1|EHD3|TBC1D17
GO Biological Processes	Golgi to vacuole transport	GO:0006896	-3.65589	12.9923	6.70802	4	0.856531	-1.90361	CLN3|GAK|AP4M1|EHD3
GO Biological Processes	post-Golgi vesicle-mediated transport	GO:0006892	-2.32096	3.8591	3.59871	6	1.2848	-1.00045	CLN3|DNM2|GAK|AP4M1|GGA1|EHD3
GO Biological Processes	negative regulation of cell differentiation	GO:0045596	-4.59644	2.42595	4.85226	27	5.78158	-2.51791	ABCA1|CCND1|BMP2|BMP4|COL5A1|BRINP1|G6PD|GPER1|ID3|IL6|LTBP3|MEN1|SFRP1|SFRP2|SLC4A2|PRDX2|TGFB1|TNFAIP6|NR1H2|VEGFA|GDF5|CTDP1|NTN1|MAFB|CIB1|SIRT2|BRD9
GO Biological Processes	regulation of hemopoiesis	GO:1903706	-3.41642	2.58629	4.1277	17	3.64026	-1.73865	BMP4|CLPTM1|CSF1|GAS6|HLA-B|MMP14|SFRP1|SLC4A2|SMARCB1|SMARCD2|PRDX2|TGFB1|TNFAIP6|MAFB|CIB1|P4HTM|PITHD1
GO Biological Processes	regulation of leukocyte differentiation	GO:1902105	-3.16426	2.74761	3.99738	14	2.99786	-1.57526	BMP4|CLPTM1|CSF1|GAS6|HLA-B|MMP14|SFRP1|SLC4A2|SMARCB1|SMARCD2|PRDX2|TGFB1|TNFAIP6|MAFB
GO Biological Processes	negative regulation of cell development	GO:0010721	-2.91884	2.84503	3.83603	12	2.56959	-1.40414	BMP4|BRINP1|IL6|SFRP1|SLC4A2|PRDX2|TGFB1|TNFAIP6|VEGFA|NTN1|MAFB|SIRT2
GO Biological Processes	regulation of lymphocyte differentiation	GO:0045619	-2.65228	2.96628	3.65152	10	2.14133	-1.22221	BMP4|CLPTM1|GAS6|MMP14|SFRP1|SLC4A2|SMARCB1|SMARCD2|PRDX2|TGFB1
GO Biological Processes	negative regulation of leukocyte differentiation	GO:1902106	-2.10587	3.48008	3.28784	6	1.2848	-0.856643	BMP4|SFRP1|SLC4A2|PRDX2|TNFAIP6|MAFB
GO Biological Processes	vascular process in circulatory system	GO:0003018	-4.58285	3.55628	5.31482	15	3.21199	-2.5076	ADRA2A|AGT|APOE|BCR|ECE1|EDNRA|GPER1|LRP1|SLC1A5|SLC5A3|TGFB1|VEGFA|SLC27A4|SLC7A8|SLC38A5
GO Biological Processes	positive regulation of epidermal growth factor receptor signaling pathway	GO:0045742	-4.13042	11.2003	6.87149	5	1.07066	-2.2204	ADRA2A|AGT|GPER1|PLAUR|TGFB1
GO Biological Processes	positive regulation of ERBB signaling pathway	GO:1901186	-3.98585	10.4777	6.60142	5	1.07066	-2.12964	ADRA2A|AGT|GPER1|PLAUR|TGFB1
GO Biological Processes	circulatory system process	GO:0003013	-3.84181	2.55251	4.41674	20	4.28266	-2.0248	ADRA2A|AGT|APOE|BCR|SERPING1|COMT|E2F4|ECE1|EDNRA|GAS6|GPER1|LRP1|SLC1A5|SLC5A3|TGFB1|VEGFA|IER3|SLC27A4|SLC7A8|SLC38A5
GO Biological Processes	regulation of epidermal growth factor receptor signaling pathway	GO:0042058	-3.27042	5.90559	4.9885	6	1.2848	-1.64723	ADRA2A|AGT|IFI6|GPER1|PLAUR|TGFB1
GO Biological Processes	regulation of ERBB signaling pathway	GO:1901184	-3.03693	5.3393	4.64128	6	1.2848	-1.48752	ADRA2A|AGT|IFI6|GPER1|PLAUR|TGFB1
GO Biological Processes	blood circulation	GO:0008015	-2.23055	2.17055	3.01683	14	2.99786	-0.945243	ADRA2A|AGT|APOE|BCR|SERPING1|COMT|E2F4|ECE1|EDNRA|GAS6|GPER1|TGFB1|VEGFA|IER3
GO Biological Processes	vasodilation	GO:0042311	-2.13646	5.19692	3.7137	4	0.856531	-0.881245	ADRA2A|APOE|GPER1|VEGFA
GO Biological Processes	regulation of system process	GO:0044057	-2.10299	1.93405	2.81741	17	3.64026	-0.854968	ADRA2A|AGT|APOE|DVL1|ECE1|EDNRA|ENO1|G6PD|GAS6|GPER1|KCND2|NR1H2|CTDP1|EHD3|CC2D1A|PARD3|C1QTNF1
WikiPathways	Angiotensin II receptor type 1 pathway	WP5036	-2.0495	6.96016	3.94522	3	0.642398	-0.819352	AGT|IL11|TGFB1
GO Biological Processes	regulation of tube diameter	GO:0035296	-2.01197	2.97209	3.05777	7	1.49893	-0.791164	ADRA2A|AGT|APOE|ECE1|EDNRA|GPER1|VEGFA
GO Biological Processes	blood vessel diameter maintenance	GO:0097746	-2.01197	2.97209	3.05777	7	1.49893	-0.791164	ADRA2A|AGT|APOE|ECE1|EDNRA|GPER1|VEGFA
Reactome Gene Sets	Cellular response to chemical stress	R-HSA-9711123	-4.57679	4.00236	5.4721	13	2.78373	-2.5076	CYBA|G6PD|GPX3|P4HB|PSMB9|PSMC3|PSMD3|PRDX2|SQSTM1|PSMF1|TXN2|HM13|SESN2
Reactome Gene Sets	Detoxification of Reactive Oxygen Species	R-HSA-3299685	-3.60964	8.77858	5.9197	5	1.07066	-1.87267	CYBA|GPX3|P4HB|PRDX2|TXN2
GO Biological Processes	reactive oxygen species metabolic process	GO:0072593	-3.5368	4.76781	4.9274	8	1.71306	-1.81874	ACP5|CYBA|IFI6|GPX3|PMAIP1|PRDX2|RIPK3|SESN2
GO Biological Processes	chemotaxis	GO:0006935	-4.54306	3.2103	5.15515	17	3.64026	-2.48526	BMP4|DPP4|S1PR1|GAS6|HRAS|IL6|PLAUR|PPIB|RARRES2|CCL7|TSC2|VEGFA|CH25H|NTN1|RPL13A|ACKR3|IL17RC
GO Biological Processes	taxis	GO:0042330	-4.51139	3.19175	5.12688	17	3.64026	-2.4647	BMP4|DPP4|S1PR1|GAS6|HRAS|IL6|PLAUR|PPIB|RARRES2|CCL7|TSC2|VEGFA|CH25H|NTN1|RPL13A|ACKR3|IL17RC
GO Biological Processes	locomotion	GO:0040011	-4.20838	3.01734	4.85499	17	3.64026	-2.27665	BMP4|DPP4|S1PR1|GAS6|HRAS|IL6|PLAUR|PPIB|RARRES2|CCL7|TSC2|VEGFA|CH25H|NTN1|RPL13A|ACKR3|IL17RC
GO Biological Processes	cell chemotaxis	GO:0060326	-2.71065	3.02146	3.71932	10	2.14133	-1.2594	S1PR1|GAS6|IL6|PPIB|CCL7|VEGFA|CH25H|RPL13A|ACKR3|IL17RC
GO Biological Processes	mononuclear cell migration	GO:0071674	-2.70763	3.98886	3.99769	7	1.49893	-1.25805	BCR|S1PR1|GAS6|IL6|CCL7|CH25H|RPL13A
GO Biological Processes	leukocyte chemotaxis	GO:0030595	-2.70521	3.55953	3.87631	8	1.71306	-1.25721	S1PR1|GAS6|IL6|PPIB|CCL7|CH25H|RPL13A|IL17RC
GO Biological Processes	leukocyte migration	GO:0050900	-2.31927	2.66235	3.25991	10	2.14133	-0.999586	BCR|CSF1|S1PR1|GAS6|IL6|PPIB|CCL7|CH25H|RPL13A|IL17RC
GO Biological Processes	myeloid leukocyte migration	GO:0097529	-2.26499	3.3192	3.40185	7	1.49893	-0.967359	BCR|CSF1|IL6|PPIB|CCL7|RPL13A|IL17RC
GO Biological Processes	protein maturation	GO:0051604	-4.47719	2.75594	4.92514	21	4.49679	-2.44779	CLU|CLN3|DPP4|ECE1|FBLN1|GAK|HSPB1|DNAJC4|MMP14|P4HB|PPIB|SPG7|CPZ|AIP|MAFB|AHSA1|PMPCA|TMEM208|UNC45A|HM13|DOHH
GO Biological Processes	protein processing	GO:0016485	-3.70434	3.74124	4.75191	11	2.35546	-1.93733	CLN3|DPP4|ECE1|MMP14|P4HB|SPG7|CPZ|MAFB|PMPCA|TMEM208|HM13
WikiPathways	TGF beta receptor signaling in skeletal dysplasias	WP4816	-4.47517	7.70729	6.44807	7	1.49893	-2.44779	BMP4|ENG|HRAS|LTBP3|MAPK3|TGFB1|ADAMTSL2
KEGG Pathway	Bladder cancer	hsa05219	-4.43532	9.50655	6.81511	6	1.2848	-2.42238	ARAF|CCND1|HRAS|MMP1|MAPK3|VEGFA
KEGG Pathway	FoxO signaling pathway	hsa04068	-4.37237	4.88432	5.61343	10	2.14133	-2.38165	ARAF|CCND1|S1PR1|HRAS|IL6|MAPK3|MAPK12|TGFB1|BCL2L11|G6PC3
WikiPathways	EGFR tyrosine kinase inhibitor resistance	WP4806	-4.33207	6.18681	5.95217	8	1.71306	-2.35421	ARAF|CCND1|GAS6|HRAS|IL6|MAPK3|VEGFA|BCL2L11
Reactome Gene Sets	Signaling by moderate kinase activity BRAF mutants	R-HSA-6802946	-4.09111	8.29295	6.25637	6	1.2848	-2.19955	ARAF|CSK|HRAS|PEBP1|PHB1|MAPK3
Reactome Gene Sets	Signaling by RAS mutants	R-HSA-6802949	-4.09111	8.29295	6.25637	6	1.2848	-2.19955	ARAF|CSK|HRAS|PEBP1|PHB1|MAPK3
Reactome Gene Sets	Paradoxical activation of RAF signaling by kinase inactive BRAF	R-HSA-6802955	-4.09111	8.29295	6.25637	6	1.2848	-2.19955	ARAF|CSK|HRAS|PEBP1|PHB1|MAPK3
Reactome Gene Sets	Signaling downstream of RAS mutants	R-HSA-9649948	-4.09111	8.29295	6.25637	6	1.2848	-2.19955	ARAF|CSK|HRAS|PEBP1|PHB1|MAPK3
WikiPathways	Chromosomal and microsatellite instability in colorectal cancer	WP4216	-3.87637	6.22918	5.59309	7	1.49893	-2.05154	ARAF|CCND1|PMAIP1|MAPK3|TGFB1|NTN1|BCL2L11
Reactome Gene Sets	Signaling by high-kinase activity BRAF mutants	R-HSA-6802948	-3.66721	9.02242	6.02211	5	1.07066	-1.90706	ARAF|CSK|HRAS|PEBP1|MAPK3
WikiPathways	Serotonin receptor 2 and ELK SRF GATA4 signaling	WP732	-3.65589	12.9923	6.70802	4	0.856531	-1.90361	HRAS|MAPK3|RASGRF1|MAPKAPK2
KEGG Pathway	EGFR tyrosine kinase inhibitor resistance	hsa01521	-3.62645	5.68413	5.24543	7	1.49893	-1.88079	ARAF|GAS6|HRAS|IL6|MAPK3|VEGFA|BCL2L11
Reactome Gene Sets	Oncogenic MAPK signaling	R-HSA-6802957	-3.49524	5.41345	5.0647	7	1.49893	-1.79436	ARAF|CSK|HRAS|PEBP1|PHB1|MAPK3|BCL2L11
Canonical Pathways	PID TRKR PATHWAY	M187	-3.45625	6.38965	5.26861	6	1.2848	-1.76612	CCND1|HRAS|MAPK3|RASGRF1|SQSTM1|SH2B1
Reactome Gene Sets	MAP2K and MAPK activation	R-HSA-5674135	-3.44724	8.12018	5.63432	5	1.07066	-1.76095	ARAF|CSK|HRAS|PEBP1|MAPK3
WikiPathways	Bladder cancer	WP2828	-3.44724	8.12018	5.63432	5	1.07066	-1.76095	ARAF|CCND1|HRAS|MMP1|VEGFA
KEGG Pathway	Colorectal cancer	hsa05210	-3.40174	5.22678	4.93659	7	1.49893	-1.7305	ARAF|CCND1|HRAS|PMAIP1|MAPK3|TGFB1|BCL2L11
Reactome Gene Sets	Negative regulation of MAPK pathway	R-HSA-5675221	-3.29846	7.55366	5.37724	5	1.07066	-1.66691	ARAF|HRAS|PEBP1|MAPK3|MAPK12
WikiPathways	IL11 signaling	WP2332	-3.25154	7.38198	5.29701	5	1.07066	-1.63735	HRAS|IL11|MAPK3|TGFB1|TYK2
Reactome Gene Sets	Signaling by BRAF and RAF1 fusions	R-HSA-6802952	-3.23527	5.81744	4.93592	6	1.2848	-1.62673	ARAF|CSK|HRAS|PEBP1|MAPK3|BCL2L11
Canonical Pathways	PID ALK1 PATHWAY	M185	-3.19826	9.99407	5.73671	4	0.856531	-1.60225	ENG|PPP1CA|MAPK3|TGFB1
Reactome Gene Sets	Signaling by Nuclear Receptors	R-HSA-9006931	-3.10035	2.83389	3.97794	13	2.78373	-1.53005	ABCA1|APOE|CCND1|CTSD|GNB2|HRAS|HSPB1|MMP3|MAPK3|RXRB|NR1H2|ARL4C|MYLIP
Reactome Gene Sets	Extra-nuclear estrogen signaling	R-HSA-9009391	-2.9154	5.06193	4.46235	6	1.2848	-1.40414	CCND1|GNB2|HRAS|HSPB1|MMP3|MAPK3
KEGG Pathway	Chronic myeloid leukemia	hsa05220	-2.9154	5.06193	4.46235	6	1.2848	-1.40414	ARAF|CCND1|BCR|HRAS|MAPK3|TGFB1
WikiPathways	TGF beta receptor signaling	WP560	-2.806	5.90559	4.55302	5	1.07066	-1.3263	BMP4|ENG|HRAS|MAPK3|TGFB1
Canonical Pathways	PID SYNDECAN 2 PATHWAY	M240	-2.79784	7.87412	4.94019	4	0.856531	-1.32431	CSF2|HRAS|MAPK3|TGFB1
WikiPathways	MAPK cascade	WP422	-2.79784	7.87412	4.94019	4	0.856531	-1.32431	ARAF|HRAS|MAPK3|MAPK12
WikiPathways	p38 MAPK signaling	WP400	-2.70129	7.42417	4.75483	4	0.856531	-1.25721	HRAS|HSPB1|RASGRF1|MAPKAPK2
KEGG Pathway	Thyroid cancer	hsa05216	-2.61095	7.02286	4.58355	4	0.856531	-1.19241	CCND1|HRAS|MAPK3|RXRB
Reactome Gene Sets	Gastrin-CREB signalling pathway via PKC and MAPK	R-HSA-881907	-2.6038	10.8269	5.21454	3	0.642398	-1.19241	HRAS|MMP3|MAPK3
WikiPathways	Inhibition of exosome biogenesis and secretion by Manumycin A in CRPC cells	WP4301	-2.6038	10.8269	5.21454	3	0.642398	-1.19241	ARAF|HRAS|MAPK3
WikiPathways	Pancreatic adenocarcinoma pathway	WP4263	-2.59296	4.37942	3.99217	6	1.2848	-1.18468	ARAF|CCND1|PEBP1|MAPK3|TGFB1|VEGFA
KEGG Pathway	Acute myeloid leukemia	hsa05221	-2.40001	4.77658	3.89829	5	1.07066	-1.05361	ARAF|CCND1|CSF2|HRAS|MAPK3
WikiPathways	Acute myeloid leukemia	WP5293	-2.37275	4.70735	3.85493	5	1.07066	-1.03544	ARAF|CCND1|CSF2|HRAS|MAPK3
Reactome Gene Sets	Signaling by RAF1 mutants	R-HSA-9656223	-2.37087	6.04293	4.1377	4	0.856531	-1.03527	ARAF|CSK|HRAS|MAPK3
KEGG Pathway	Endocrine resistance	hsa01522	-2.36334	3.93706	3.65994	6	1.2848	-1.02902	ARAF|CCND1|GPER1|HRAS|MAPK3|MAPK12
Canonical Pathways	PID CDC42 PATHWAY	M81	-2.34598	4.6401	3.8124	5	1.07066	-1.01716	HRAS|LIMK2|MAPK3|RASGRF1|ARPC1B
KEGG Pathway	Renal cell carcinoma	hsa05211	-2.34598	4.6401	3.8124	5	1.07066	-1.01716	ARAF|HRAS|MAPK3|TGFB1|VEGFA
KEGG Pathway	Proteoglycans in cancer	hsa05205	-2.34193	2.86595	3.34359	9	1.92719	-1.0152	ARAF|CCND1|HRAS|PLAUR|PPP1CA|MAPK3|MAPK12|TGFB1|VEGFA
KEGG Pathway	Hepatocellular carcinoma	hsa05225	-2.30177	3.05701	3.36291	8	1.71306	-0.984949	ARAF|CCND1|DVL1|HRAS|MAPK3|SMARCB1|SMARCD2|TGFB1
WikiPathways	Non small cell lung cancer	WP4255	-2.29384	4.51121	3.72969	5	1.07066	-0.983275	ARAF|CCND1|HRAS|MAPK3|RXRB
KEGG Pathway	Non-small cell lung cancer	hsa05223	-2.26843	4.44941	3.68947	5	1.07066	-0.967359	ARAF|CCND1|HRAS|MAPK3|RXRB
WikiPathways	Brain derived neurotrophic factor BDNF signaling	WP2380	-2.26499	3.3192	3.40185	7	1.49893	-0.967359	EEF2|HRAS|MAPK3|RASGRF1|TSC2|SQSTM1|SH2B1
KEGG Pathway	Insulin signaling pathway	hsa04910	-2.24802	3.29515	3.37889	7	1.49893	-0.953501	ARAF|HRAS|INPPL1|PPP1CA|MAPK3|TSC2|G6PC3
Canonical Pathways	SA B CELL RECEPTOR COMPLEXES	M17200	-2.23894	8.12018	4.36317	3	0.642398	-0.95173	BCR|HRAS|MAPK3
WikiPathways	Relationship between inflammation COX 2 and EGFR	WP4483	-2.18835	7.79537	4.25007	3	0.642398	-0.915777	HRAS|MMP1|MAPK3
KEGG Pathway	Pancreatic cancer	hsa05212	-2.17098	4.21828	3.53553	5	1.07066	-0.900367	ARAF|CCND1|MAPK3|TGFB1|VEGFA
WikiPathways	DNA damage response only ATM dependent	WP710	-2.14287	3.54335	3.34138	6	1.2848	-0.883397	CCND1|DVL1|HRAS|PMAIP1|TGFB1|BCL2L11
WikiPathways	Glioblastoma signaling	WP2261	-2.05775	3.96106	3.35719	5	1.07066	-0.821441	ARAF|CCND1|HRAS|MAPK3|TSC2
KEGG Pathway	Gastric cancer	hsa05226	-2.05656	3.03153	3.11874	7	1.49893	-0.821441	ARAF|CCND1|DVL1|HRAS|MAPK3|RXRB|TGFB1
WikiPathways	Gastrin signaling	WP4659	-2.05198	3.38929	3.20979	6	1.2848	-0.819352	CCND1|BMP2|HRAS|MAPK3|VEGFA|RHOD
WikiPathways	IL19 signaling	WP5422	-2.0495	6.96016	3.94522	3	0.642398	-0.819352	MMP1|MAPK3|TGFB1
Reactome Gene Sets	CREB1 phosphorylation through NMDA receptor-mediated activation of RAS signaling	R-HSA-442742	-2.00699	6.72015	3.85343	3	0.642398	-0.789121	HRAS|MAPK3|RASGRF1
Reactome Gene Sets	Signaling by Receptor Tyrosine Kinases	R-HSA-9006934	-4.471	2.67631	4.88671	22	4.71092	-2.44571	AAMP|APOE|CHD4|COL5A1|COL6A2|CSK|CTSD|CYBA|DNM2|HRAS|HSPB1|ID3|LAMA4|LAMB2|MAPK3|MAPK12|VEGFA|MAPKAPK2|PTPRU|WASF2|MXD4|MLST8
Reactome Gene Sets	Signaling by VEGF	R-HSA-194138	-4.33963	5.41345	5.74511	9	1.92719	-2.3599	AAMP|CYBA|HRAS|HSPB1|MAPK12|VEGFA|MAPKAPK2|WASF2|MLST8
Reactome Gene Sets	VEGFA-VEGFR2 Pathway	R-HSA-4420097	-3.82506	5.24941	5.29529	8	1.71306	-2.01246	CYBA|HRAS|HSPB1|MAPK12|VEGFA|MAPKAPK2|WASF2|MLST8
KEGG Pathway	VEGF signaling pathway	hsa04370	-3.49561	6.49615	5.32841	6	1.2848	-1.79436	HRAS|HSPB1|MAPK3|MAPK12|VEGFA|MAPKAPK2
Reactome Gene Sets	p38MAPK events	R-HSA-171007	-3.03429	14.9911	6.30885	3	0.642398	-1.48752	HRAS|MAPK12|MAPKAPK2
KEGG Pathway	Viral carcinogenesis	hsa05203	-2.86353	3.16885	3.89594	10	2.14133	-1.36404	CCND1|CHD4|HLA-B|HRAS|LTBR|PMAIP1|MAPK3|MAPKAPK2|VAC14|HDAC11
Reactome Gene Sets	Signalling to ERKs	R-HSA-187687	-2.74874	7.64252	4.84562	4	0.856531	-1.29132	HRAS|MAPK3|MAPK12|MAPKAPK2
Reactome Gene Sets	Signaling by NTRK1 (TRKA)	R-HSA-187037	-2.68603	3.95418	3.96866	7	1.49893	-1.24577	CHD4|DNM2|HRAS|ID3|MAPK3|MAPK12|MAPKAPK2
Reactome Gene Sets	Nuclear Events (kinase and transcription factor activation)	R-HSA-198725	-2.60561	5.32471	4.22759	5	1.07066	-1.19241	CHD4|DNM2|ID3|MAPK3|MAPKAPK2
KEGG Pathway	MAPK signaling pathway	hsa04010	-2.59109	2.59846	3.47899	12	2.56959	-1.18402	ARAF|CSF1|HRAS|HSPB1|IL1R1|IRAK1|MAPK3|RASGRF1|MAPK12|TGFB1|VEGFA|MAPKAPK2
Reactome Gene Sets	Signalling to RAS	R-HSA-167044	-2.46848	9.74422	4.89117	3	0.642398	-1.0978	HRAS|MAPK12|MAPKAPK2
Canonical Pathways	PID VEGFR1 2 PATHWAY	M237	-2.37275	4.70735	3.85493	5	1.07066	-1.03544	ARF1|DNM2|MAPK3|VEGFA|MAPKAPK2
Reactome Gene Sets	Signaling by NTRKs	R-HSA-166520	-2.31693	3.39351	3.47202	7	1.49893	-0.998481	CHD4|DNM2|HRAS|ID3|MAPK3|MAPK12|MAPKAPK2
GO Biological Processes	MAPK cascade	GO:0000165	-2.15818	2.68189	3.11621	9	1.92719	-0.893652	ARAF|HRAS|INPPL1|IRAK1|MEN1|MAPK3|MAPK12|MAPKAPK2|MAP1LC3A
GO Biological Processes	L-alanine transmembrane transport	GO:1904557	-4.45074	38.9769	10.6188	3	0.642398	-2.43522	SLC3A2|SLC7A8|SLC38A5
GO Biological Processes	L-alanine transport	GO:0015808	-3.26322	17.7168	6.93363	3	0.642398	-1.64332	SLC3A2|SLC7A8|SLC38A5
GO Biological Processes	organic cation transport	GO:0015695	-3.2261	4.88957	4.69725	7	1.49893	-1.62153	CLN3|COMT|SLC1A5|SLC3A2|SLC7A8|SLC44A2|SLC38A5
GO Biological Processes	thyroid hormone transport	GO:0070327	-3.14326	16.2404	6.60246	3	0.642398	-1.56109	SLC3A2|SLC7A8|SLCO4A1
GO Biological Processes	aromatic amino acid transport	GO:0015801	-3.03429	14.9911	6.30885	3	0.642398	-1.48752	SLC3A2|SLC7A8|SLC38A5
KEGG Pathway	Protein digestion and absorption	hsa04974	-2.91371	4.33076	4.27489	7	1.49893	-1.40414	COL5A1|COL6A2|DPP4|SLC1A5|SLC3A2|COL14A1|SLC7A8
Reactome Gene Sets	Amino acid transport across the plasma membrane	R-HSA-352230	-2.79784	7.87412	4.94019	4	0.856531	-1.32431	SLC1A5|SLC3A2|SLC7A8|SLC38A5
Reactome Gene Sets	SLC-mediated transmembrane transport	R-HSA-425407	-2.73667	2.8583	3.68907	11	2.35546	-1.28291	SLC1A5|SLC3A2|SLC4A2|SLC5A3|SLC25A1|SLC27A4|SLC7A8|SLCO4A1|SLC44A2|SLC39A8|SLC38A5
GO Biological Processes	vascular transport	GO:0010232	-2.66827	4.53219	4.10151	6	1.2848	-1.23395	LRP1|SLC1A5|SLC5A3|SLC27A4|SLC7A8|SLC38A5
GO Biological Processes	transport across blood-brain barrier	GO:0150104	-2.66827	4.53219	4.10151	6	1.2848	-1.23395	LRP1|SLC1A5|SLC5A3|SLC27A4|SLC7A8|SLC38A5
GO Biological Processes	alanine transport	GO:0032328	-2.6038	10.8269	5.21454	3	0.642398	-1.19241	SLC3A2|SLC7A8|SLC38A5
GO Biological Processes	amino acid import across plasma membrane	GO:0089718	-2.56789	6.83805	4.50262	4	0.856531	-1.16779	SLC1A5|SLC3A2|SLC7A8|SLC38A5
GO Biological Processes	L-alpha-amino acid transmembrane transport	GO:1902475	-2.42776	4.84787	3.9425	5	1.07066	-1.06893	CLN3|SLC1A5|SLC3A2|SLC7A8|SLC38A5
GO Biological Processes	carboxylic acid transmembrane transport	GO:1905039	-2.3346	3.41902	3.49586	7	1.49893	-1.01161	CLN3|SLC1A5|SLC3A2|SLC6A8|SLC25A1|SLC7A8|SLC38A5
GO Biological Processes	organic acid transmembrane transport	GO:1903825	-2.26499	3.3192	3.40185	7	1.49893	-0.967359	CLN3|SLC1A5|SLC3A2|SLC6A8|SLC25A1|SLC7A8|SLC38A5
Reactome Gene Sets	Basigin interactions	R-HSA-210991	-2.18835	7.79537	4.25007	3	0.642398	-0.915777	MMP1|SLC3A2|SLC7A8
Reactome Gene Sets	Transport of inorganic cations/anions and amino acids/oligopeptides	R-HSA-425393	-2.14287	3.54335	3.34138	6	1.2848	-0.883397	SLC1A5|SLC3A2|SLC4A2|SLC25A1|SLC7A8|SLC38A5
GO Biological Processes	neutral amino acid transport	GO:0015804	-2.04776	4.90275	3.55568	4	0.856531	-0.819352	SLC1A5|SLC3A2|SLC7A8|SLC38A5
Reactome Gene Sets	NR1H2 & NR1H3 regulate gene expression to limit cholesterol uptake	R-HSA-9031525	-4.45074	38.9769	10.6188	3	0.642398	-2.43522	RXRB|NR1H2|MYLIP
Reactome Gene Sets	NR1H2 and NR1H3-mediated signaling	R-HSA-9024446	-4.09111	8.29295	6.25637	6	1.2848	-2.19955	ABCA1|APOE|RXRB|NR1H2|ARL4C|MYLIP
WikiPathways	Cholesterol metabolism	WP5304	-3.91443	6.3157	5.64646	7	1.49893	-2.08162	ABCA1|APOE|LRP1|LRPAP1|MGAT1|SLC27A4|MYLIP
GO Biological Processes	regulation of amyloid-beta clearance	GO:1900221	-3.74751	13.6761	6.91086	4	0.856531	-1.95561	APOE|CLU|LRP1|LRPAP1
WikiPathways	Fatty acids and lipoproteins transport in hepatocytes	WP5323	-3.72666	9.28021	6.12858	5	1.07066	-1.9456	ABCA1|APOE|LRP1|SLC27A4|MYLIP
GO Biological Processes	positive regulation of amyloid-beta clearance	GO:1900223	-3.71755	24.3605	8.26264	3	0.642398	-1.94357	APOE|LRP1|LRPAP1
Reactome Gene Sets	NR1H3 & NR1H2 regulate gene expression linked to cholesterol transport and efflux	R-HSA-9029569	-3.60964	8.77858	5.9197	5	1.07066	-1.87267	ABCA1|APOE|RXRB|NR1H2|ARL4C
Canonical Pathways	PID RXR VDR PATHWAY	M162	-3.19826	9.99407	5.73671	4	0.856531	-1.60225	ABCA1|RXRB|TGFB1|NR1H2
GO Biological Processes	positive regulation of cholesterol efflux	GO:0010875	-3.1339	9.62392	5.60549	4	0.856531	-1.55585	ABCA1|APOE|LRP1|NR1H2
GO Biological Processes	phospholipid efflux	GO:0033700	-3.03429	14.9911	6.30885	3	0.642398	-1.48752	ABCA1|APOE|SPNS1
Reactome Gene Sets	Plasma lipoprotein assembly, remodeling, and clearance	R-HSA-174824	-2.97518	5.19692	4.55022	6	1.2848	-1.44607	ABCA1|APOE|HDLBP|P4HB|NR1H2|MYLIP
KEGG Pathway	Cholesterol metabolism	hsa04979	-2.95472	6.36877	4.79799	5	1.07066	-1.4296	ABCA1|APOE|LRP1|LRPAP1|MYLIP
GO Biological Processes	organic hydroxy compound transport	GO:0015850	-2.92725	3.50092	4.05219	9	1.92719	-1.40932	ABCA1|APOE|CLU|COMT|AKR1C1|SLC5A3|SYT7|MFSD10|SLC44A2
GO Biological Processes	reverse cholesterol transport	GO:0043691	-2.67802	11.4638	5.39596	3	0.642398	-1.24101	ABCA1|APOE|CLU
GO Biological Processes	positive regulation of sterol transport	GO:0032373	-2.65539	7.21794	4.66755	4	0.856531	-1.22479	ABCA1|APOE|LRP1|NR1H2
GO Biological Processes	positive regulation of cholesterol transport	GO:0032376	-2.65539	7.21794	4.66755	4	0.856531	-1.22479	ABCA1|APOE|LRP1|NR1H2
Reactome Gene Sets	Plasma lipoprotein clearance	R-HSA-8964043	-2.61095	7.02286	4.58355	4	0.856531	-1.19241	APOE|HDLBP|NR1H2|MYLIP
Reactome Gene Sets	Plasma lipoprotein assembly	R-HSA-8963898	-2.53412	10.2571	5.04685	3	0.642398	-1.14693	ABCA1|APOE|P4HB
GO Biological Processes	cholesterol transport	GO:0030301	-2.42776	4.84787	3.9425	5	1.07066	-1.06893	ABCA1|APOE|CLU|COMT|SYT7
GO Biological Processes	negative regulation of lipid storage	GO:0010888	-2.34776	8.85838	4.61037	3	0.642398	-1.01767	ABCA1|IL6|NR1H2
GO Biological Processes	sterol transport	GO:0015918	-2.24345	4.38929	3.64996	5	1.07066	-0.95173	ABCA1|APOE|CLU|COMT|SYT7
GO Biological Processes	regulation of lipid localization	GO:1905952	-2.10106	2.82441	3.10375	8	1.71306	-0.854968	ABCA1|AGT|APOE|IL6|LRP1|NR1H2|FIS1|C1QTNF1
GO Biological Processes	regulation of cholesterol efflux	GO:0010874	-2.01953	4.81196	3.50563	4	0.856531	-0.795768	ABCA1|APOE|LRP1|NR1H2
Reactome Gene Sets	PPARA activates gene expression	R-HSA-1989781	-2.01708	3.33136	3.15918	6	1.2848	-0.794305	ABCA1|AGT|ESRRA|RXRB|NR1H2|MED12
GO Biological Processes	regulation of lipid transport	GO:0032368	-2.01197	2.97209	3.05777	7	1.49893	-0.791164	ABCA1|AGT|APOE|LRP1|NR1H2|FIS1|C1QTNF1
GO Biological Processes	cholesterol efflux	GO:0033344	-2.00699	6.72015	3.85343	3	0.642398	-0.789121	ABCA1|APOE|COMT
GO Biological Processes	regulation of protein-containing complex assembly	GO:0043254	-4.45019	2.9248	4.97873	19	4.06852	-2.43522	ABCA1|ADD1|APOE|CLU|CSF2|EIF4G1|GAK|MMP1|MMP3|TGFB1|NR1H2|VEGFA|BCL2L11|SIRT2|VPS39|RPL13A|MLST8|CPTP|BMF
GO Biological Processes	positive regulation of protein-containing complex assembly	GO:0031334	-4.17971	3.91727	5.16258	12	2.56959	-2.25631	ABCA1|CLU|CSF2|EIF4G1|MMP1|MMP3|TGFB1|NR1H2|VEGFA|BCL2L11|MLST8|BMF
GO Biological Processes	positive regulation of cellular component biogenesis	GO:0044089	-2.54009	2.14436	3.27505	17	3.64026	-1.14808	ABCA1|AGT|CLU|CSF2|EIF4G1|HRAS|MMP1|MMP3|SFRP1|TGFB1|NR1H2|VEGFA|BCL2L11|WASF2|MLST8|BMF|LRSAM1
GO Biological Processes	DNA damage response	GO:0006974	-4.43236	2.32896	4.70474	28	5.99572	-2.4218	APBB1|CCND1|CHD4|MEN1|MPG|NTHL1|PMAIP1|POLD2|PPP1CA|MAPK3|MAPK12|UBA7|XPC|IER3|HERC2|MAPKAPK2|AP5Z1|BCL2L11|CIB1|PHLDA3|PPP1R15A|SIRT6|DMAP1|MLST8|ZMAT3|CDK5RAP3|INO80B|SESN2
GO Biological Processes	negative regulation of cell cycle	GO:0045786	-2.15376	2.19922	2.95708	13	2.78373	-0.889589	APBB1|CCND1|BMP2|BMP4|BRINP1|GPER1|MEN1|MAPK12|TGFB1|XPC|IER3|CDK5RAP3|KLHL22
GO Biological Processes	signal transduction in response to DNA damage	GO:0042770	-2.1337	3.13607	3.22384	7	1.49893	-0.879546	CCND1|MAPK3|MAPK12|XPC|IER3|CDK5RAP3|SESN2
KEGG Pathway	Salmonella infection	hsa05132	-4.40473	3.62335	5.21832	14	2.99786	-2.40381	ARF1|DNM2|HRAS|IL6|IRAK1|MAPK3|MAPK12|TUBA4A|CYTH2|ARPC1B|RIPK3|VPS39|TXN2|GSDMD
KEGG Pathway	NOD-like receptor signaling pathway	hsa04621	-3.74413	3.78083	4.79507	11	2.35546	-1.95452	CYBA|IL6|MAPK3|MAPK12|TYK2|NAMPT|RBCK1|RIPK3|TXN2|GSDMD|MAP1LC3A
KEGG Pathway	Shigellosis	hsa05131	-3.27976	3.13067	4.22124	12	2.56959	-1.65491	ARF1|CAPN1|CSF2|IL1R1|MAPK3|MAPK12|SQSTM1|CYTH2|ARPC1B|WASF2|RBCK1|MAP1LC3A
Canonical Pathways	PID PDGFRB PATHWAY	M186	-3.04891	4.02862	4.31021	8	1.71306	-1.49303	CSK|DNM2|S1PR1|HRAS|LRP1|MAPK3|ARPC1B|WASF2
KEGG Pathway	Pathogenic Escherichia coli infection	hsa05130	-2.89536	3.20007	3.93257	10	2.14133	-1.38834	ARF1|IL1R1|IL6|IRAK1|MAPK3|MAPK12|TUBA4A|CYTH2|ARPC1B|WASF2
Reactome Gene Sets	Leishmania infection	R-HSA-9658195	-2.39501	3.16885	3.48227	8	1.71306	-1.05035	CYBA|DVL1|GNB2|IL6|MAPK3|ARPC1B|WASF2|GSDMD
Reactome Gene Sets	Parasitic Infection Pathways	R-HSA-9824443	-2.39501	3.16885	3.48227	8	1.71306	-1.05035	CYBA|DVL1|GNB2|IL6|MAPK3|ARPC1B|WASF2|GSDMD
KEGG Pathway	Fc gamma R-mediated phagocytosis	hsa04666	-2.38495	3.97723	3.69115	6	1.2848	-1.0442	DNM2|INPPL1|LIMK2|MAPK3|ARPC1B|WASF2
Canonical Pathways	PID ERBB1 DOWNSTREAM PATHWAY	M164	-2.23936	3.71208	3.48084	6	1.2848	-0.95173	HRAS|PEBP1|MAPK3|ARPC1B|WASF2|MLST8
WikiPathways	Complement system in neuronal development and plasticity	WP5090	-4.37155	5.46405	5.78391	9	1.92719	-2.38165	CFB|SERPING1|C1S|C4B|CLU|GAS6|MFGE8|TGFB1|PARD3
Reactome Gene Sets	Regulation of Complement cascade	R-HSA-977606	-4.09111	8.29295	6.25637	6	1.2848	-2.19955	CFB|SERPING1|C1S|C4B|CD81|CLU
Reactome Gene Sets	Complement cascade	R-HSA-166658	-3.57671	6.72015	5.45219	6	1.2848	-1.84508	CFB|SERPING1|C1S|C4B|CD81|CLU
WikiPathways	Complement and coagulation cascades	WP558	-3.57671	6.72015	5.45219	6	1.2848	-1.84508	CFB|SERPING1|C1S|C4B|CLU|PLAUR
WikiPathways	Dengue 2 interactions with complement and coagulation cascades	WP3896	-3.53575	6.60625	5.38958	6	1.2848	-1.81874	CFB|SERPING1|C1S|C4B|CLU|PLAUR
GO Biological Processes	humoral immune response mediated by circulating immunoglobulin	GO:0002455	-3.25154	7.38198	5.29701	5	1.07066	-1.63735	SERPING1|C1S|C4B|CD81|CLU
GO Biological Processes	complement activation	GO:0006956	-2.7364	5.69837	4.43943	5	1.07066	-1.28291	CFB|SERPING1|C1S|C4B|CLU
KEGG Pathway	Complement and coagulation cascades	hsa04610	-2.61771	4.42919	4.02807	6	1.2848	-1.19344	CFB|SERPING1|C1S|C4B|CLU|PLAUR
GO Biological Processes	complement activation, classical pathway	GO:0006958	-2.52614	6.66271	4.42456	4	0.856531	-1.14183	SERPING1|C1S|C4B|CLU
Reactome Gene Sets	Initial triggering of complement	R-HSA-166663	-2.292	8.47323	4.48302	3	0.642398	-0.983275	CFB|C1S|C4B
WikiPathways	Complement activation	WP545	-2.292	8.47323	4.48302	3	0.642398	-0.983275	CFB|C1S|C4B
GO Biological Processes	adaptive immune response based on somatic recombination of immune receptors built from immunoglobulin superfamily domains	GO:0002460	-2.27061	2.61941	3.20184	10	2.14133	-0.967359	SERPING1|C1S|C4B|CD81|CLU|HRAS|IL6|PHB1|TGFB1|UNC93B1
GO Biological Processes	immune effector process	GO:0002252	-2.23185	2.10458	2.99476	15	3.21199	-0.94612	BCR|CFB|SERPING1|C1S|C4B|CD81|CLU|IFI35|IL6|LRP1|MEN1|PTGDS|ST3GAL1|PRDX2|UNC93B1
GO Biological Processes	response to wounding	GO:0009611	-4.32714	2.86373	4.87262	19	4.06852	-2.35301	ADRA2A|SERPING1|COL5A1|COMT|EDNRA|FBLN1|GAS6|HSPB1|IL6|LAMB2|MATN2|PLAUR|SMPD1|TGFB1|VEGFA|SYT7|TXN2|SULF2|CHMP4B
GO Biological Processes	wound healing	GO:0042060	-2.80934	2.63084	3.67288	13	2.78373	-1.3263	ADRA2A|SERPING1|COL5A1|FBLN1|GAS6|HSPB1|IL6|PLAUR|SMPD1|TGFB1|VEGFA|SYT7|CHMP4B
GO Biological Processes	negative regulation of cell motility	GO:2000146	-4.28594	2.94536	4.87852	18	3.85439	-2.32461	APOE|BCR|BMP4|BST2|DPP4|ENG|FBLN1|HAS1|LRP1|SFRP1|SFRP2|TGFB1|TNFAIP6|ADAM15|PTPRU|NISCH|RIN3|FRMD5
GO Biological Processes	negative regulation of locomotion	GO:0040013	-4.04132	2.81761	4.66174	18	3.85439	-2.16227	APOE|BCR|BMP4|BST2|DPP4|ENG|FBLN1|HAS1|LRP1|SFRP1|SFRP2|TGFB1|TNFAIP6|ADAM15|PTPRU|NISCH|RIN3|FRMD5
GO Biological Processes	regulation of Wnt signaling pathway	GO:0030111	-4.01677	3.03027	4.72829	16	3.42612	-2.14618	APOE|BMP2|CSNK1G2|LRP1|PPP1CA|SFRP1|SFRP2|TGFB1|TSC2|VGLL4|PTPRU|DKK3|MDFIC|TAX1BP3|TMEM132A|SULF2
GO Biological Processes	negative regulation of cell migration	GO:0030336	-3.48837	2.7209	4.23226	16	3.42612	-1.78864	APOE|BCR|BMP4|BST2|DPP4|ENG|HAS1|LRP1|SFRP1|SFRP2|TGFB1|TNFAIP6|ADAM15|PTPRU|NISCH|RIN3
GO Biological Processes	negative regulation of Wnt signaling pathway	GO:0030178	-3.35258	3.67014	4.45476	10	2.14133	-1.69896	APOE|BMP2|LRP1|SFRP1|SFRP2|TSC2|VGLL4|PTPRU|DKK3|TAX1BP3
GO Biological Processes	positive regulation of Wnt signaling pathway	GO:0030177	-2.0717	3.05188	3.13941	7	1.49893	-0.834269	BMP2|CSNK1G2|SFRP1|SFRP2|TGFB1|TMEM132A|SULF2
GO Biological Processes	regulation of canonical Wnt signaling pathway	GO:0060828	-2.02267	2.40598	2.90159	10	2.14133	-0.796925	APOE|BMP2|CSNK1G2|PPP1CA|SFRP1|SFRP2|TGFB1|PTPRU|DKK3|SULF2
WikiPathways	Selenium micronutrient network	WP15	-4.22228	5.97347	5.80866	8	1.71306	-2.2834	ABCA1|GPX3|GPX4|IL6|SAA2|PRDX2|KYNU|SELENOO
WikiPathways	Folate metabolism	WP176	-3.99247	6.49615	5.75629	7	1.49893	-2.12964	ABCA1|CSF1|FOLR2|GPX3|GPX4|IL6|SAA2
WikiPathways	Vitamin B12 metabolism	WP1533	-2.806	5.90559	4.55302	5	1.07066	-1.3263	ABCA1|APOE|IL6|SAA2|TCN2
GO Biological Processes	acute-phase response	GO:0006953	-2.52614	6.66271	4.42456	4	0.856531	-1.14183	ASS1|IL6|ORM2|SAA2
GO Biological Processes	regulation of small molecule metabolic process	GO:0062012	-4.18184	3.13067	4.881	16	3.42612	-2.25679	APOE|BMP2|CLN3|ENO1|GPER1|PMAIP1|NR1H2|IER3|CH25H|SIRT2|DKK3|FIS1|SIRT6|MLST8|SESN2|C1QTNF1
GO Biological Processes	regulation of lipid metabolic process	GO:0019216	-3.21571	2.78122	4.0493	14	2.99786	-1.61193	ADRA2A|APOE|BMP2|GPER1|PSAP|RARRES2|NR1H2|CH25H|SIRT2|BSCL2|DKK3|SIRT6|MLST8|DAGLB
GO Biological Processes	regulation of carbohydrate metabolic process	GO:0006109	-2.63809	3.17746	3.70437	9	1.92719	-1.20989	GPER1|PMAIP1|PPP1CA|TGFB1|IER3|SIRT6|MLST8|SESN2|C1QTNF1
GO Biological Processes	positive regulation of small molecule metabolic process	GO:0062013	-2.14956	3.15785	3.24541	7	1.49893	-0.885757	APOE|ENO1|GPER1|PMAIP1|NR1H2|SIRT2|MLST8
Reactome Gene Sets	Interleukin-10 signaling	R-HSA-6783783	-4.09111	8.29295	6.25637	6	1.2848	-2.19955	CSF1|CSF2|IL1R1|IL6|IL10RB|TYK2
KEGG Pathway	Viral protein interaction with cytokine and cytokine receptor	hsa04061	-2.34202	3.89769	3.62913	6	1.2848	-1.0152	CSF1|IL6|IL10RB|LTBR|CCL7|ACKR3
Reactome Gene Sets	Other interleukin signaling	R-HSA-449836	-2.23894	8.12018	4.36317	3	0.642398	-0.95173	CSF1|IL10RB|TYK2
Canonical Pathways	PID PTP1B PATHWAY	M50	-2.07664	4.99704	3.607	4	0.856531	-0.837773	CAPN1|CSF1|CSK|TYK2
GO Biological Processes	negative regulation of protein catabolic process	GO:0042177	-4.06783	4.99704	5.41631	9	1.92719	-2.17933	PHB1|CTSA|SNRNP70|PSMF1|SIRT2|TMEM132A|LAPTM4B|CDK5RAP3|AZIN2
WikiPathways	IL26 signaling	WP5347	-4.03875	8.12018	6.1729	6	1.2848	-2.16227	CSF2|IL6|IL10RB|MMP1|MAPK3|TYK2
Reactome Gene Sets	MAPK3 (ERK1) activation	R-HSA-110056	-3.39654	19.4884	7.31148	3	0.642398	-1.7305	IL6|MAPK3|TYK2
GO Biological Processes	positive regulation of interleukin-17 production	GO:0032740	-3.07223	9.28021	5.48093	4	0.856531	-1.50992	IL6|PHB1|TGFB1|TYK2
GO Biological Processes	regulation of interleukin-17 production	GO:0032660	-3.03437	6.62872	4.93052	5	1.07066	-1.48752	ARG2|IL6|PHB1|TGFB1|TYK2
GO Biological Processes	regulation of smooth muscle cell proliferation	GO:0048660	-2.82079	3.3795	3.9245	9	1.92719	-1.33542	APOE|BMP2|BMP4|S1PR1|GPER1|IL6|IRAK1|PHB1|TGFB1
WikiPathways	Neuroinflammation and glutamatergic signaling	WP5083	-2.82023	3.71208	4.02166	8	1.71306	-1.33542	IL1R1|IL6|IL10RB|PPP1CA|MAPK3|TGFB1|PHGDH|SLC38A5
WikiPathways	Signal transduction through IL1R	WP4496	-2.79784	7.87412	4.94019	4	0.856531	-1.32431	IL1R1|IL6|IRAK1|TGFB1
GO Biological Processes	cellular response to virus	GO:0098586	-2.61771	4.42919	4.02807	6	1.2848	-1.19344	ARF1|IFI6|IL6|IL10RB|TGFB1|TYK2
WikiPathways	Spinal cord injury	WP2431	-2.58153	3.78942	3.82823	7	1.49893	-1.17557	CCND1|LTB4R|IL1R1|IL6|MAPK3|TGFB1|NTN1
WikiPathways	Urotensin II mediated signaling	WP5158	-2.37275	4.70735	3.85493	5	1.07066	-1.03544	ABCA1|CYBA|IL6|MAPK3|TGFB1
WikiPathways	IL6 signaling	WP364	-2.37087	6.04293	4.1377	4	0.856531	-1.03527	AGT|IL6|MAPK3|TYK2
GO Biological Processes	positive regulation of smooth muscle cell proliferation	GO:0048661	-2.34202	3.89769	3.62913	6	1.2848	-1.0152	BMP4|S1PR1|IL6|IRAK1|PHB1|TGFB1
Reactome Gene Sets	RAF-independent MAPK1/3 activation	R-HSA-112409	-2.292	8.47323	4.48302	3	0.642398	-0.983275	IL6|MAPK3|TYK2
Reactome Gene Sets	Interleukin-6 family signaling	R-HSA-6783589	-2.23894	8.12018	4.36317	3	0.642398	-0.95173	IL6|IL11|TYK2
GO Biological Processes	positive regulation of receptor signaling pathway via STAT	GO:1904894	-2.19923	5.41345	3.82628	4	0.856531	-0.918839	IL6|IL10RB|TGFB1|TYK2
GO Biological Processes	positive regulation of leukocyte adhesion to vascular endothelial cell	GO:1904996	-2.14003	7.49555	4.14307	3	0.642398	-0.883397	IL6|IRAK1|ST3GAL4
Canonical Pathways	PID IL27 PATHWAY	M36	-2.14003	7.49555	4.14307	3	0.642398	-0.883397	IL6|TGFB1|TYK2
GO Biological Processes	negative regulation of immune system process	GO:0002683	-3.98748	2.54513	4.51287	21	4.49679	-2.12964	ACP5|ARG2|BCR|BMP4|BST2|SERPING1|DPP4|GPER1|HLA-B|SFRP1|SLC4A2|PRDX2|TGFB1|TNFAIP6|NR1H2|SQSTM1|MAFB|SIRT2|GPR108|RIN3|CPTP
GO Biological Processes	negative regulation of response to external stimulus	GO:0032102	-3.3819	2.56824	4.09526	17	3.64026	-1.72023	ACP5|APOE|ARG2|BCR|SERPING1|DPP4|DVL1|GPER1|HLA-B|PRDX2|TGFB1|TNFAIP6|NR1H2|IER3|SLC39A8|RIN3|C1QTNF1
GO Biological Processes	regulation of inflammatory response	GO:0050727	-3.34775	2.55045	4.0631	17	3.64026	-1.6988	ACP5|AGT|APOE|BCR|CD81|GPER1|IFI35|IL1R1|IL6|MMP3|TGFB1|TNFAIP6|BAP1|IER3|SLC39A8|GSDMD|DAGLB
GO Biological Processes	negative regulation of defense response	GO:0031348	-2.66288	2.65149	3.55793	12	2.56959	-1.23015	ACP5|APOE|ARG2|BCR|SERPING1|GPER1|HLA-B|TGFB1|TNFAIP6|NR1H2|IER3|SLC39A8
GO Biological Processes	antigen processing and presentation of exogenous peptide antigen via MHC class II	GO:0019886	-3.98585	10.4777	6.60142	5	1.07066	-2.12964	CTSD|DNM2|HLA-DMB|HLA-DPA1|UNC93B1
GO Biological Processes	antigen processing and presentation of peptide antigen via MHC class II	GO:0002495	-3.8517	9.84264	6.35491	5	1.07066	-2.0308	CTSD|DNM2|HLA-DMB|HLA-DPA1|UNC93B1
GO Biological Processes	antigen processing and presentation of peptide or polysaccharide antigen via MHC class II	GO:0002504	-3.78812	9.55316	6.2394	5	1.07066	-1.98384	CTSD|DNM2|HLA-DMB|HLA-DPA1|UNC93B1
KEGG Pathway	Human T-cell leukemia virus 1 infection	hsa05166	-3.7135	3.49568	4.67711	12	2.56959	-1.94115	CCND1|CSF2|HLA-B|HLA-DMB|HLA-DPA1|HRAS|IL1R1|IL6|LTBR|MAPK3|TGFB1|VAC14
KEGG Pathway	Epstein-Barr virus infection	hsa05169	-3.47673	3.52008	4.50457	11	2.35546	-1.78076	CCND1|HLA-B|HLA-DMB|HLA-DPA1|IL6|IRAK1|PSMC3|PSMD3|MAPK12|TYK2|BCL2L11
GO Biological Processes	antigen processing and presentation of exogenous peptide antigen	GO:0002478	-3.39624	7.92213	5.54573	5	1.07066	-1.7305	CTSD|DNM2|HLA-DMB|HLA-DPA1|UNC93B1
WikiPathways	Allograft rejection	WP2328	-3.31212	5.05256	4.81426	7	1.49893	-1.67292	C4B|COL5A1|HLA-B|HLA-DMB|HLA-DPA1|TGFB1|VEGFA
Reactome Gene Sets	MHC class II antigen presentation	R-HSA-2132295	-3.18458	4.22514	4.48143	8	1.71306	-1.59093	AP1B1|ARF1|CTSD|DNM2|HLA-DMB|HLA-DPA1|CTSA|TUBA4A
KEGG Pathway	Viral myocarditis	hsa05416	-3.16685	5.64882	4.83388	6	1.2848	-1.57679	CCND1|EIF4G1|HLA-B|HLA-DMB|HLA-DPA1|SNTB2
GO Biological Processes	antigen processing and presentation of peptide antigen	GO:0048002	-3.13353	5.56812	4.78434	6	1.2848	-1.55585	CTSD|DNM2|HLA-B|HLA-DMB|HLA-DPA1|UNC93B1
WikiPathways	Ebola virus infection in host	WP4217	-3.04891	4.02862	4.31021	8	1.71306	-1.49303	BST2|GAS6|HLA-B|HLA-DMB|HLA-DPA1|MFGE8|MAPK3|VPS39
KEGG Pathway	Intestinal immune network for IgA production	hsa04672	-3.03437	6.62872	4.93052	5	1.07066	-1.48752	HLA-DMB|HLA-DPA1|IL6|LTBR|TGFB1
GO Biological Processes	antigen processing and presentation of exogenous antigen	GO:0019884	-2.99408	6.49615	4.86335	5	1.07066	-1.45826	CTSD|DNM2|HLA-DMB|HLA-DPA1|UNC93B1
KEGG Pathway	Graft-versus-host disease	hsa05332	-2.3347	5.90559	4.07161	4	0.856531	-1.01161	HLA-B|HLA-DMB|HLA-DPA1|IL6
GO Biological Processes	antigen processing and presentation	GO:0019882	-2.25938	3.74778	3.50976	6	1.2848	-0.963692	CTSD|DNM2|HLA-B|HLA-DMB|HLA-DPA1|UNC93B1
Reactome Gene Sets	Signaling by TGF-beta Receptor Complex	R-HSA-170834	-3.98302	5.52863	5.49843	8	1.71306	-2.12822	E2F4|LTBP3|MEN1|PPP1CA|MAPK3|TGFB1|PPP1R15A|PARD3
Reactome Gene Sets	Signaling by TGFB family members	R-HSA-9006936	-3.74764	4.11148	4.90302	10	2.14133	-1.95561	BMP2|E2F4|LTBP3|MEN1|MMP14|PPP1CA|MAPK3|TGFB1|PPP1R15A|PARD3
Canonical Pathways	PID BMP PATHWAY	M181	-3.34667	7.73351	5.4601	5	1.07066	-1.6988	BMP2|BMP4|PPP1CA|NUP214|PPP1R15A
GO Biological Processes	positive regulation of dephosphorylation	GO:0035306	-2.91627	6.24629	4.73435	5	1.07066	-1.40414	BMP2|SMPD1|TGFB1|RIPK3|PPP1R15A
GO Biological Processes	regulation of dephosphorylation	GO:0035303	-2.30017	3.82126	3.56869	6	1.2848	-0.984671	BMP2|SMPD1|TGFB1|RIPK3|PPP1R15A|CDK5RAP3
Reactome Gene Sets	TGF-beta receptor signaling activates SMADs	R-HSA-2173789	-2.2318	5.52863	3.88496	4	0.856531	-0.94612	LTBP3|PPP1CA|TGFB1|PPP1R15A
GO Biological Processes	positive regulation of phosphatase activity	GO:0010922	-2.14003	7.49555	4.14307	3	0.642398	-0.883397	BMP2|RIPK3|PPP1R15A
Reactome Gene Sets	Downregulation of TGF-beta receptor signaling	R-HSA-2173788	-2.14003	7.49555	4.14307	3	0.642398	-0.883397	PPP1CA|TGFB1|PPP1R15A
WikiPathways	Metabolic pathways of fibroblasts	WP5312	-3.91757	10.1502	6.47545	5	1.07066	-2.08162	PLOD1|PYCR1|SLC1A5|P4HA2|PHGDH
Reactome Gene Sets	trans-Golgi Network Vesicle Budding	R-HSA-199992	-3.91443	6.3157	5.64646	7	1.49893	-2.08162	AP1B1|ARF1|DNASE2|DNM2|FTL|GAK|AP4M1
Reactome Gene Sets	Lysosome Vesicle Biogenesis	R-HSA-432720	-3.72666	9.28021	6.12858	5	1.07066	-1.9456	AP1B1|ARF1|DNASE2|DNM2|AP4M1
Reactome Gene Sets	Golgi Associated Vesicle Biogenesis	R-HSA-432722	-2.77082	5.80013	4.49554	5	1.07066	-1.30254	AP1B1|ARF1|DNM2|FTL|GAK
GO Biological Processes	renal system process	GO:0003014	-3.8738	4.71494	5.18306	9	1.92719	-2.05028	AGT|BCR|BMP4|CLN3|COMT|EDNRA|GAS6|MAGED2|SULF2
GO Biological Processes	glomerulus development	GO:0032835	-2.66967	5.50521	4.33109	5	1.07066	-1.23424	BMP4|COMT|EDNRA|LAMB2|SULF2
GO Biological Processes	embryonic skeletal system development	GO:0048706	-2.42564	3.55258	3.61856	7	1.49893	-1.06816	BMP4|EDNRA|HOXB2|MMP14|MED12|DEAF1|SULF2
GO Biological Processes	nerve development	GO:0021675	-2.40684	4.01823	3.72278	6	1.2848	-1.05877	ECE1|EDNRA|HOXB2|MAFB|SULF2|ACKR3
GO Biological Processes	renal filtration	GO:0097205	-2.292	8.47323	4.48302	3	0.642398	-0.983275	COMT|EDNRA|SULF2
GO Biological Processes	innervation	GO:0060384	-2.0938	7.21794	4.04162	3	0.642398	-0.850821	ECE1|EDNRA|SULF2
GO Biological Processes	response to amine	GO:0014075	-2.07664	4.99704	3.607	4	0.856531	-0.837773	ASS1|COMT|EDNRA|UROS
GO Biological Processes	regulation of extracellular matrix disassembly	GO:0010715	-3.84487	14.4359	7.1296	4	0.856531	-2.02657	DPP4|IL6|LRP1|TGFB1
GO Biological Processes	regulation of extracellular matrix organization	GO:1903053	-3.83894	6.145	5.54071	7	1.49893	-2.02322	AGT|BMP2|DPP4|IL6|LAMB2|LRP1|TGFB1
KEGG Pathway	Malaria	hsa05144	-2.99408	6.49615	4.86335	5	1.07066	-1.45826	CD81|GYPC|IL6|LRP1|TGFB1
GO Biological Processes	regulation of protein catabolic process in the vacuole	GO:1904350	-2.93453	13.9203	6.04604	3	0.642398	-1.414	CD81|LRP1|LAPTM4B
Canonical Pathways	PID UPA UPAR PATHWAY	M174	-2.40804	6.18681	4.2059	4	0.856531	-1.05877	LRP1|MMP3|PLAUR|TGFB1
GO Biological Processes	response to xenobiotic stimulus	GO:0009410	-3.82433	2.70673	4.46739	18	3.85439	-2.01246	ABCA1|ASS1|CCND1|CA9|COMT|AKR1C1|ENG|GAS6|POR|SFRP1|SFRP2|SMPD1|TGFB1|XPC|AIP|CYP46A1|EHMT2|TXN2
GO Biological Processes	response to alcohol	GO:0097305	-2.56615	2.71702	3.49685	11	2.35546	-1.16679	ABCA1|COMT|EIF4G1|G6PD|CCL7|SFRP1|TGFB1|ADAM15|EHMT2|SDF4|DMAP1
WikiPathways	Glutathione metabolism	WP100	-3.74751	13.6761	6.91086	4	0.856531	-1.95561	ANPEP|G6PD|GPX3|GPX4
KEGG Pathway	Glutathione metabolism	hsa00480	-2.70269	5.60013	4.38463	5	1.07066	-1.25721	ANPEP|G6PD|GPX3|GPX4|SRM
WikiPathways	Trans sulfuration one carbon metabolism and related pathways	WP2525	-2.37275	4.70735	3.85493	5	1.07066	-1.03544	AMT|GPX3|GPX4|PEMT|PHGDH
Reactome Gene Sets	Interferon alpha/beta signaling	R-HSA-909733	-3.73019	5.90559	5.38917	7	1.49893	-1.94675	BST2|IFI6|HLA-B|IFI27|IFI35|IFIT3|TYK2
Reactome Gene Sets	Interferon Signaling	R-HSA-913531	-3.5177	3.1394	4.40693	13	2.78373	-1.80274	BST2|EIF4G1|IFI6|HLA-B|HLA-DPA1|IFI27|IFI35|IFIT3|MAPK3|TUBA4A|TYK2|UBA7|NUP214
WikiPathways	Immune response to tuberculosis	WP4197	-2.34776	8.85838	4.61037	3	0.642398	-1.01767	IFI35|IFIT3|TYK2
Reactome Gene Sets	Glycosphingolipid transport	R-HSA-9845576	-3.71755	24.3605	8.26264	3	0.642398	-1.94357	ARF1|CLN3|CPTP
GO Biological Processes	ceramide transport	GO:0035627	-2.75738	12.1803	5.5932	3	0.642398	-1.29655	CLN3|PSAP|CPTP
GO Biological Processes	amide transport	GO:0042886	-2.16558	3.17993	3.26716	7	1.49893	-0.898217	ABCA1|CLN3|FOLR2|IL6|PSAP|CPTP|SLC38A5
GO Biological Processes	regulation of canonical NF-kappaB signal transduction	GO:0043122	-3.70879	3.11459	4.53996	14	2.99786	-1.93832	BST2|EDNRA|HSPB1|IRAK1|LTBR|TGFB1|VEGFA|SQSTM1|RBCK1|CC2D1A|SLC44A2|SLC39A8|TNIP2|CANT1
GO Biological Processes	positive regulation of canonical NF-kappaB signal transduction	GO:0043123	-3.3005	3.35482	4.31232	11	2.35546	-1.66691	BST2|EDNRA|IRAK1|LTBR|TGFB1|VEGFA|RBCK1|CC2D1A|SLC44A2|TNIP2|CANT1
WikiPathways	1p36 copy number variation syndrome	WP5345	-3.7056	5.04555	5.14243	8	1.71306	-1.93744	DVL1|TGFB1|VEGFA|DKK3|SDF4|CPTP|CCNL2|ATAD3B
KEGG Pathway	Amoebiasis	hsa05146	-3.7056	5.04555	5.14243	8	1.71306	-1.93744	ARG2|CSF2|HSPB1|IL1R1|IL6|LAMA4|LAMB2|TGFB1
GO Biological Processes	regulation of tumor necrosis factor production	GO:0032680	-3.11334	3.41902	4.1823	10	2.14133	-1.53863	ACP5|ARG2|CLU|CYBA|GAS6|HSPB1|IL6|ORM2|TGFB1|MAPKAPK2
GO Biological Processes	regulation of tumor necrosis factor superfamily cytokine production	GO:1903555	-3.02715	3.33136	4.08376	10	2.14133	-1.48377	ACP5|ARG2|CLU|CYBA|GAS6|HSPB1|IL6|ORM2|TGFB1|MAPKAPK2
GO Biological Processes	regulation of interleukin-1 production	GO:0032652	-3.02709	3.99763	4.28268	8	1.71306	-1.48377	ACP5|ARG2|GAS6|HSPB1|IL6|ORM2|GSDMD|CPTP
GO Biological Processes	regulation of interleukin-1 beta production	GO:0032651	-2.79656	4.13391	4.11723	7	1.49893	-1.3242	ACP5|ARG2|HSPB1|IL6|ORM2|GSDMD|CPTP
GO Biological Processes	positive regulation of tumor necrosis factor production	GO:0032760	-2.79656	4.13391	4.11723	7	1.49893	-1.3242	CLU|CYBA|HSPB1|IL6|ORM2|TGFB1|MAPKAPK2
GO Biological Processes	regulation of interleukin-6 production	GO:0032675	-2.76942	3.32189	3.86274	9	1.92719	-1.30229	CSK|CYBA|GAS6|HLA-B|IL6|TGFB1|MAPKAPK2|UNC93B1|IL17RC
GO Biological Processes	positive regulation of tumor necrosis factor superfamily cytokine production	GO:1903557	-2.70763	3.98886	3.99769	7	1.49893	-1.25805	CLU|CYBA|HSPB1|IL6|ORM2|TGFB1|MAPKAPK2
GO Biological Processes	regulation of cytokine production involved in immune response	GO:0002718	-2.56131	3.7581	3.80106	7	1.49893	-1.16292	ACP5|BST2|CD81|IL1R1|IL6|TGFB1|MAPKAPK2
WikiPathways	Extracellular vesicles in the crosstalk of cardiac cells	WP4300	-2.40648	9.28021	4.74608	3	0.642398	-1.05877	CD81|HSPB1|IL6
GO Biological Processes	positive regulation of T cell cytokine production	GO:0002726	-2.14003	7.49555	4.14307	3	0.642398	-0.883397	CD81|IL1R1|IL6
GO Biological Processes	regulation of immune effector process	GO:0002697	-2.04821	2.13257	2.83662	13	2.78373	-0.819352	ACP5|BCR|BST2|SERPING1|CD81|HLA-B|HLA-DMB|IL1R1|IL6|PHB1|TGFB1|MAPKAPK2|RIPK3
GO Biological Processes	regulation of production of molecular mediator of immune response	GO:0002700	-2.02157	2.73522	3.00005	8	1.71306	-0.796154	ACP5|BST2|CD81|IL1R1|IL6|PHB1|TGFB1|MAPKAPK2
WikiPathways	Alzheimer 39 s disease	WP5124	-3.61211	3.21102	4.50293	13	2.78373	-1.87267	APBB1|APOE|ARAF|CAPN1|CSF1|DVL1|HRAS|IL6|LRP1|MAPK3|PSMC3|PSMD3|TUBA4A
WikiPathways	Alzheimer 39 s disease and miRNA effects	WP2059	-3.53323	3.15112	4.42274	13	2.78373	-1.81724	APBB1|APOE|ARAF|CAPN1|CSF1|DVL1|HRAS|IL6|LRP1|MAPK3|PSMC3|PSMD3|TUBA4A
KEGG Pathway	Alzheimer disease	hsa05010	-3.37769	2.65827	4.12662	16	3.42612	-1.71918	APBB1|APOE|ARAF|CAPN1|CSF1|DVL1|HRAS|IL6|LRP1|NDUFS2|MAPK3|PSMC3|PSMD3|SDHA|TUBA4A|SLC39A8
KEGG Pathway	Pathways of neurodegeneration - multiple diseases	hsa05022	-3.24485	2.42092	3.93607	18	3.85439	-1.63309	ARAF|CAPN1|CSF1|DVL1|FUS|GPX3|HRAS|IL6|NDUFS2|MAPK3|PSMC3|PSMD3|MAPK12|SDHA|TUBA4A|UBA7|SQSTM1|MAP1LC3A
GO Biological Processes	endosomal transport	GO:0016197	-3.61211	3.21102	4.50293	13	2.78373	-1.87267	ABCA1|SQSTM1|RAB29|SGSM2|AP5Z1|ARL4C|VPS39|GGA1|EHD3|LAPTM4B|TBC1D17|UBXN6|CHMP4B
GO Biological Processes	toll-like receptor 9 signaling pathway	GO:0034162	-3.54645	21.6538	7.74854	3	0.642398	-1.82324	IRAK1|TNIP2|UNC93B1
GO Biological Processes	interleukin-1-mediated signaling pathway	GO:0070498	-3.40987	11.2976	6.17732	4	0.856531	-1.73397	IL1R1|IRAK1|MAPK3|TNIP2
GO Biological Processes	intracellular receptor signaling pathway	GO:0030522	-3.18455	3.49255	4.26353	10	2.14133	-1.59093	ESRRA|GPER1|IRAK1|PHB1|RXRB|NR1H2|SIRT2|WBP2|TNIP2|UNC93B1
GO Biological Processes	response to interleukin-1	GO:0070555	-2.91371	4.33076	4.27489	7	1.49893	-1.40414	CHI3L1|IL1R1|IRAK1|MAPK3|SFRP1|SMPD1|TNIP2
WikiPathways	IL1 signaling	WP195	-2.84194	6.01495	4.61194	5	1.07066	-1.3529	IL1R1|IRAK1|MAPK3|SQSTM1|MAPKAPK2
Reactome Gene Sets	Toll-like Receptor Cascades	R-HSA-168898	-2.83818	3.39915	3.94538	9	1.92719	-1.34975	DNM2|IRAK1|MAPK3|MAPKAPK2|CNPY3|RIPK3|TNIP2|GSDMD|UNC93B1
GO Biological Processes	cytoplasmic pattern recognition receptor signaling pathway	GO:0002753	-2.40001	4.77658	3.89829	5	1.07066	-1.05361	IRAK1|PHB1|SIRT2|TNIP2|UNC93B1
GO Biological Processes	endolysosomal toll-like receptor signaling pathway	GO:0140894	-2.34776	8.85838	4.61037	3	0.642398	-1.01767	IRAK1|TNIP2|UNC93B1
Reactome Gene Sets	Interleukin-17 signaling	R-HSA-448424	-2.29384	4.51121	3.72969	5	1.07066	-0.983275	IRAK1|MAPK3|MAPKAPK2|TNIP2|IL17RC
GO Biological Processes	cellular response to interleukin-1	GO:0071347	-2.17098	4.21828	3.53553	5	1.07066	-0.900367	IL1R1|IRAK1|MAPK3|SFRP1|TNIP2
WikiPathways	Interleukin 1 IL 1 structural pathway	WP2637	-2.16746	5.30298	3.76922	4	0.856531	-0.899658	IL1R1|IRAK1|MAPK3|MAPKAPK2
GO Biological Processes	positive regulation of binding	GO:0051099	-3.5368	4.76781	4.9274	8	1.71306	-1.81874	ADD1|APOE|BMP2|BMP4|EIF4G1|LRP1|PLAUR|SIRT2
GO Biological Processes	positive regulation of protein binding	GO:0032092	-2.95472	6.36877	4.79799	5	1.07066	-1.4296	ADD1|APOE|BMP2|BMP4|LRP1
GO Biological Processes	negative regulation of lipid metabolic process	GO:0045833	-2.75159	4.06009	4.05677	7	1.49893	-1.29133	ADRA2A|APOE|BMP2|GPER1|CH25H|BSCL2|DKK3
GO Biological Processes	negative regulation of steroid metabolic process	GO:0045939	-2.74874	7.64252	4.84562	4	0.856531	-1.29132	APOE|BMP2|CH25H|DKK3
GO Biological Processes	negative regulation of small molecule metabolic process	GO:0062014	-2.70763	3.98886	3.99769	7	1.49893	-1.25805	APOE|BMP2|IER3|CH25H|DKK3|FIS1|SIRT6
GO Biological Processes	negative regulation of alcohol biosynthetic process	GO:1902931	-2.53412	10.2571	5.04685	3	0.642398	-1.14693	APOE|BMP2|DKK3
GO Biological Processes	regulation of protein binding	GO:0043393	-2.52151	3.69699	3.74756	7	1.49893	-1.13768	ADD1|APOE|BMP2|BMP4|LRP1|LRPAP1|ADAM15
GO Biological Processes	regulation of binding	GO:0051098	-2.51276	2.83674	3.48856	10	2.14133	-1.13273	ADD1|APOE|BMP2|BMP4|EIF4G1|LRP1|LRPAP1|PLAUR|ADAM15|SIRT2
GO Biological Processes	regulation of alcohol biosynthetic process	GO:1902930	-2.04776	4.90275	3.55568	4	0.856531	-0.819352	APOE|BMP2|GPER1|DKK3
GO Biological Processes	cytoplasmic microtubule organization	GO:0031122	-3.53575	6.60625	5.38958	6	1.2848	-1.81874	DVL1|LIMK2|CIB1|TUBGCP2|WDR73|TUBGCP6
GO Biological Processes	supramolecular fiber organization	GO:0097435	-2.98526	2.18358	3.64578	20	4.28266	-1.45147	ADD1|COL5A1|DNM2|DVL1|FUS|INPPL1|LIMK2|SFRP2|TNFAIP6|COL14A1|ARPC1B|CIB1|TUBGCP2|RIPK3|OBSL1|RHOD|INF2|MICAL1|WDR73|TUBGCP6
WikiPathways	CAMKK2 pathway	WP4874	-3.50979	4.72447	4.89309	8	1.71306	-1.79991	ABCA1|CCND1|MAPK3|SQSTM1|FIS1|FAM20C|MAP1LC3A|SLC38A5
GO Biological Processes	fear response	GO:0042596	-3.49975	8.32839	5.72603	5	1.07066	-1.79436	ADRA2A|COMT|BRINP1|DPP4|EIF4G1
GO Biological Processes	behavioral fear response	GO:0001662	-2.74874	7.64252	4.84562	4	0.856531	-1.29132	COMT|BRINP1|DPP4|EIF4G1
GO Biological Processes	exploration behavior	GO:0035640	-2.74874	7.64252	4.84562	4	0.856531	-1.29132	APOE|COMT|BRINP1|DPP4
GO Biological Processes	behavioral defense response	GO:0002209	-2.70129	7.42417	4.75483	4	0.856531	-1.25721	COMT|BRINP1|DPP4|EIF4G1
WikiPathways	NAD metabolism in oncogene induced senescence and mitochondrial dysfunction associated senescence	WP5046	-3.48756	11.8112	6.34272	4	0.856531	-1.78864	G6PD|IL6|NAMPT|SIRT2
GO Biological Processes	negative regulation of reactive oxygen species metabolic process	GO:2000378	-3.11797	6.91079	5.07067	5	1.07066	-1.54177	ACP5|BCR|G6PD|MMP3|SIRT2
WikiPathways	NAD metabolism	WP3644	-2.75738	12.1803	5.5932	3	0.642398	-1.29655	NAMPT|SIRT2|SIRT6
WikiPathways	NAD biosynthetic pathways	WP3645	-2.34776	8.85838	4.61037	3	0.642398	-1.01767	NAMPT|SIRT2|SIRT6
GO Biological Processes	secretion	GO:0046903	-3.46673	2.38829	4.08547	20	4.28266	-1.77271	ABCA1|AP1B1|CCND1|BCR|CA9|COMT|CSF2|CYBA|DVL1|ENG|IL6|PTGDS|SLC1A5|VEGFA|SYT7|TMEM63A|SDF4|RAB40C|GSDMD|SNAP47
GO Biological Processes	secretion by cell	GO:0032940	-2.19564	2.15002	2.97824	14	2.99786	-0.917124	ABCA1|AP1B1|BCR|COMT|DVL1|ENG|IL6|PTGDS|SLC1A5|SYT7|SDF4|RAB40C|GSDMD|SNAP47
GO Biological Processes	export from cell	GO:0140352	-2.03312	1.99677	2.77561	15	3.21199	-0.806518	ABCA1|AP1B1|BCR|COMT|DVL1|ENG|IL6|PTGDS|SLC1A5|SYT7|SDF4|RAB40C|GSDMD|SLC38A5|SNAP47
GO Biological Processes	regulation of phosphatidylinositol 3-kinase/protein kinase B signal transduction	GO:0051896	-3.45639	3.0934	4.34441	13	2.78373	-1.76612	AGT|CHI3L1|ENG|GAS6|GPER1|MMP3|PHB1|TGFB1|TSC2|CIB1|PHLDA3|SESN2|C1QTNF1
GO Biological Processes	positive regulation of phosphatidylinositol 3-kinase/protein kinase B signal transduction	GO:0051897	-2.59086	3.12649	3.6472	9	1.92719	-1.18402	AGT|CHI3L1|ENG|GAS6|GPER1|PHB1|TGFB1|SESN2|C1QTNF1
GO Biological Processes	response to glucose	GO:0009749	-2.0717	3.05188	3.13941	7	1.49893	-0.834269	COL6A2|GAS6|GPER1|TGFB1|EIF2B4|TXN2|SESN2
KEGG Pathway	Osteoclast differentiation	hsa04380	-3.43255	4.11728	4.65556	9	1.92719	-1.74721	ACP5|CSF1|CYBA|IL1R1|MAPK3|MAPK12|TGFB1|TYK2|SQSTM1
KEGG Pathway	Fluid shear stress and atherosclerosis	hsa05418	-2.80062	3.68576	3.99688	8	1.71306	-1.32431	ASS1|BMP4|CYBA|IL1R1|MAPK12|VEGFA|SQSTM1|TXN2
GO Biological Processes	membrane lipid metabolic process	GO:0006643	-3.42264	3.46882	4.44565	11	2.35546	-1.74205	CSNK1G2|FADS3|PSAP|ST3GAL1|ST3GAL4|SMPD1|GPAA1|PIGQ|PEMT|ST6GALNAC6|MPPE1
GO Biological Processes	membrane lipid biosynthetic process	GO:0046467	-3.41015	4.08848	4.62885	9	1.92719	-1.73397	CSNK1G2|ST3GAL1|ST3GAL4|SMPD1|GPAA1|PIGQ|PEMT|ST6GALNAC6|MPPE1
GO Biological Processes	glycolipid biosynthetic process	GO:0009247	-2.9154	5.06193	4.46235	6	1.2848	-1.40414	ST3GAL1|ST3GAL4|GPAA1|PIGQ|ST6GALNAC6|MPPE1
GO Biological Processes	glycolipid metabolic process	GO:0006664	-2.88972	4.28991	4.24258	7	1.49893	-1.38459	ST3GAL1|ST3GAL4|SMPD1|GPAA1|PIGQ|ST6GALNAC6|MPPE1
GO Biological Processes	liposaccharide metabolic process	GO:1903509	-2.86601	4.24981	4.21067	7	1.49893	-1.3659	ST3GAL1|ST3GAL4|SMPD1|GPAA1|PIGQ|ST6GALNAC6|MPPE1
KEGG Pathway	Glycosylphosphatidylinositol (GPI)-anchor biosynthesis	hsa00563	-2.14003	7.49555	4.14307	3	0.642398	-0.883397	GPAA1|PIGQ|MPPE1
GO Biological Processes	protein localization to organelle	GO:0033365	-3.41863	2.1257	3.94042	25	5.35332	-1.73898	CD81|CLU|DVL1|GAK|PEX6|TSC2|NUP214|GPAA1|SQSTM1|RAB29|AIP|AP4M1|BCAP31|TIMM44|PMPCA|OBSL1|WBP2|PPP1R15A|SUN2|GGA1|TSPAN17|FIS1|SIRT6|LRSAM1|CHMP4B
GO Biological Processes	establishment of protein localization to organelle	GO:0072594	-3.35813	2.7526	4.14732	15	3.21199	-1.70141	CLU|PEX6|TSC2|NUP214|SQSTM1|AIP|AP4M1|BCAP31|TIMM44|PMPCA|WBP2|TSPAN17|FIS1|LRSAM1|CHMP4B
GO Biological Processes	protein targeting	GO:0006605	-2.64328	2.78045	3.58408	11	2.35546	-1.21428	CLU|PEX6|SQSTM1|AIP|AP4M1|BCAP31|TIMM44|PMPCA|FIS1|PARD3|CHMP4B
GO Biological Processes	protein targeting to mitochondrion	GO:0006626	-2.57452	5.23883	4.17753	5	1.07066	-1.17219	AIP|BCAP31|TIMM44|PMPCA|FIS1
GO Biological Processes	establishment of protein localization to mitochondrion	GO:0072655	-2.19474	4.27378	3.57301	5	1.07066	-0.916969	AIP|BCAP31|TIMM44|PMPCA|FIS1
CORUM	EBAFb complex	CORUM:1239	-3.39654	19.4884	7.31148	3	0.642398	-1.7305	MLLT1|SMARCB1|SMARCD2
CORUM	EBAFa complex	CORUM:1252	-3.39654	19.4884	7.31148	3	0.642398	-1.7305	MLLT1|SMARCB1|SMARCD2
CORUM	LARC complex (LCR-associated remodeling complex)	CORUM:778	-2.53412	10.2571	5.04685	3	0.642398	-1.14693	CHD4|SMARCB1|SMARCD2
KEGG Pathway	Viral life cycle - HIV-1	hsa03250	-2.51414	5.07511	4.08058	5	1.07066	-1.13316	BST2|MLLT1|SMARCB1|MDFIC|CHMP4B
KEGG Pathway	ATP-dependent chromatin remodeling	hsa03082	-2.01708	3.33136	3.15918	6	1.2848	-0.794305	CHD4|SMARCB1|SMARCD2|DMAP1|BRD9|INO80B
WikiPathways	Kleefstra syndrome	WP5351	-2.00699	6.72015	3.85343	3	0.642398	-0.789121	SMARCB1|SMARCD2|BAP1
GO Biological Processes	regulation of T cell apoptotic process	GO:0070232	-3.39624	7.92213	5.54573	5	1.07066	-1.7305	ARG2|BMP4|ST3GAL1|BCL2L11|RIPK3
GO Biological Processes	regulation of lymphocyte apoptotic process	GO:0070228	-2.63732	5.41345	4.27876	5	1.07066	-1.20989	ARG2|BMP4|ST3GAL1|BCL2L11|RIPK3
GO Biological Processes	regulation of leukocyte apoptotic process	GO:2000106	-2.5445	4.28317	3.92194	6	1.2848	-1.14911	ARG2|BMP4|GAS6|ST3GAL1|BCL2L11|RIPK3
GO Biological Processes	negative regulation of T cell apoptotic process	GO:0070233	-2.23894	8.12018	4.36317	3	0.642398	-0.95173	ARG2|BMP4|ST3GAL1
GO Biological Processes	positive regulation of organelle organization	GO:0010638	-3.38143	2.4154	4.0347	19	4.06852	-1.72023	CSF2|GPER1|PLAUR|PMAIP1|MAPK3|SFRP1|BCL2L11|WASF2|SIRT2|SH2B1|FIS1|SIRT6|TMED9|MCOLN1|MLST8|CDK5RAP3|INO80B|BMF|LRSAM1
GO Biological Processes	monoatomic ion homeostasis	GO:0050801	-3.37108	2.41068	4.02525	19	4.06852	-1.71348	APOE|ARF1|CA12|CLN3|COMT|EDNRA|FTL|GPER1|GRINA|MAPK3|CCL7|SLC4A2|TGFB1|SLC22A17|FAM20A|SLC39A8|SPNS1|TMEM203|CYB561A3
GO Biological Processes	monoatomic cation homeostasis	GO:0055080	-3.05301	2.3293	3.75518	18	3.85439	-1.49499	APOE|ARF1|CLN3|COMT|EDNRA|FTL|GPER1|GRINA|MAPK3|CCL7|SLC4A2|TGFB1|SLC22A17|FAM20A|SLC39A8|SPNS1|TMEM203|CYB561A3
GO Biological Processes	intracellular monoatomic cation homeostasis	GO:0030003	-2.98182	2.43987	3.74224	16	3.42612	-1.4487	APOE|ARF1|CLN3|EDNRA|FTL|GPER1|GRINA|MAPK3|CCL7|SLC4A2|TGFB1|SLC22A17|SLC39A8|SPNS1|TMEM203|CYB561A3
GO Biological Processes	inorganic ion homeostasis	GO:0098771	-2.9294	2.41156	3.69045	16	3.42612	-1.41082	APOE|ARF1|CA12|CLN3|COMT|EDNRA|FTL|GPER1|GRINA|CCL7|TGFB1|SLC22A17|FAM20A|SLC39A8|TMEM203|CYB561A3
GO Biological Processes	cellular homeostasis	GO:0019725	-2.92346	2.06824	3.55176	22	4.71092	-1.40618	APOE|ARF1|CLN3|E2F4|EDNRA|FTL|GAS6|GPER1|GRINA|IL6|MAPK3|CCL7|SLC4A2|PRDX2|TGFB1|BAP1|TXN2|SLC22A17|SLC39A8|SPNS1|TMEM203|CYB561A3
GO Biological Processes	intracellular monoatomic ion homeostasis	GO:0006873	-2.88815	2.38939	3.64954	16	3.42612	-1.38365	APOE|ARF1|CLN3|EDNRA|FTL|GPER1|GRINA|MAPK3|CCL7|SLC4A2|TGFB1|SLC22A17|SLC39A8|SPNS1|TMEM203|CYB561A3
GO Biological Processes	calcium ion homeostasis	GO:0055074	-2.04893	2.57556	2.9793	9	1.92719	-0.819352	APOE|CLN3|EDNRA|GPER1|GRINA|CCL7|TGFB1|FAM20A|TMEM203
GO Biological Processes	intracellular chemical homeostasis	GO:0055082	-2.03293	1.90077	2.74115	17	3.64026	-0.806518	APOE|ARF1|CLN3|EDNRA|FTL|GAS6|GPER1|GRINA|MAPK3|CCL7|SLC4A2|TGFB1|SLC22A17|SLC39A8|SPNS1|TMEM203|CYB561A3
WikiPathways	Metabolic reprogramming in colon cancer	WP4290	-3.34667	7.73351	5.4601	5	1.07066	-1.6988	ENO1|G6PD|PGAM1|PYCR1|SLC1A5
KEGG Pathway	Central carbon metabolism in cancer	hsa05230	-3.10078	5.4897	4.73575	6	1.2848	-1.53005	G6PD|HRAS|PGAM1|MAPK3|SLC1A5|SIRT6
GO Biological Processes	amino sugar metabolic process	GO:0006040	-3.34667	7.73351	5.4601	5	1.07066	-1.6988	CHI3L1|MGAT1|ST3GAL1|CHST3|GNPDA1
GO Biological Processes	amino sugar catabolic process	GO:0046348	-2.84259	12.9923	5.80883	3	0.642398	-1.3529	CHI3L1|MGAT1|GNPDA1
GO Biological Processes	glucosamine-containing compound metabolic process	GO:1901071	-2.18835	7.79537	4.25007	3	0.642398	-0.915777	CHI3L1|CHST3|GNPDA1
GO Biological Processes	receptor metabolic process	GO:0043112	-3.34667	7.73351	5.4601	5	1.07066	-1.6988	CAPN1|CTSD|PEX6|TGFB1|EHD3
GO Biological Processes	receptor recycling	GO:0001881	-2.292	8.47323	4.48302	3	0.642398	-0.983275	CTSD|PEX6|EHD3
GO Biological Processes	regulation of body fluid levels	GO:0050878	-3.3454	2.74485	4.13487	15	3.21199	-1.69841	ADRA2A|APOE|CCND1|SERPING1|CYBA|FBLN1|GAS6|HSPB1|IL6|PLAUR|ST3GAL4|PRDX2|NR1H2|VEGFA|C1QTNF1
GO Biological Processes	regulation of blood coagulation	GO:0030193	-3.16685	5.64882	4.83388	6	1.2848	-1.57679	APOE|SERPING1|PLAUR|ST3GAL4|PRDX2|C1QTNF1
GO Biological Processes	regulation of hemostasis	GO:1900046	-3.10078	5.4897	4.73575	6	1.2848	-1.53005	APOE|SERPING1|PLAUR|ST3GAL4|PRDX2|C1QTNF1
GO Biological Processes	regulation of coagulation	GO:0050818	-3.0058	5.26715	4.59534	6	1.2848	-1.46591	APOE|SERPING1|PLAUR|ST3GAL4|PRDX2|C1QTNF1
GO Biological Processes	regulation of wound healing	GO:0061041	-2.86003	3.76588	4.0719	8	1.71306	-1.36116	ADRA2A|APOE|SERPING1|HRAS|PLAUR|ST3GAL4|PRDX2|C1QTNF1
GO Biological Processes	regulation of response to wounding	GO:1903034	-2.17019	2.90331	3.1934	8	1.71306	-0.900192	ADRA2A|APOE|SERPING1|HRAS|PLAUR|ST3GAL4|PRDX2|C1QTNF1
GO Biological Processes	cellular detoxification	GO:1990748	-3.32899	4.44181	4.66393	8	1.71306	-1.68634	APOE|GPX3|GPX4|PRDX2|RAB29|AKR1A1|SLC39A8|SESN2
GO Biological Processes	cellular response to toxic substance	GO:0097237	-3.09322	4.09206	4.36611	8	1.71306	-1.52439	APOE|GPX3|GPX4|PRDX2|RAB29|AKR1A1|SLC39A8|SESN2
GO Biological Processes	response to toxic substance	GO:0009636	-2.77787	2.89302	3.73519	11	2.35546	-1.30784	APOE|ASS1|COMT|GPX3|GPX4|PRDX2|RAB29|AKR1A1|EHMT2|SLC39A8|SESN2
GO Biological Processes	detoxification	GO:0098754	-2.74285	3.60897	3.92389	8	1.71306	-1.28711	APOE|GPX3|GPX4|PRDX2|RAB29|AKR1A1|SLC39A8|SESN2
WikiPathways	Cholesterol biosynthesis pathway in hepatocytes	WP5329	-3.29846	7.55366	5.37724	5	1.07066	-1.66691	ABCA1|NR1H2|CH25H|CYP46A1|MYLIP
WikiPathways	Cholesterol metabolism with Bloch and Kandutsch Russell pathways	WP4718	-3.11797	6.91079	5.07067	5	1.07066	-1.54177	ABCA1|NR1H2|CH25H|CYP46A1|MYLIP
GO Biological Processes	secondary alcohol metabolic process	GO:1902652	-3.02709	3.99763	4.28268	8	1.71306	-1.48377	ABCA1|APOE|G6PD|HDLBP|IDH3B|SMPD1|CH25H|CYP46A1
GO Biological Processes	cholesterol metabolic process	GO:0008203	-2.60197	3.82126	3.85571	7	1.49893	-1.19211	ABCA1|APOE|G6PD|HDLBP|SMPD1|CH25H|CYP46A1
GO Biological Processes	sterol metabolic process	GO:0016125	-2.3346	3.41902	3.49586	7	1.49893	-1.01161	ABCA1|APOE|G6PD|HDLBP|SMPD1|CH25H|CYP46A1
GO Biological Processes	alcohol metabolic process	GO:0006066	-2.31405	2.39858	3.16957	12	2.56959	-0.996421	ABCA1|APOE|AKR1C1|G6PD|GALK1|HDLBP|IDH3B|SLC5A3|SMPD1|CH25H|AKR1A1|CYP46A1
WikiPathways	Oxysterols derived from cholesterol	WP4545	-2.10619	5.09502	3.65965	4	0.856531	-0.856643	DBP|NR1H2|CH25H|CYP46A1
GO Biological Processes	organic hydroxy compound metabolic process	GO:1901615	-2.07143	2.01744	2.81838	15	3.21199	-0.834269	ABCA1|APOE|COMT|AKR1C1|EDNRA|G6PD|GALK1|HDLBP|IDH3B|SLC5A3|SMPD1|PDXK|CH25H|AKR1A1|CYP46A1
GO Biological Processes	platelet morphogenesis	GO:0036344	-3.26553	10.3938	5.87524	4	0.856531	-1.64332	MFAP2|BAP1|CIB1|NBEAL2
GO Biological Processes	platelet formation	GO:0030220	-2.292	8.47323	4.48302	3	0.642398	-0.983275	MFAP2|CIB1|NBEAL2
GO Biological Processes	regulation of peptidyl-threonine phosphorylation	GO:0010799	-3.25154	7.38198	5.29701	5	1.07066	-1.63735	CHI3L1|EIF4G1|SIRT2|PARD3|CEMIP
GO Biological Processes	negative regulation of peptidyl-threonine phosphorylation	GO:0010801	-2.53412	10.2571	5.04685	3	0.642398	-1.14693	EIF4G1|SIRT2|PARD3
GO Biological Processes	mitochondrion organization	GO:0007005	-3.21474	2.48167	3.93709	17	3.64026	-1.61176	CLU|EDNRA|IFI6|NDUFS2|PHB1|PMAIP1|SPG7|IER3|SQSTM1|RAB29|LONP1|BCL2L11|ULK3|FIS1|SESN2|ATAD3B|MAP1LC3A
WikiPathways	Network map of SARS CoV 2 signaling	WP5115	-3.20354	3.06905	4.14044	12	2.56959	-1.60292	AGT|CFB|BST2|C1S|CTSD|IFI6|IFI27|IL6|IRAK1|SAA2|WDR74|MLST8
WikiPathways	SARS CoV 2 mitochondrial chronic oxidative stress and endothelial dysfunction	WP5183	-3.19826	9.99407	5.73671	4	0.856531	-1.60225	AGT|IL6|PHB1|SIRT6
KEGG Pathway	Insulin resistance	hsa04931	-2.1617	3.57586	3.36861	6	1.2848	-0.896447	AGT|IL6|PPP1CA|NR1H2|SLC27A4|G6PC3
GO Biological Processes	regulation of hormone levels	GO:0010817	-3.0846	2.28146	3.76048	19	4.06852	-1.51795	ADRA2A|AGT|BMP2|AKR1C1|DPP4|ECE1|GPER1|IL6|IL11|P4HB|SFRP1|SLC3A2|SYT7|CYP46A1|SLC7A8|DKK3|SLCO4A1|SIRT6|C1QTNF1
GO Biological Processes	regulation of secretion by cell	GO:1903530	-2.59252	2.11448	3.30722	18	3.85439	-1.18468	ADRA2A|AGT|APBB1|APOE|BCR|BMP2|DVL1|GPER1|IL6|IL11|SFRP1|TGFB1|NR1H2|SYT7|SIRT6|TMEM132A|MICAL1|C1QTNF1
GO Biological Processes	regulation of protein secretion	GO:0050708	-2.52855	2.68638	3.45415	11	2.35546	-1.14233	ADRA2A|APBB1|APOE|GPER1|IL6|SFRP1|TGFB1|NR1H2|SYT7|SIRT6|TMEM132A
GO Biological Processes	regulation of secretion	GO:0051046	-2.51934	2.03339	3.21574	19	4.06852	-1.13598	ADRA2A|AGT|APBB1|APOE|BCR|BMP2|CYBA|DVL1|GPER1|IL6|IL11|SFRP1|TGFB1|NR1H2|SYT7|SIRT6|TMEM132A|MICAL1|C1QTNF1
WikiPathways	Smith Magenis and Potocki Lupski syndrome copy number variation	WP5381	-3.07745	3.67706	4.23187	9	1.92719	-1.51153	APBB1|ARG2|NR1H2|BCL2L11|MAEA|PEMT|RASD1|PARD3|MLST8
GO Biological Processes	hyaluronan metabolic process	GO:0030212	-3.07223	9.28021	5.48093	4	0.856531	-1.50992	HAS1|TGFB1|TNFAIP6|CEMIP
GO Biological Processes	positive regulation of protein targeting to membrane	GO:0090314	-3.07223	9.28021	5.48093	4	0.856531	-1.50992	HRAS|CIB1|FIS1|CEMIP
GO Biological Processes	regulation of protein targeting to membrane	GO:0090313	-2.74874	7.64252	4.84562	4	0.856531	-1.29132	HRAS|CIB1|FIS1|CEMIP
GO Biological Processes	regulation of protein targeting	GO:1903533	-2.1246	4.11148	3.46243	5	1.07066	-0.871864	HRAS|BAP1|CIB1|FIS1|CEMIP
GO Biological Processes	response to nutrient	GO:0007584	-3.05813	3.65408	4.20878	9	1.92719	-1.4994	ABCA1|ASS1|FOLR2|GAS6|SFRP1|SFRP2|TGFB1|KYNU|SLC27A4
WikiPathways	BMP2 WNT4 FOXO1 pathway in primary endometrial stromal cell differentiation	WP3876	-3.03429	14.9911	6.30885	3	0.642398	-1.48752	BMP2|SFRP1|BCL2L11
GO Biological Processes	response to vitamin	GO:0033273	-2.72033	4.6401	4.17724	6	1.2848	-1.26796	ABCA1|FOLR2|GAS6|SFRP1|TGFB1|KYNU
GO Biological Processes	cellular response to vitamin	GO:0071295	-2.40648	9.28021	4.74608	3	0.642398	-1.05877	FOLR2|GAS6|SFRP1
GO Biological Processes	regulation of fibroblast apoptotic process	GO:2000269	-2.40648	9.28021	4.74608	3	0.642398	-1.05877	GAS6|SFRP1|BCL2L11
GO Biological Processes	protein transmembrane transport	GO:0071806	-3.0058	5.26715	4.59534	6	1.2848	-1.46591	ABCA1|BCR|EDNRA|PEX6|AP4M1|TIMM44
Reactome Gene Sets	Metabolism of RNA	R-HSA-8953854	-3.00273	2.05801	3.60787	23	4.92505	-1.46352	EIF4G1|FUS|HSPB1|PSMB9|PSMC3|PSMD3|RPL28|RPS2|SNRNP70|SNRPB|SNRPN|NUP214|ZRSR2|THOC5|MAPKAPK2|WDR46|PSMF1|DHX38|PQBP1|RPL13A|PRPF31|CPSF1|ZMAT5
Reactome Gene Sets	Processing of Capped Intron-Containing Pre-mRNA	R-HSA-72203	-2.77477	2.73522	3.6801	12	2.56959	-1.30532	FUS|SNRNP70|SNRPB|SNRPN|NUP214|ZRSR2|THOC5|DHX38|PQBP1|PRPF31|CPSF1|ZMAT5
WikiPathways	mRNA processing	WP411	-2.46339	3.60897	3.66937	7	1.49893	-1.09547	FUS|SNRNP70|SNRPB|SNRPN|DHX38|CD2BP2|CPSF1
CORUM	Spliceosome	CORUM:351	-2.19808	3.22504	3.31125	7	1.49893	-0.918814	CIRBP|SNRNP70|SNRPB|THOC5|DHX38|CD2BP2|PRPF31
Reactome Gene Sets	mRNA Splicing	R-HSA-72172	-2.19609	2.71932	3.16339	9	1.92719	-0.917196	FUS|SNRNP70|SNRPB|SNRPN|ZRSR2|DHX38|PQBP1|PRPF31|ZMAT5
KEGG Pathway	Amino sugar and nucleotide sugar metabolism	hsa00520	-2.99408	6.49615	4.86335	5	1.07066	-1.45826	GALE|GALK1|GMDS|GNPDA1|GMPPA
KEGG Pathway	Biosynthesis of nucleotide sugars	hsa01250	-2.61095	7.02286	4.58355	4	0.856531	-1.19241	GALE|GALK1|GMDS|GMPPA
GO Biological Processes	negative regulation of endocytosis	GO:0045806	-2.94505	5.12854	4.5059	6	1.2848	-1.4219	CSK|LRPAP1|TGFB1|NR1H2|RIN3|LRSAM1
GO Biological Processes	negative regulation of lipoprotein particle clearance	GO:0010985	-2.40648	9.28021	4.74608	3	0.642398	-1.05877	CSK|LRPAP1|MYLIP
GO Biological Processes	nucleobase-containing small molecule metabolic process	GO:0055086	-2.94176	2.16538	3.60508	20	4.28266	-1.41927	AMPD2|DCTD|ENO1|ENO2|G6PD|GALK1|GMDS|MGAT1|NDUFS2|NME4|NTHL1|PGAM1|SDHA|SLC25A1|TGFB1|IER3|KYNU|GNPDA1|NAMPT|ACSF3
GO Biological Processes	nucleotide metabolic process	GO:0009117	-2.45606	2.10351	3.1892	17	3.64026	-1.09039	AMPD2|DCTD|ENO1|ENO2|G6PD|GALK1|NDUFS2|NME4|NTHL1|PGAM1|SDHA|SLC25A1|TGFB1|IER3|KYNU|NAMPT|ACSF3
GO Biological Processes	nucleoside phosphate metabolic process	GO:0006753	-2.3908	2.07194	3.12189	17	3.64026	-1.04658	AMPD2|DCTD|ENO1|ENO2|G6PD|GALK1|NDUFS2|NME4|NTHL1|PGAM1|SDHA|SLC25A1|TGFB1|IER3|KYNU|NAMPT|ACSF3
GO Biological Processes	purine nucleotide metabolic process	GO:0006163	-2.21527	2.09553	2.97673	15	3.21199	-0.932622	AMPD2|ENO1|ENO2|G6PD|GALK1|NDUFS2|NME4|PGAM1|SDHA|SLC25A1|TGFB1|IER3|KYNU|NAMPT|ACSF3
GO Biological Processes	nucleotide biosynthetic process	GO:0009165	-2.09813	2.47002	2.99381	10	2.14133	-0.85238	AMPD2|DCTD|NDUFS2|NME4|SDHA|SLC25A1|TGFB1|KYNU|NAMPT|ACSF3
GO Biological Processes	nucleoside phosphate biosynthetic process	GO:1901293	-2.07625	2.45138	2.96716	10	2.14133	-0.837734	AMPD2|DCTD|NDUFS2|NME4|SDHA|SLC25A1|TGFB1|KYNU|NAMPT|ACSF3
GO Biological Processes	purine nucleotide biosynthetic process	GO:0006164	-2.04893	2.57556	2.9793	9	1.92719	-0.819352	AMPD2|NDUFS2|NME4|SDHA|SLC25A1|TGFB1|KYNU|NAMPT|ACSF3
WikiPathways	Nuclear receptors meta pathway	WP2882	-2.89454	2.68949	3.76281	13	2.78373	-1.38814	CCND1|FTL|G6PD|GPX3|IL11|MFGE8|SLC5A3|SLC6A8|TGFB1|SQSTM1|AIP|ACKR3|SLC39A8
WikiPathways	NRF2 pathway	WP2884	-2.80062	3.68576	3.99688	8	1.71306	-1.32431	FTL|G6PD|GPX3|SLC5A3|SLC6A8|TGFB1|SQSTM1|SLC39A8
GO Biological Processes	response to laminar fluid shear stress	GO:0034616	-2.84259	12.9923	5.80883	3	0.642398	-1.3529	ABCA1|ASS1|TGFB1
GO Biological Processes	response to fluid shear stress	GO:0034405	-2.70129	7.42417	4.75483	4	0.856531	-1.25721	ABCA1|ASS1|CSF2|TGFB1
GO Biological Processes	dendritic cell differentiation	GO:0097028	-2.70129	7.42417	4.75483	4	0.856531	-1.25721	CSF2|GAS6|LTBR|TGFB1
GO Biological Processes	myeloid leukocyte activation	GO:0002274	-2.57873	3.39668	3.7161	8	1.71306	-1.1744	BCR|CLU|CSF1|CSF2|IFI35|LTBR|PTGDS|TGFB1
GO Biological Processes	myeloid dendritic cell differentiation	GO:0043011	-2.46848	9.74422	4.89117	3	0.642398	-1.0978	CSF2|LTBR|TGFB1
GO Biological Processes	myeloid dendritic cell activation	GO:0001773	-2.23894	8.12018	4.36317	3	0.642398	-0.95173	CSF2|LTBR|TGFB1
GO Biological Processes	negative regulation of protein import into nucleus	GO:0042308	-2.84259	12.9923	5.80883	3	0.642398	-1.3529	PKIG|MDFIC|SIRT6
GO Biological Processes	negative regulation of protein transport	GO:0051224	-2.60197	3.82126	3.85571	7	1.49893	-1.19211	ADRA2A|APOE|CSK|SFRP1|PKIG|MDFIC|SIRT6
GO Biological Processes	negative regulation of establishment of protein localization	GO:1904950	-2.31693	3.39351	3.47202	7	1.49893	-0.998481	ADRA2A|APOE|CSK|SFRP1|PKIG|MDFIC|SIRT6
GO Biological Processes	negative regulation of transport	GO:0051051	-2.24855	2.11371	3.01289	15	3.21199	-0.953646	ADRA2A|APOE|BCR|CSK|IL11|LRPAP1|SFRP1|TGFB1|NR1H2|PKIG|MDFIC|FIS1|SIRT6|RIN3|LRSAM1
GO Biological Processes	negative regulation of nucleocytoplasmic transport	GO:0046823	-2.23894	8.12018	4.36317	3	0.642398	-0.95173	PKIG|MDFIC|SIRT6
GO Biological Processes	negative regulation of protein localization	GO:1903828	-2.14572	2.66965	3.10066	9	1.92719	-0.884434	ADRA2A|APOE|CSK|SFRP1|TGFB1|PKIG|MDFIC|TAX1BP3|SIRT6
Canonical Pathways	PID ARF6 DOWNSTREAM PATHWAY	M120	-2.84259	12.9923	5.80883	3	0.642398	-1.3529	ARF1|PLAUR|MAPK3
GO Biological Processes	mitotic cytokinetic process	GO:1902410	-2.18835	7.79537	4.25007	3	0.642398	-0.915777	ARF1|CHMP4B|KLHDC8B
GO Biological Processes	response to type I interferon	GO:0034340	-2.84194	6.01495	4.61194	5	1.07066	-1.3529	IFI27|IRAK1|SMPD1|TYK2|CH25H
GO Biological Processes	regulation of viral entry into host cell	GO:0046596	-2.16746	5.30298	3.76922	4	0.856531	-0.899658	LY6E|P4HB|SMPD1|CH25H
GO Biological Processes	negative regulation of viral life cycle	GO:1903901	-2.0495	6.96016	3.94522	3	0.642398	-0.819352	BST2|LY6E|CH25H
GO Biological Processes	positive regulation of fibroblast proliferation	GO:0048146	-2.806	5.90559	4.55302	5	1.07066	-1.3263	AGT|GAS6|HRAS|TGFB1|SIRT6
GO Biological Processes	regulation of fibroblast proliferation	GO:0048145	-2.5445	4.28317	3.92194	6	1.2848	-1.14911	AGT|GAS6|HRAS|SFRP1|TGFB1|SIRT6
Reactome Gene Sets	Cell surface interactions at the vascular wall	R-HSA-202733	-2.26499	3.3192	3.40185	7	1.49893	-0.967359	GAS6|GYPC|HRAS|MMP1|SLC3A2|TGFB1|SLC7A8
WikiPathways	Extracellular vesicle mediated signaling in recipient cells	WP2870	-2.00699	6.72015	3.85343	3	0.642398	-0.789121	HRAS|MFGE8|TGFB1
GO Biological Processes	regulation of neuron apoptotic process	GO:0043523	-2.80573	2.91664	3.76632	11	2.35546	-1.3263	CCND1|CLU|CLN3|G6PD|HRAS|PHB1|PYCR1|GDF5|BCL2L11|THAP11|FOXQ1
GO Biological Processes	negative regulation of neuron apoptotic process	GO:0043524	-2.39501	3.16885	3.48227	8	1.71306	-1.05035	CCND1|CLU|CLN3|HRAS|PYCR1|GDF5|THAP11|FOXQ1
GO Biological Processes	response to steroid hormone	GO:0048545	-2.76208	2.72566	3.6663	12	2.56959	-1.2971	ASS1|COMT|ESRRA|GPER1|IL6|PHB1|PTGDS|RXRB|TGFB1|BCL2L11|PTPRU|WBP2
GO Biological Processes	cellular response to organic cyclic compound	GO:0071407	-2.57894	2.22566	3.33757	16	3.42612	-1.1744	ABCA1|ASS1|BMP2|COMT|ESRRA|FOLR2|GPER1|ID3|PHB1|RXRB|SFRP1|TGFB1|BCL2L11|PQBP1|EHMT2|WBP2
GO Biological Processes	cellular response to steroid hormone stimulus	GO:0071383	-2.5613	3.37462	3.69397	8	1.71306	-1.16292	ASS1|ESRRA|GPER1|PHB1|RXRB|TGFB1|BCL2L11|WBP2
GO Biological Processes	response to corticosteroid	GO:0031960	-2.49306	3.28919	3.60726	8	1.71306	-1.11491	ASS1|COMT|GPER1|IL6|PTGDS|TGFB1|BCL2L11|PTPRU
GO Biological Processes	response to glucocorticoid	GO:0051384	-2.28214	3.3436	3.42502	7	1.49893	-0.975815	ASS1|COMT|IL6|PTGDS|TGFB1|BCL2L11|PTPRU
GO Biological Processes	steroid hormone receptor signaling pathway	GO:0043401	-2.1476	4.1642	3.49867	5	1.07066	-0.884881	ESRRA|GPER1|PHB1|RXRB|WBP2
GO Biological Processes	amide biosynthetic process	GO:0043604	-2.76192	3.63421	3.948	8	1.71306	-1.2971	ARG2|ASS1|ST3GAL1|SLC25A1|SMPD1|PEMT|ST6GALNAC6|ACSF3
GO Biological Processes	amide metabolic process	GO:0043603	-2.54106	2.35611	3.35278	14	2.99786	-1.14856	APEH|ARG2|ASS1|DPP4|ECE1|G6PD|P4HB|ST3GAL1|SLC25A1|SMPD1|GNPDA1|PEMT|ST6GALNAC6|ACSF3
GO Biological Processes	Golgi organization	GO:0007030	-2.76192	3.63421	3.948	8	1.71306	-1.2971	GAK|KIFC3|RAB29|CUL7|OBSL1|TMED3|COG4|TMED9
Reactome Gene Sets	Processing of SMDT1	R-HSA-8949664	-2.75738	12.1803	5.5932	3	0.642398	-1.29655	PHB1|SPG7|PMPCA
Reactome Gene Sets	Mitochondrial calcium ion transport	R-HSA-8949215	-2.292	8.47323	4.48302	3	0.642398	-0.983275	PHB1|SPG7|PMPCA
GO Biological Processes	myeloid cell apoptotic process	GO:0033028	-2.75738	12.1803	5.5932	3	0.642398	-1.29655	GAS6|IL6|BAP1
GO Biological Processes	regulation of cytokine production involved in inflammatory response	GO:1900015	-2.10197	4.06009	3.42678	5	1.07066	-0.854968	IL6|BAP1|PLD3|CHID1|IL17RC
GO Biological Processes	G1 to G0 transition	GO:0070314	-2.75738	12.1803	5.5932	3	0.642398	-1.29655	WDR6|PHGDH|ZNF503
Reactome Gene Sets	Metabolism of Angiotensinogen to Angiotensins	R-HSA-2022377	-2.67802	11.4638	5.39596	3	0.642398	-1.24101	AGT|ANPEP|CTSD
GO Biological Processes	nitric oxide mediated signal transduction	GO:0007263	-2.46848	9.74422	4.89117	3	0.642398	-1.0978	AGT|APOE|RASD1
KEGG Pathway	Renin-angiotensin system	hsa04614	-2.292	8.47323	4.48302	3	0.642398	-0.983275	AGT|ANPEP|CTSA
GO Biological Processes	renal system process involved in regulation of systemic arterial blood pressure	GO:0003071	-2.23894	8.12018	4.36317	3	0.642398	-0.95173	AGT|COMT|GAS6
GO Biological Processes	icosanoid metabolic process	GO:0006690	-2.66466	3.92009	3.93995	7	1.49893	-1.2314	COMT|AKR1C1|GPX4|PTGDS|MAPKAPK2|ABCC10|DAGLB
GO Biological Processes	prostaglandin metabolic process	GO:0006693	-2.48562	6.49615	4.34919	4	0.856531	-1.10901	COMT|AKR1C1|PTGDS|DAGLB
GO Biological Processes	prostanoid metabolic process	GO:0006692	-2.44627	6.3377	4.27635	4	0.856531	-1.08156	COMT|AKR1C1|PTGDS|DAGLB
GO Biological Processes	unsaturated fatty acid metabolic process	GO:0033559	-2.25938	3.74778	3.50976	6	1.2848	-0.963692	COMT|AKR1C1|GPX4|FADS3|PTGDS|DAGLB
GO Biological Processes	lamellipodium assembly	GO:0030032	-2.65539	7.21794	4.66755	4	0.856531	-1.22479	S1PR1|WASF2|SH2B1|RHOD
GO Biological Processes	regulation of actin cytoskeleton organization	GO:0032956	-2.53746	2.44782	3.38176	13	2.78373	-1.14693	ADD1|ARF1|BST2|S1PR1|HRAS|LRP1|RNH1|SFRP1|SLC4A2|TGFB1|WASF2|RHOD|MLST8
GO Biological Processes	regulation of cytoskeleton organization	GO:0051493	-2.46434	2.10753	3.1977	17	3.64026	-1.09547	ADD1|ARF1|BST2|CLN3|S1PR1|HRAS|LRP1|MAPK3|RNH1|SFRP1|SLC4A2|TGFB1|WASF2|CIB1|RHOD|MLST8|CHMP4B
GO Biological Processes	lamellipodium organization	GO:0097581	-2.2995	5.77435	4.00753	4	0.856531	-0.984671	S1PR1|WASF2|SH2B1|RHOD
GO Biological Processes	regulation of actin filament-based process	GO:0032970	-2.12686	2.18217	2.92655	13	2.78373	-0.873416	ADD1|ARF1|BST2|S1PR1|HRAS|LRP1|RNH1|SFRP1|SLC4A2|TGFB1|WASF2|RHOD|MLST8
GO Biological Processes	mitotic cell cycle	GO:0000278	-2.62207	2.07789	3.31739	19	4.06852	-1.19623	ARF1|CCND1|DNM2|EDNRA|TUBA4A|XPC|BAP1|IER3|CTDP1|CUL7|CIB1|TUBGCP2|SIRT2|SUN2|CDK5RAP3|KLHL22|TUBGCP6|CHMP4B|KLHDC8B
GO Biological Processes	regulation of mitotic cell cycle	GO:0007346	-2.43139	2.09156	3.16382	17	3.64026	-1.07031	CCND1|BMP4|BRINP1|EIF4G1|SMARCB1|SMARCD2|TGFB1|XPC|IER3|CUL7|MAEA|SIRT2|OBSL1|SH2B1|FBXW5|CDK5RAP3|KLHL22
GO Biological Processes	regulation of cell cycle process	GO:0010564	-2.16319	1.81408	2.82658	21	4.49679	-0.896484	APBB1|CCND1|BMP4|EIF4G1|GPER1|SFRP1|SMARCB1|SMARCD2|TGFB1|XPC|IER3|CUL7|USP19|SIRT2|OBSL1|SH2B1|FBXW5|CDK5RAP3|CCNL2|KLHL22|CHMP4B
GO Biological Processes	regulation of nuclear division	GO:0051783	-2.10241	3.0934	3.18127	7	1.49893	-0.854968	BMP4|CUL7|SIRT2|OBSL1|SH2B1|FBXW5|KLHL22
GO Biological Processes	positive regulation of smoothened signaling pathway	GO:0045880	-2.61095	7.02286	4.58355	4	0.856531	-1.19241	SFRP1|ULK3|ARMC9|KIF7
WikiPathways	10q11 21q11 23 copy number variation syndrome	WP5352	-2.60561	5.32471	4.22759	5	1.07066	-1.19241	BMP2|MEN1|SMARCB1|GDF5|SIRT6
WikiPathways	Mammary gland development pathway Embryonic development Stage 1 of 4	WP2813	-2.6038	10.8269	5.21454	3	0.642398	-1.19241	CCND1|SFRP1|TGFB1
Canonical Pathways	PID MYC REPRESS PATHWAY	M254	-2.54404	5.15567	4.12854	5	1.07066	-1.14911	CCND1|CLU|SFRP1|TSC2|MXD4
Reactome Gene Sets	Synthesis of PIPs at the Golgi membrane	R-HSA-1660514	-2.6038	10.8269	5.21454	3	0.642398	-1.19241	ARF1|PI4KA|VAC14
GO Biological Processes	regulation of receptor internalization	GO:0002090	-2.48481	4.99704	4.03361	5	1.07066	-1.10901	ARF1|LRPAP1|VEGFA|VAC14|RIN3
Reactome Gene Sets	PI Metabolism	R-HSA-1483255	-2.01488	3.86675	3.28977	5	1.07066	-0.79309	ARF1|INPPL1|PI4KA|PNPLA6|VAC14
GO Biological Processes	actin cytoskeleton organization	GO:0030036	-2.60085	2.11831	3.31552	18	3.85439	-1.1915	ADD1|ADRA2A|BCR|CLN3|DNM2|S1PR1|INPPL1|LIMK2|CYTH2|ARPC1B|WASF2|NISCH|OBSL1|RHOD|INF2|MICAL1|HMCN1|FRMD5
GO Biological Processes	actin filament-based process	GO:0030029	-2.41299	1.98755	3.10906	19	4.06852	-1.05877	ADD1|ADRA2A|BCR|CLN3|DNM2|S1PR1|INPPL1|LIMK2|CYTH2|ARPC1B|WASF2|NISCH|OBSL1|SUN2|RHOD|INF2|MICAL1|HMCN1|FRMD5
GO Biological Processes	regulation of peptidase activity	GO:0052547	-2.57934	2.58983	3.46602	12	2.56959	-1.1744	SERPING1|CTSD|DAP|IFI6|GAS6|GPER1|LRP1|PLAUR|PMAIP1|PSMB9|MAPK12|VEGFA
GO Biological Processes	regulation of cysteine-type endopeptidase activity	GO:2000116	-2.5295	3.06101	3.57275	9	1.92719	-1.1428	CTSD|DAP|IFI6|GAS6|GPER1|PLAUR|PMAIP1|PSMB9|VEGFA
GO Biological Processes	regulation of cysteine-type endopeptidase activity involved in apoptotic process	GO:0043281	-2.44341	3.2279	3.54403	8	1.71306	-1.08032	CTSD|DAP|IFI6|GAS6|GPER1|PLAUR|PMAIP1|VEGFA
GO Biological Processes	negative regulation of cysteine-type endopeptidase activity involved in apoptotic process	GO:0043154	-2.16746	5.30298	3.76922	4	0.856531	-0.899658	IFI6|GAS6|PLAUR|VEGFA
GO Biological Processes	negative regulation of proteolysis	GO:0045861	-2.00242	2.53097	2.92055	9	1.92719	-0.785204	SERPING1|CLN3|IFI6|GAS6|LRP1|PLAUR|NR1H2|VEGFA|PSMF1
GO Biological Processes	melanosome organization	GO:0032438	-2.56789	6.83805	4.50262	4	0.856531	-1.16779	AP1B1|APOE|HPS1|RAB29
GO Biological Processes	pigment granule organization	GO:0048753	-2.52614	6.66271	4.42456	4	0.856531	-1.14183	AP1B1|APOE|HPS1|RAB29
GO Biological Processes	pigmentation	GO:0043473	-2.21959	3.67706	3.45227	6	1.2848	-0.935864	AP1B1|APOE|EDNRA|HPS1|RAB29|BCL2L11
GO Biological Processes	platelet dense granule organization	GO:0060155	-2.18835	7.79537	4.25007	3	0.642398	-0.915777	ABCA1|AP1B1|HPS1
KEGG Pathway	Chemical carcinogenesis - reactive oxygen species	hsa05208	-2.55369	2.8744	3.5365	10	2.14133	-1.15616	ARAF|CYBA|AKR1C1|HRAS|NDUFS2|MAPK3|MAPK12|SDHA|VEGFA|AKR1A1
KEGG Pathway	Diabetic cardiomyopathy	hsa05415	-2.32821	2.85197	3.32672	9	1.92719	-1.00605	AGT|CTSD|CYBA|G6PD|NDUFS2|PPP1CA|MAPK12|SDHA|TGFB1
GO Biological Processes	embryonic limb morphogenesis	GO:0030326	-2.5413	3.7273	3.77417	7	1.49893	-1.14856	BMP4|ECE1|PITX1|SFRP2|GDF5|BCL2L11|ZNF358
GO Biological Processes	embryonic appendage morphogenesis	GO:0035113	-2.5413	3.7273	3.77417	7	1.49893	-1.14856	BMP4|ECE1|PITX1|SFRP2|GDF5|BCL2L11|ZNF358
GO Biological Processes	appendage morphogenesis	GO:0035107	-2.05656	3.03153	3.11874	7	1.49893	-0.821441	BMP4|ECE1|PITX1|SFRP2|GDF5|BCL2L11|ZNF358
GO Biological Processes	limb morphogenesis	GO:0035108	-2.05656	3.03153	3.11874	7	1.49893	-0.821441	BMP4|ECE1|PITX1|SFRP2|GDF5|BCL2L11|ZNF358
WikiPathways	Fragile X syndrome	WP4549	-2.5413	3.7273	3.77417	7	1.49893	-1.14856	ARAF|DNM2|EIF4G1|KCND2|PPP1CA|TSC2|MLST8
Canonical Pathways	PID ERA GENOMIC PATHWAY	M200	-2.51414	5.07511	4.08058	5	1.07066	-1.13316	AP1B1|APBB1|CCND1|CTSD|MPG
Reactome Gene Sets	Rab regulation of trafficking	R-HSA-9007101	-2.50193	3.66718	3.72123	7	1.49893	-1.12284	HPS1|TSC2|MADD|GGA1|TRAPPC6A|TBC1D17|RIN3
WikiPathways	Catabolism of skeletal muscle in cachexia	WP5474	-2.48562	6.49615	4.34919	4	0.856531	-1.10901	IL1R1|IL6|MLST8|MAP1LC3A
WikiPathways	Neurodegeneration with brain iron accumulation NBIA subtypes pathway	WP4577	-2.3347	5.90559	4.07161	4	0.856531	-1.01161	FTL|TSC2|MLST8|MAP1LC3A
WikiPathways	22q11 2 copy number variation syndrome	WP4657	-2.48256	3.63784	3.69517	7	1.49893	-1.10769	COMT|PI4KA|SLC25A1|LZTR1|TRMT2A|KLHL22|DGCR6L
KEGG Pathway	Necroptosis	hsa04217	-2.47637	3.2685	3.58602	8	1.71306	-1.10243	CAPN1|FTL|SMPD1|TYK2|SQSTM1|RBCK1|RIPK3|CHMP4B
KEGG Pathway	Cytoskeleton in muscle cells	hsa04820	-2.47261	2.80006	3.44138	10	2.14133	-1.09914	AMPD2|BGN|COL5A1|COL6A2|ENO1|ENO2|FBLN1|SNTB2|SUN2|INF2
GO Biological Processes	regulation of lipid catabolic process	GO:0050994	-2.45602	4.92132	3.9876	5	1.07066	-1.09039	ADRA2A|RARRES2|BSCL2|SIRT6|DAGLB
GO Biological Processes	regulation of cold-induced thermogenesis	GO:0120161	-2.04156	3.01146	3.09825	7	1.49893	-0.813491	LAMA4|MFAP2|NR1H2|VEGFA|PEMT|BSCL2|SIRT6
GO Biological Processes	regulation of cellular extravasation	GO:0002691	-2.40804	6.18681	4.2059	4	0.856531	-1.05877	BCR|IL1R1|ST3GAL4|RIPK3
Canonical Pathways	PID S1P S1P1 PATHWAY	M103	-2.40648	9.28021	4.74608	3	0.642398	-1.05877	S1PR1|MAPK3|VEGFA
Reactome Gene Sets	Potential therapeutics for SARS	R-HSA-9679191	-2.36334	3.93706	3.65994	6	1.2848	-1.02902	CHD4|COMT|S1PR1|IL1R1|TYK2|VEGFA
GO Biological Processes	trabecula morphogenesis	GO:0061383	-2.26521	5.64882	3.94535	4	0.856531	-0.967359	S1PR1|ENG|SFRP1|VEGFA
WikiPathways	S1P receptor signal transduction	WP26	-2.18835	7.79537	4.25007	3	0.642398	-0.915777	S1PR1|MAPK3|MAPK12
Canonical Pathways	PID S1P S1P3 PATHWAY	M55	-2.00699	6.72015	3.85343	3	0.642398	-0.789121	S1PR1|MAPK3|VEGFA
GO Biological Processes	regulation of translation in response to stress	GO:0043555	-2.40648	9.28021	4.74608	3	0.642398	-1.05877	EIF4G1|PPP1R15A|SESN2
Canonical Pathways	PID P38 MK2 PATHWAY	M199	-2.40648	9.28021	4.74608	3	0.642398	-1.05877	HSPB1|TSC2|MAPKAPK2
WikiPathways	ATM signaling in development and disease	WP3878	-2.2318	5.52863	3.88496	4	0.856531	-0.94612	G6PD|HSPB1|MAPK12|TSC2
WikiPathways	Intracellular trafficking proteins involved in CMT neuropathy	WP4856	-2.0938	7.21794	4.04162	3	0.642398	-0.850821	DNM2|HSPB1|LRSAM1
GO Biological Processes	regulation of cell growth involved in cardiac muscle cell development	GO:0061050	-2.40648	9.28021	4.74608	3	0.642398	-1.05877	G6PD|COL14A1|CTDP1
GO Biological Processes	negative regulation of cardiac muscle tissue growth	GO:0055022	-2.0495	6.96016	3.94522	3	0.642398	-0.819352	G6PD|CTDP1|VGLL4
GO Biological Processes	negative regulation of heart growth	GO:0061117	-2.0495	6.96016	3.94522	3	0.642398	-0.819352	G6PD|CTDP1|VGLL4
Reactome Gene Sets	Metabolism of vitamins and cofactors	R-HSA-196854	-2.3978	2.92327	3.41212	9	1.92719	-1.05183	ACP5|APOE|AKR1C1|FOLR2|LRP1|TCN2|PDXK|NAMPT|LRP10
Reactome Gene Sets	Retinoid metabolism and transport	R-HSA-975634	-2.3347	5.90559	4.07161	4	0.856531	-1.01161	APOE|AKR1C1|LRP1|LRP10
Reactome Gene Sets	Metabolism of fat-soluble vitamins	R-HSA-6806667	-2.19923	5.41345	3.82628	4	0.856531	-0.918839	APOE|AKR1C1|LRP1|LRP10
GO Biological Processes	activation of protein kinase activity	GO:0032147	-2.37275	4.70735	3.85493	5	1.07066	-1.03544	ADRA2A|CHI3L1|GAS6|PHB1|RIPK3
GO Biological Processes	apoptotic nuclear changes	GO:0030262	-2.34776	8.85838	4.61037	3	0.642398	-1.01767	DNASE2|GPER1|CDK5RAP3
GO Biological Processes	cellular component disassembly involved in execution phase of apoptosis	GO:0006921	-2.23894	8.12018	4.36317	3	0.642398	-0.95173	DNASE2|GPER1|CDK5RAP3
GO Biological Processes	execution phase of apoptosis	GO:0097194	-2.04776	4.90275	3.55568	4	0.856531	-0.819352	DNASE2|GPER1|MADD|CDK5RAP3
Canonical Pathways	PID CERAMIDE PATHWAY	M144	-2.3347	5.90559	4.07161	4	0.856531	-1.01161	CTSD|MAPK3|SMPD1|MADD
KEGG Pathway	Apoptosis	hsa04210	-2.28214	3.3436	3.42502	7	1.49893	-0.975815	CAPN1|CTSD|HRAS|PMAIP1|MAPK3|TUBA4A|BCL2L11
GO Biological Processes	regulation of DNA-binding transcription factor activity	GO:0051090	-2.33247	2.3137	3.15721	13	2.78373	-1.00989	AGT|BMP2|CLU|DAP|ID3|IL6|IRAK1|MEN1|SMARCB1|CIB1|RBCK1|RIPK3|CDK5RAP3
GO Biological Processes	positive regulation of DNA-binding transcription factor activity	GO:0051091	-2.17073	2.69425	3.13185	9	1.92719	-0.900367	AGT|BMP2|CLU|IL6|IRAK1|SMARCB1|CIB1|RBCK1|RIPK3
GO Biological Processes	negative regulation of phosphatidylinositol 3-kinase/protein kinase B signal transduction	GO:0051898	-2.29384	4.51121	3.72969	5	1.07066	-0.983275	GPER1|MMP3|TSC2|CIB1|PHLDA3
GO Biological Processes	regulation of ATP metabolic process	GO:1903578	-2.29384	4.51121	3.72969	5	1.07066	-0.983275	ENO1|IER3|FIS1|SIRT6|MLST8
GO Biological Processes	negative regulation of ATP metabolic process	GO:1903579	-2.23894	8.12018	4.36317	3	0.642398	-0.95173	IER3|FIS1|SIRT6
GO Biological Processes	negative regulation of purine nucleotide metabolic process	GO:1900543	-2.0938	7.21794	4.04162	3	0.642398	-0.850821	IER3|FIS1|SIRT6
GO Biological Processes	negative regulation of nucleotide metabolic process	GO:0045980	-2.0495	6.96016	3.94522	3	0.642398	-0.819352	IER3|FIS1|SIRT6
GO Biological Processes	negative regulation of leukocyte chemotaxis	GO:0002689	-2.292	8.47323	4.48302	3	0.642398	-0.983275	DPP4|TNFAIP6|RIN3
GO Biological Processes	protein polymerization	GO:0051258	-2.27965	3.78416	3.53904	6	1.2848	-0.973724	DNM2|GPX4|TUBGCP2|INF2|TUBGCP6|CHMP4B
WikiPathways	Prader Willi and Angelman syndrome	WP3998	-2.14287	3.54335	3.34138	6	1.2848	-0.883397	CCND1|SNRPN|NUP214|HERC2|TUBGCP2|TUBGCP6
GO Biological Processes	regulation of extrinsic apoptotic signaling pathway in absence of ligand	GO:2001239	-2.26521	5.64882	3.94535	4	0.856531	-0.967359	CSF2|IFI6|PPP1CA|PRDX2
Canonical Pathways	SIG BCR SIGNALING PATHWAY	M8626	-2.26521	5.64882	3.94535	4	0.856531	-0.967359	BCR|CD81|CSK|MAPK3
GO Biological Processes	regulation of protein stability	GO:0031647	-2.25245	2.3551	3.09956	12	2.56959	-0.957151	BMP2|CD81|CLU|DVL1|PEX6|PHB1|CTSA|PPIB|USP19|MYLIP|SIRT6|TNIP2
WikiPathways	MTHFR deficiency	WP4288	-2.23894	8.12018	4.36317	3	0.642398	-0.95173	COMT|PEMT|EHMT2
CORUM	18S U11/U12 snRNP	CORUM:430	-2.23894	8.12018	4.36317	3	0.642398	-0.95173	SNRPB|ZRSR2|ZMAT5
Reactome Gene Sets	Interleukin-12 signaling	R-HSA-9020591	-2.2318	5.52863	3.88496	4	0.856531	-0.94612	ARF1|P4HB|TYK2|AIP
KEGG Pathway	Endocytosis	hsa04144	-2.2231	2.57784	3.1449	10	2.14133	-0.93818	ARF1|DNM2|FOLR2|HLA-B|HRAS|CYTH2|ARPC1B|EHD3|PARD3|CHMP4B
Canonical Pathways	PID PI3KCI PATHWAY	M141	-2.19923	5.41345	3.82628	4	0.856531	-0.918839	ARF1|HRAS|INPPL1|CYTH2
KEGG Pathway	Phospholipase D signaling pathway	hsa04072	-2.0717	3.05188	3.13941	7	1.49893	-0.834269	AGT|ARF1|DNM2|HRAS|MAPK3|TSC2|CYTH2
GO Biological Processes	response to type II interferon	GO:0034341	-2.21959	3.67706	3.45227	6	1.2848	-0.935864	ASS1|BST2|HLA-DPA1|TYK2|KYNU|RPL13A
GO Biological Processes	adenylate cyclase-inhibiting G protein-coupled receptor signaling pathway	GO:0007193	-2.21889	4.33076	3.61115	5	1.07066	-0.935864	ADRA2A|S1PR1|EDNRA|PSAP|RIC8A
GO Biological Processes	chaperone-mediated protein folding	GO:0061077	-2.21889	4.33076	3.61115	5	1.07066	-0.935864	CLU|GAK|HSPB1|PPIB|UNC45A
GO Biological Processes	protein folding	GO:0006457	-2.09668	2.62176	3.03931	9	1.92719	-0.851283	CLU|GAK|HSPB1|DNAJC4|P4HB|PPIB|AIP|AHSA1|UNC45A
GO Biological Processes	steroid catabolic process	GO:0006706	-2.18835	7.79537	4.25007	3	0.642398	-0.915777	APOE|CYP46A1|HSD17B14
GO Biological Processes	lipid catabolic process	GO:0016042	-2.14283	2.38192	3.00771	11	2.35546	-0.883397	APOE|ECH1|SMPD1|CYP46A1|PNPLA6|SLC27A4|SIRT2|BSCL2|HSD17B14|SESN2|DAGLB
GO Biological Processes	neuron migration	GO:0001764	-2.18175	3.20233	3.28911	7	1.49893	-0.909549	GAS6|MATN2|VEGFA|NTN1|TUBGCP2|KIAA0319L|POMGNT2
GO Biological Processes	regulation of Ras protein signal transduction	GO:0046578	-2.16746	5.30298	3.76922	4	0.856531	-0.899658	CSF1|RASGRF1|LZTR1|SQSTM1
GO Biological Processes	regulation of small GTPase mediated signal transduction	GO:0051056	-2.10187	2.35058	2.95922	11	2.35546	-0.854968	ABCA1|APOE|BCR|CSF1|RASGRF1|TSC2|LZTR1|MADD|SQSTM1|CYTH2|RHOD
WikiPathways	Warburg effect modulated by deubiquitinating enzymes and their substrates	WP5216	-2.14003	7.49555	4.14307	3	0.642398	-0.883397	PGAM1|VEGFA|USP19
WikiPathways	2q37 copy number variation syndrome	WP5224	-2.1337	3.13607	3.22384	7	1.49893	-0.879546	ABCA1|ARF1|HDLBP|CYTH2|ARL4C|ACKR3|MAP1LC3A
GO Biological Processes	small GTPase-mediated signal transduction	GO:0007264	-2.12025	2.48894	3.02071	10	2.14133	-0.868218	ADRA2A|BCR|CSF1|HRAS|RASGRF1|NTN1|WASF2|NISCH|RHOD|TAX1BP3
GO Biological Processes	Ras protein signal transduction	GO:0007265	-2.05775	3.96106	3.35719	5	1.07066	-0.821441	ADRA2A|CSF1|HRAS|RASGRF1|NTN1
GO Biological Processes	glial cell proliferation	GO:0014009	-2.00699	6.72015	3.85343	3	0.642398	-0.789121	CLU|CSF1|NTN1
WikiPathways	Metapathway biotransformation Phase I and II	WP702	-2.10106	2.82441	3.10375	8	1.71306	-0.854968	COMT|AKR1C1|GPX3|GPX4|CHST3|AKR1A1|CYP46A1|CHST14
GO Biological Processes	cellular ketone metabolic process	GO:0042180	-2.01488	3.86675	3.28977	5	1.07066	-0.79309	AKR1C1|KYNU|AKR1A1|CYP46A1|SIRT6
GO Biological Processes	regulation of membrane protein ectodomain proteolysis	GO:0051043	-2.0938	7.21794	4.04162	3	0.642398	-0.850821	ADRA2A|APOE|TSPAN17
Reactome Gene Sets	TRP channels	R-HSA-3295583	-2.0495	6.96016	3.94522	3	0.642398	-0.819352	RIPK3|TRPC4AP|MCOLN1
GO Biological Processes	ovarian follicle development	GO:0001541	-2.04776	4.90275	3.55568	4	0.856531	-0.819352	MMP14|TNFAIP6|VEGFA|EIF2B4
GO Biological Processes	translation	GO:0006412	-2.03965	2.1272	2.82677	13	2.78373	-0.811916	APEH|EEF2|EIF4G1|MRPL23|RPL28|RPS2|RRBP1|EIF2B4|MRPL28|RPL13A|ANKZF1|CDK5RAP3|ABTB1
GO Biological Processes	organophosphate ester transport	GO:0015748	-2.0267	2.99165	3.07793	7	1.49893	-0.800621	ABCA1|APOE|PITPNM1|CPTP|SPNS1|G6PC3|SLC37A2
